# Supplementary material for: Type 3 Fimbriae Encoded on Plasmids Are Expressed from a Unique Promoter without Affecting Host Motility, Facilitating an Exceptional Phenotype That Enhances Conjugal Plasmid Transfer
Source: PLoS One. 2016 Sep 14;11(9):e0162390. doi: 10.1371/journal.pone.0162390 (PMC5023117; doi:10.1371/journal.pone.0162390)
Supplement: S3 Table — (XLSX) [file pone.0162390.s004.xlsx]

## Sheet: Sheet1
Table S3. Transcriptome data analysis of differential gene expression comparing plasmid harboring (pIS15_43) and plasmid free E. coli MG1655 cultures.
	p-value < 0.01			0.01 < p-value < 0.05
Feature ID	Function	Description	Experiment - Range (original values)	Experiment - IQR (original values)	Experiment - Difference (original values)	Experiment - Fold Change (original values)	Experiment - Range (normalized values)	Experiment - IQR (normalized values)	Experiment - Difference (normalized values)	Experiment - Fold Change (normalized values)	EDGE test: no plasmid vs plasmid, tagwise dispersions - P-value	EDGE test: no plasmid vs plasmid, tagwise dispersions - Fold change	EDGE test: no plasmid vs plasmid, tagwise dispersions - Weighted difference	EDGE test: no plasmid vs plasmid, tagwise dispersions - FDR p-value correction	MG1655 replicate A (no plasmid) - Expression values	MG1655 replicate A (no plasmid) - Normalized expression values	MG1655 replicate A (no plasmid) - Unique gene reads	MG1655 replicate A (no plasmid) - Total gene reads	MG1655 replicate A (no plasmid) - RPKM	MG1655 replicate A (no plasmid) - Chromosome	MG1655 replicate A (no plasmid) - Chromosome region start	MG1655 replicate A (no plasmid) - Chromosome region end	MG1655 replicate B (no plasmid) - Expression values	MG1655 replicate B (no plasmid) - Normalized expression values	MG1655 replicate B (no plasmid) - Unique gene reads	MG1655 replicate B (no plasmid) - Total gene reads	MG1655 replicate B (no plasmid) - RPKM	MG1655 replicate B (no plasmid) - Chromosome	MG1655 replicate B (no plasmid) - Chromosome region start	MG1655 replicate B (no plasmid) - Chromosome region end	MG1655 replicate A & B (no plasmid) - Means	MG1655 replicate A & B (no plasmid) - Normalized means	MG1655//pIS15_43 replicate A (with plasmid) - Expression values	MG1655//pIS15_43 replicate A (with plasmid) - Normalized expression values	MG1655//pIS15_43 replicate A (with plasmid) - Unique gene reads	MG1655//pIS15_43 replicate A (with plasmid) - Total gene reads	MG1655//pIS15_43 replicate A (with plasmid) - RPKM	MG1655//pIS15_43 replicate A (with plasmid) - Chromosome	MG1655//pIS15_43 replicate A (with plasmid) - Chromosome region start	MG1655//pIS15_43 replicate A (with plasmid) - Chromosome region end	MG1655//pIS15_43 replicate B (with plasmid) - Expression values	MG1655//pIS15_43 replicate B (with plasmid) - Normalized expression values	MG1655//pIS15_43 replicate B (with plasmid) - Unique gene reads	MG1655//pIS15_43 replicate B (with plasmid) - Total gene reads	MG1655//pIS15_43 replicate B (with plasmid) - RPKM	MG1655//pIS15_43 replicate B (with plasmid) - Chromosome	MG1655//pIS15_43 replicate B (with plasmid) - Chromosome region start	MG1655//pIS15_43 replicate B (with plasmid) - Chromosome region end	MG1655//pIS15_43 replicate A & B (with plasmid) - Means
flu	Membrane; Outer membrane constituents; Phage or Prophage Related	Antigen 43, phase-variable bipartite outer membrane protein; Ag43; fluffing protein; CP4-44 defective prophage; affects surface properties, piliation, colony morphology	668.865	666.531	-653.644	-12.5847	786.189	784.679	-759.042	-12.7137	2.71093e-23	-15.2328	-0.000843516	1.17139e-19	724.121	850.234	4047	4047	724.121	NC_000913	2069562	2072682	696.013	797.449	3893	3893	696.013	NC_000913	2069562	2072682	710.067	823.841	57.5902	65.5543	322	322	57.5902	NC_000913	2069562	2072682	55.256	64.0445	309	309	55.256	NC_000913	2069562	2072682	56.4231
yeeR	Phage or Prophage Related	Function unknown, CP4-44 putative defective prophage	125.28	118.725	-110.303	-6.9421	147.329	140.186	-128.355	-7.02928	2.03997e-13	-8.38076	-0.00014403	4.40736e-10	140.565	165.046	386	386	140.565	NC_000913	2072802	2074335	117.166	134.242	322	322	117.166	NC_000913	2072802	2074335	128.865	149.644	21.8402	24.8604	60	60	21.8402	NC_000913	2072802	2074335	15.2856	17.7168	42	42	15.2856	NC_000913	2072802	2074335	18.5629
yoaJ	Null	Expressed protein, membrane-associated, function unknown	74.4023	74.4023	48.3596	#DIV/0!	84.6912	84.6912	55.2789	#DIV/0!	5.7808e-10	346.308	4.95387e-05	8.32628e-07	0	0	0	0	0	NC_000913	1876897	1876972	0	0	0	0	0	NC_000913	1876897	1876972	0	0	74.4023	84.6912	10	10	74.4023	NC_000913	1876897	1876972	22.317	25.8665	3	3	22.317	NC_000913	1876897	1876972	48.3596
fruA	Regulator; Degradation of small molecules: Carbon compounds	Fructose permease, PTS Enzyme IIBC component	3190.17	3033.92	-1992.62	-6.83823	3657.07	3470.5	-2298.47	-6.85064	1.94246e-08	-8.3536	-0.00266337	2.09834e-05	1214.5	1426.02	3681	3681	1214.5	NC_000913	2257740	2259432	3453.35	3956.64	10475	10475	3453.35	NC_000913	2257740	2259432	2333.93	2691.33	263.178	299.573	798	798	263.178	NC_000913	2257740	2259432	419.433	486.144	1272	1272	419.433	NC_000913	2257740	2259432	341.306
fruB	Enzyme; Transport of small molecules: Carbohydrates, organic acids, alcohols	Multiphosphoryl transfer protein: fructose PTS EIIA and FPr; MTP-Fru; diphosphoryl transfer protein (DTP)	1106.73	1078.62	-627.919	-10.2568	1268.42	1234.72	-722.37	-10.2535	5.14301e-08	-12.6225	-0.000836512	4.44459e-05	231.002	271.233	468	468	231.002	NC_000913	2260386	2261517	1160.5	1329.64	2353	2353	1160.5	NC_000913	2260386	2261517	695.753	800.434	53.7788	61.2158	109	109	53.7788	NC_000913	2260386	2261517	81.8882	94.9125	166	166	81.8882	NC_000913	2260386	2261517	67.8335
yobD	Null	Inner membrane protein, UPF0266 family, function unknown	102.075	100.863	-78.4098	-4.48659	117.114	115.255	-90.8711	-4.51686	8.2445e-08	-5.45558	-0.000105763	5.93741e-05	77.8394	91.396	64	64	77.8394	NC_000913	1902824	1903283	123.958	142.024	102	102	123.958	NC_000913	1902824	1903283	100.899	116.71	21.883	24.9092	18	18	21.883	NC_000913	1902824	1903283	23.0949	26.7682	19	19	23.0949	NC_000913	1902824	1903283	22.489
fruK	Enzyme; Energy metabolism, carbon: Glycolysis	Fructose-1-phosphate kinase; 1-phosphofructokinase	3314.14	3187.6	-1882.77	-9.50621	3798.32	3648.38	-2166.32	-9.49856	1.36652e-07	-11.656	-0.00251015	8.43534e-05	736.016	864.201	1238	1238	736.016	NC_000913	2259448	2260387	3472.21	3978.25	5845	5845	3472.21	NC_000913	2259448	2260387	2104.11	2421.23	158.075	179.935	266	266	158.075	NC_000913	2259448	2260387	284.607	329.874	479	479	284.607	NC_000913	2259448	2260387	221.341
mhpR	Regulator; Not classified	Transcriptional activator, mhp operon; utilizes MHP	236.753	216.691	-164.916	-4.12031	271.576	247.434	-190.908	-4.13921	1.69882e-07	-5.00283	-0.000224116	9.17575e-05	155.963	183.126	233	233	155.963	NC_000913	366810	367644	279.574	320.32	418	418	279.574	NC_000913	366810	367644	217.769	251.723	42.8215	48.7431	64	64	42.8215	NC_000913	366810	367644	62.8836	72.8853	94	94	62.8836	NC_000913	366810	367644	52.8525
putP	Transport; Transport of small molecules: Cations	Proline/Na+, Li+ symport protein; also transports propionate (Reed, 2006)	208.836	193.686	-153.827	-3.52899	239.669	221.003	-178.365	-3.55001	3.6527e-07	-4.28698	-0.000211183	0.00017537	167.217	196.34	452	452	167.217	NC_000913	1078527	1080036	262.086	300.283	709	709	262.086	NC_000913	1078527	1080036	214.652	248.311	53.2501	60.614	144	144	53.2501	NC_000913	1078527	1080036	68.4003	79.2794	185	185	68.4003	NC_000913	1078527	1080036	60.8252
ydcI	Putative regulator; Not classified	Putative transcriptional regulator	296.681	237.52	-251.256	-3.36415	351.102	280.939	-292.561	-3.3905	9.44471e-07	-4.02055	-0.00034124	0.000408106	373.378	438.406	618	618	373.378	NC_000913	1492171	1493095	341.69	391.487	566	566	341.69	NC_000913	1492171	1493095	357.534	414.946	76.6971	87.3034	127	127	76.6971	NC_000913	1492171	1493095	135.858	157.467	225	225	135.858	NC_000913	1492171	1493095	106.278
yhjX	Putative transport; Drug/analog sensitivity	Putative MFS antiporter, pyruvate-inducible; inner membrane protein	59.5132	52.1319	-52.3886	-3.98728	68.2898	59.447	-60.8789	-4.01637	1.18593e-06	-4.79014	-7.05953e-05	0.000465856	66.4919	78.0721	144	144	66.4919	NC_000913	3708821	3710030	73.3598	84.0512	159	159	73.3598	NC_000913	3708821	3710030	69.9258	81.0617	13.8466	15.7614	30	30	13.8466	NC_000913	3708821	3710030	21.2279	24.6042	46	46	21.2279	NC_000913	3708821	3710030	17.5372
ibpB	Factor; Adaptations, atypical conditions	Chaperone, heat-inducible protein of HSP20 family	335.466	310.75	-181.403	-10.6183	384.27	356.272	-208.746	-10.693	2.99957e-06	-13.494	-0.000242489	0.00108009	58.5582	68.7567	44	45	58.5582	NC_000913	3864491	3864920	341.968	391.807	263	263	341.968	NC_000913	3864491	3864920	200.263	230.282	31.2177	35.5348	24	24	31.2177	NC_000913	3864491	3864920	6.50262	7.53687	5	5	6.50262	NC_000913	3864491	3864920	18.8602
hcaR	Regulator; Degradation of small molecules: Carbon compounds	Transcriptional activator for the hca operon; inducd by 3-phenylpropionate and cinnamic acid; autoregulatory	346.81	289.212	-236.095	-3.6739	397.798	329.803	-273.391	-3.68763	4.25561e-06	-4.43001	-0.000322719	0.00140206	242.474	284.704	387	387	242.474	NC_000913	2666027	2666918	406.307	465.522	649	649	406.307	NC_000913	2666027	2666918	324.391	375.113	59.4968	67.7245	95	95	59.4968	NC_000913	2666027	2666918	117.095	135.719	187	187	117.095	NC_000913	2666027	2666918	88.2961
ptsG	Transport; Transport of small molecules: Carbohydrates, organic acids, alcohols	Glucose phophotransferase Enzyme IIBC(Glc); glucose permease; dimeric	1465.23	1388.62	-887.072	-3.90238	1680.76	1586.42	-1024.34	-3.91442	4.5643e-06	-4.78561	-0.00122174	0.00140206	652.854	766.555	1677	1677	652.854	NC_000913	1157091	1158525	1732.56	1985.06	4454	4454	1732.56	NC_000913	1157091	1158525	1192.71	1375.81	267.335	304.304	687	687	267.335	NC_000913	1157091	1158525	343.937	398.64	884	884	343.937	NC_000913	1157091	1158525	305.636
yjfN	Null	DUF1471 family periplasmic protein, function unknown	72.8253	58.6787	-65.7143	-3.2418	86.3063	69.448	-76.483	-3.26653	4.86713e-06	-3.88939	-8.98977e-05	0.00140206	95.0651	111.622	47	47	95.0651	NC_000913	4414039	4414315	94.9896	108.833	47	47	94.9896	NC_000913	4414039	4414315	95.0274	110.228	22.2398	25.3153	11	11	22.2398	NC_000913	4414039	4414315	36.3864	42.1737	18	18	36.3864	NC_000913	4414039	4414315	29.3131
fadI	Putative enzyme; Not classified	Thiolase of anaerobic fatty acid oxidation complex FadIJ; 3-ketoacyl-CoA thiolase	79.1301	73.1766	-64.6986	-3.11133	90.8686	83.3938	-75.1991	-3.13451	5.26487e-06	-3.76598	-8.9534e-05	0.00142184	83.8872	98.497	197	197	83.8872	NC_000913	2457180	2458491	106.797	122.361	251	251	106.797	NC_000913	2457180	2458491	95.342	110.429	27.6667	31.4927	65	65	27.6667	NC_000913	2457180	2458491	33.6202	38.9675	79	79	33.6202	NC_000913	2457180	2458491	30.6435
pdhR	Regulator; Energy metabolism, carbon: Pyruvate dehydrogenase	Pyruvate dehydrogenase operon (pdhR-aceEF-lpd) repressor; autoregulatory; pyruvate relieves repression; monomeric	234.168	216.611	183.795	3.89596	266.144	243.974	209.847	3.84569	5.65449e-06	3.19867	0.00017703	0.00143724	72.2447	84.8269	99	99	72.2447	NC_000913	122091	122856	54.6874	62.6575	75	75	54.6874	NC_000913	122091	122856	63.4661	73.7422	288.856	328.801	396	396	288.856	NC_000913	122091	122856	205.666	238.378	282	282	205.666	NC_000913	122091	122856	247.261
suhB	Phenotype; Global regulatory functions	Inositol-1-monophosphatase; mutation suppresses TS growth phenotype of rpoH15, dnaB121, and secY24; suhB mutations confers CS growth	191.568	165.162	138.792	4.50776	217.863	186.109	158.382	4.43683	8.95603e-06	3.70908	0.000135392	0.00214995	52.7703	61.9608	76	76	52.7703	NC_000913	2661463	2662267	26.3642	30.2065	38	38	26.3642	NC_000913	2661463	2662267	39.5673	46.0837	217.932	248.069	314	314	217.932	NC_000913	2661463	2662267	138.787	160.861	200	200	138.787	NC_000913	2661463	2662267	178.36
fadB	Enzyme; Degradation of small molecules: Fatty acids	Multifunctional fatty acid oxidation complex subunit alpha; four enzyme activities: L-3-hydroxyacyl-CoA dehydrogenase, 3-hydroxyacyl-CoA epimerase, dodecenoyl-CoA-delta-isomerase, and small-chain-length enoyl-CoA hydratase (cronotase)	111.043	103.659	-74.6498	-3.49361	127.422	118.319	-86.4247	-3.51049	9.94605e-06	-4.25201	-0.000102984	0.00226194	71.8849	84.4043	282	282	71.8849	NC_000913	4026804	4028994	137.288	157.296	539	539	137.288	NC_000913	4026804	4028994	104.586	120.85	26.2446	29.874	103	103	26.2446	NC_000913	4026804	4028994	33.6283	38.977	132	132	33.6283	NC_000913	4026804	4028994	29.9365
tisB	Null	Toxin involved in persister formation, LexA regulon; membrane peptide that decreases proton motive force and ATP levels; expression regulated by the divergent istR-1 sRNA antitoxin	31.0142	24.814	-24.8028	-9.00065	36.4156	29.358	-28.8814	-9.18447	1.42248e-05	-10.6289	-3.21652e-05	0.00307327	31.0142	36.4156	5	5	31.0142	NC_000913	3851575	3851665	24.7916	28.4047	4	4	24.7916	NC_000913	3851575	3851665	27.9029	32.4102	6.20019	7.0576	1	1	6.20019	NC_000913	3851575	3851665	0	0	0	0	0	NC_000913	3851575	3851665	3.10009
acs	Enzyme; Fatty acid and phosphatidic acid biosynthesis	Acetyl CoA synthase, acetate-scavenging enzyme, improves carbon starvation survival	143.209	108.471	-113.091	-2.79667	164.42	123.21	-131.529	-2.81461	1.93258e-05	-3.35904	-0.00015778	0.00397652	163.287	191.725	573	573	163.287	NC_000913	4283435	4285394	188.785	216.298	663	663	188.785	NC_000913	4283435	4285394	176.036	204.012	45.5757	51.8782	160	160	45.5757	NC_000913	4283435	4285394	80.3138	93.0878	282	282	80.3138	NC_000913	4283435	4285394	62.9448
feaR	Regulator; Not classified	Transcriptional activator for tynA and feaB, AraC family	57.8695	46.7871	-46.503	-3.43583	66.4043	53.278	-54.0162	-3.45673	2.19949e-05	-4.1243	-6.34916e-05	0.00413217	59.769	70.1784	97	97	59.769	NC_000913	1444401	1445307	71.4195	81.8282	116	116	71.4195	NC_000913	1444401	1445307	65.5943	76.0033	13.5501	15.4239	22	22	13.5501	NC_000913	1444401	1445307	24.6324	28.5502	40	40	24.6324	NC_000913	1444401	1445307	19.0913
ibpA	Factor; Adaptations, atypical conditions	Chaperone, heat-inducible protein of HSP20 family	673.674	645.36	-351.687	-6.1671	771.138	740.027	-404.48	-6.18334	2.13473e-05	-7.75318	-0.00047859	0.00413217	111.921	131.413	83	83	111.921	NC_000913	3865031	3865445	727.58	833.617	540	540	727.58	NC_000913	3865031	3865445	419.75	482.515	82.2199	93.5899	61	61	82.2199	NC_000913	3865031	3865445	53.9058	62.4795	40	40	53.9058	NC_000913	3865031	3865445	68.0628
rpiB	Enzyme; Central intermediary metabolism: Non-oxidative branch, pentose pathway	Ribose-5-phosphate isomerase B; allose-6-phosphate isomerase	214.436	195.844	-122.74	-4.14256	245.91	223.742	-141.545	-4.14822	2.74679e-05	-5.05766	-0.000168415	0.00494536	79.3962	93.2239	64	64	79.3962	NC_000913	4311372	4311822	244.197	279.787	197	197	244.197	NC_000913	4311372	4311822	161.797	186.505	29.7609	33.8765	24	24	29.7609	NC_000913	4311372	4311822	48.3535	56.0441	39	39	48.3535	NC_000913	4311372	4311822	39.0572
malT	Regulator; Degradation of small molecules: Carbon compounds	ATP-dependent transcriptional activator for the mal regulon	460.488	426.274	-260.808	-3.99022	528.122	487.01	-300.736	-3.99643	2.9796e-05	-4.88776	-0.00035943	0.00514993	165.455	194.27	802	802	165.455	NC_000913	3551106	3553812	530.601	607.931	2574	2574	530.601	NC_000913	3551106	3553812	348.028	401.1	70.113	79.8088	340	340	70.113	NC_000913	3551106	3553812	104.327	120.921	506	506	104.327	NC_000913	3551106	3553812	87.2202
betI	Putative regulator; Osmotic adaptation	Transcriptional repressor for the betIBA-betT divergent operon, choline-inducible	193.713	167.158	-134.318	-2.47446	230.242	197.848	-157.347	-2.50173	5.17195e-05	-2.95745	-0.000188453	0.00859538	271.532	318.822	286	286	271.532	NC_000913	327970	328558	179.296	205.427	189	189	179.296	NC_000913	327970	328558	225.414	262.125	77.8187	88.5801	82	82	77.8187	NC_000913	327970	328558	104.374	120.974	110	110	104.374	NC_000913	327970	328558	91.0962
raiA	Putative regulator; Not classified	Protein Y, associated with 30S ribosomal subunit; inhibits 70S dimer formation; stabilizes the ribosomal 70S complex against dissociation at low magnesium ion concentrations; counteracts miscoding under stress conditions	6991.32	5781.25	-4942.97	-2.63683	8028.23	6575.56	-5740.87	-2.65201	5.38157e-05	-3.1886	-0.00700326	0.00861251	6519.5	7654.94	3994	3994	6519.5	NC_000913	2735175	2735517	9406.13	10777	5767	5767	9406.13	NC_000913	2735175	2735517	7962.82	9215.96	2414.81	2748.75	1480	1480	2414.81	NC_000913	2735175	2735517	3624.88	4201.42	2221	2222	3624.88	NC_000913	2735175	2735517	3019.85
cycA	Transport; Transport of small molecules: Amino acids, amines	D-alanine, beta-alanine, D-serine, glycine permease; D-cycloserine uptake	147.796	115.432	-128.562	-2.32347	176.44	137.248	-150.097	-2.34315	8.39363e-05	-2.79445	-0.000184369	0.0115465	228.754	268.594	579	579	228.754	NC_000913	4427886	4429299	222.651	255.1	564	564	222.651	NC_000913	4427886	4429299	225.702	261.847	80.9579	92.1534	205	205	80.9579	NC_000913	4427886	4429299	113.322	131.346	287	287	113.322	NC_000913	4427886	4429299	97.1401
fxsA	Null	Suppresses F exclusion of phage T7	213.995	189.436	-115.789	-4.35555	245.348	216.421	-133.35	-4.35352	8.55102e-05	-5.30231	-0.000158614	0.0115465	64.369	75.5795	55	55	64.369	NC_000913	4366686	4367163	236.222	270.649	202	202	236.222	NC_000913	4366686	4367163	150.295	173.114	22.2271	25.3008	19	19	22.2271	NC_000913	4366686	4367163	46.7862	54.2275	40	40	46.7862	NC_000913	4366686	4367163	34.5066
ndh	Enzyme; Energy metabolism, carbon: Aerobic respiration	Respiratory NADH dehydrogenase II; NADH:ubiquinone oxidoreductase II; membrane-bound flavoprotein; cupric reductase	87.6678	85.0797	75.4623	3.6738	99.5905	95.7863	86.2312	3.63257	8.45167e-05	3.01268	7.24316e-05	0.0115465	29.5169	34.6576	69	69	29.5169	NC_000913	1165307	1166612	26.9288	30.8534	63	63	26.9288	NC_000913	1165307	1166612	28.2229	32.7555	114.597	130.444	268	268	114.597	NC_000913	1165307	1166612	92.7737	107.529	217	217	92.7737	NC_000913	1165307	1166612	103.685
ybeD	Null	UPF0250 family protein; required for swarming and phage lambda growth	477.438	426.755	-338.186	-2.36762	548.674	485.321	-393.187	-2.38297	7.86276e-05	-2.87781	-0.000489743	0.0115465	471.556	553.682	223	223	471.556	NC_000913	661601	661865	699.377	801.304	331	331	699.377	NC_000913	661601	661865	585.467	677.493	221.939	252.63	105	105	221.939	NC_000913	661601	661865	272.622	315.983	129	129	272.622	NC_000913	661601	661865	247.28
ydcH	Null	DUF465 family protein, function unknown	282.597	260.253	-198.398	-2.34459	321.967	299.365	-230.875	-2.36311	8.27209e-05	-2.87392	-0.00028935	0.0115465	272.925	320.457	110	110	272.925	NC_000913	1496674	1496899	418.978	480.04	169	169	418.978	NC_000913	1496674	1496899	345.951	400.249	158.725	180.675	64	64	158.725	NC_000913	1496674	1496899	136.382	158.073	55	55	136.382	NC_000913	1496674	1496899	147.553
malM	Phenotype; Degradation of small molecules: Carbon compounds	Periplasmic protein in malK operon, function unknown	1379.13	1024.21	-926.303	-2.65299	1633.06	1213.73	-1082.86	-2.67746	0.0001032	-3.14493	-0.00128069	0.0135129	1762.05	2068.93	2907	2907	1762.05	NC_000913	4247576	4248497	1211.32	1387.85	2000	2000	1211.32	NC_000913	4247576	4248497	1486.68	1728.39	382.917	435.87	632	632	382.917	NC_000913	4247576	4248497	737.842	855.196	1218	1218	737.842	NC_000913	4247576	4248497	560.38
yagN	Phage or Prophage Related	Function unknown, CP4-6 putative prophage remnant	144.173	140.359	-132.241	-2.1678	163.703	161.673	-154.547	-2.18833	0.000110047	-2.63288	-0.000194047	0.0139856	235.454	276.461	186	186	235.454	NC_000913	294362	294803	255.505	292.743	202	202	255.505	NC_000913	294362	294803	245.48	284.602	115.146	131.07	91	91	115.146	NC_000913	294362	294803	111.332	129.039	88	88	111.332	NC_000913	294362	294803	113.239
dnaK	Factor; Chaperones	Hsp70 molecular chaperone, heat-inducible; bichaperone with ClpB for protein disaggregation	4539.6	3253.46	-3414.53	-2.54037	5212.93	3689.55	-3972.16	-2.55593	0.000132693	-3.04718	-0.00482943	0.0150886	5149.22	6046.01	17682	17682	5149.22	NC_000913	12162	14079	6113.23	7004.17	21009	21009	6113.23	NC_000913	12162	14079	5631.23	6525.09	1573.63	1791.24	5406	5406	1573.63	NC_000913	12162	14079	2859.77	3314.61	9826	9826	2859.77	NC_000913	12162	14079	2216.7
glcC	Regulator; Degradation of small molecules: Carbon compounds	Transcriptional reperssor for glc operon, glycolate-binding	70.715	64.8868	-56.8979	-2.39303	81.3036	73.7609	-66.2743	-2.41167	0.000123498	-2.90029	-8.1855e-05	0.0150886	86.8396	101.964	119	119	86.8396	NC_000913	3126293	3127058	108.646	124.48	149	149	108.646	NC_000913	3126293	3127058	97.7426	113.222	37.9306	43.1759	52	52	37.9306	NC_000913	3126293	3127058	43.7588	50.7187	60	60	43.7588	NC_000913	3126293	3127058	40.8447
ycjX	Putative enzyme; Not classified	Predicted DUF463 family P-loop NTPase, heat-inducible	104.534	90.5686	-61.4601	-3.77464	119.882	103.38	-70.9552	-3.78079	0.000128489	-4.57656	-8.45189e-05	0.0150886	47.5195	55.7955	119	119	47.5195	NC_000913	1382140	1383538	119.702	137.147	300	300	119.702	NC_000913	1382140	1383538	83.6108	96.4714	15.1678	17.2654	38	38	15.1678	NC_000913	1382140	1383538	29.1334	33.7671	73	73	29.1334	NC_000913	1382140	1383538	22.1506
ytjA	Null	Function unknown; homologs widespread in Bacteria	92.9793	72.3306	80.9415	4.35739	107.559	84.2932	92.8676	4.33842	0.000132054	3.54543	7.92761e-05	0.0150886	13.7841	16.1847	4	4	13.7841	NC_000913	4610150	4610312	34.4328	39.451	10	10	34.4328	NC_000913	4610150	4610312	24.1084	27.8179	103.336	117.627	30	30	103.336	NC_000913	4610150	4610312	106.763	123.744	31	31	106.763	NC_000913	4610150	4610312	105.05
ilvC	Enzyme; Amino acid biosynthesis: Isoleucine, Valine	Ketol-acid reductoisomerase	113.728	94.0836	-97.3606	-2.18687	130.84	106.573	-113.664	-2.20497	0.00014467	-2.64034	-0.000142042	0.015628	172.847	202.95	457	457	172.847	NC_000913	3955992	3957468	185.937	213.035	492	492	185.937	NC_000913	3955992	3957468	179.392	207.993	72.2095	82.1952	191	191	72.2095	NC_000913	3955992	3957468	91.8535	106.463	243	243	91.8535	NC_000913	3955992	3957468	82.0315
yhdN	Null	Heat shock protein, DUF1992 family, function unknown,	54.4154	49.8744	-43.0994	-2.54068	62.0037	57.3685	-50.2038	-2.56351	0.000141707	-3.09259	-6.15135e-05	0.015628	62.0283	72.8312	41	41	62.0283	NC_000913	3437162	3437531	80.1192	91.7958	53	53	80.1192	NC_000913	3437162	3437531	71.0738	82.3135	30.2448	34.4273	20	20	30.2448	NC_000913	3437162	3437531	25.7039	29.7921	17	17	25.7039	NC_000913	3437162	3437531	27.9743
rbsD	Transport; Transport of small molecules: Carbohydrates, organic acids, alcohols	D-ribose pyranase; interconverts beta-pyran and beta-furan forms of D-ribose	10279.8	6705.63	-8453.56	-2.67745	12094.9	7884.69	-9843.45	-2.69501	0.000152151	-3.19109	-0.0117882	0.0160352	13453.9	15797.1	10122	10122	13453.9	NC_000913	3931373	3931793	13532.2	15504.4	10189	10189	13532.2	NC_000913	3931373	3931793	13493.1	15650.7	3252.44	3702.22	2448	2448	3252.44	NC_000913	3931373	3931793	6826.61	7912.39	5139	5139	6826.61	NC_000913	3931373	3931793	5039.53
aldA	Enzyme; Energy metabolism, carbon: Fermentation	Aldehyde dehydrogenase, NAD-dependent; active on lactaldehyde, glycolaldehyde, and other aldehydes	4154.15	3007.09	-2811.79	-2.74464	4767.31	3416.25	-3262.83	-2.75682	0.000172447	-3.29317	-0.00394572	0.0177415	3654.63	4291.12	9427	9427	3654.63	NC_000913	1486255	1487695	5192.29	5949.02	13404	13404	5192.29	NC_000913	1486255	1487695	4423.46	5120.07	1038.14	1181.71	2679	2679	1038.14	NC_000913	1486255	1487695	2185.21	2532.76	5640	5640	2185.21	NC_000913	1486255	1487695	1611.67
argT	Transport; Transport of small molecules: Amino acids, amines	Lys-, Arg-, and Orn-binding protein, periplasmic	75.5023	52.7063	-62.7217	-2.39713	86.7556	59.6384	-73.1225	-2.41475	0.000179627	-2.87689	-8.94351e-05	0.0178562	106.232	124.734	149	149	106.232	NC_000913	2425030	2425813	108.998	124.883	153	153	108.998	NC_000913	2425030	2425813	107.615	124.808	33.4953	38.1273	47	47	33.4953	NC_000913	2425030	2425813	56.2913	65.2444	79	79	56.2913	NC_000913	2425030	2425813	44.8933
mlc	Regulator; Not classified	Global transcriptional repressor; regulates pts operon expression at P0; required for anaerobic growth on glucosamine, binds nagC promoters; regulates manX and malT; makes large colonies; autorepressor	227.039	207.854	-122.909	-3.56158	260.414	237.38	-141.667	-3.56574	0.000181826	-4.36341	-0.000171197	0.0178562	76.3542	89.6521	167	167	76.3542	NC_000913	1665367	1666588	265.429	304.112	581	581	265.429	NC_000913	1665367	1666588	170.891	196.882	38.3894	43.6982	84	84	38.3894	NC_000913	1665367	1666588	57.5746	66.7318	126	126	57.5746	NC_000913	1665367	1666588	47.982
clpP	Enzyme; Degradation of proteins, peptides, glyco	Proteolytic subunit of ClpXP and ClpAP ATP-dependent proteases; protease Ti	1238.81	1083.31	-785.995	-2.39971	1422.95	1232.68	-911.912	-2.412	0.000194538	-2.92152	-0.00113994	0.01868	972.473	1141.84	1087	1087	972.473	NC_000913	455900	456524	1722.6	1973.65	1927	1927	1722.6	NC_000913	455900	456524	1347.54	1557.74	483.794	550.696	541	541	483.794	NC_000913	455900	456524	639.289	740.968	715	715	639.289	NC_000913	455900	456524	561.541
aphA	Enzyme; Central intermediary metabolism: Nucleotide hydrolysis	Acid phosphatase, periplasmic, class B, nucleotidase; active on 3'- and 5'-mononucleotides and monodeoxynucleotides; glucose-repressed; monomeric	226.525	153.871	-183.682	-2.35476	260.279	174.008	-214.121	-2.37155	0.000205386	-2.82224	-0.000262533	0.018709	312.748	367.216	400	400	312.748	NC_000913	4267436	4268150	325.781	373.26	417	417	325.781	NC_000913	4267436	4268150	319.264	370.238	99.2551	112.981	127	127	99.2551	NC_000913	4267436	4268150	171.91	199.252	220	220	171.91	NC_000913	4267436	4268150	135.582
rbsA	Transport; Transport of small molecules: Carbohydrates, organic acids, alcohols	D-ribose ABC transporter ATPase	473.028	320.778	-317.978	-3.11138	558.083	380.071	-370.868	-3.13411	0.00020386	-3.65984	-0.00043051	0.018709	547.505	642.858	1477	1477	547.505	NC_000913	3931800	3933306	389.653	446.441	1052	1052	389.653	NC_000913	3931800	3933306	468.579	544.65	74.4764	84.7756	201	201	74.4764	NC_000913	3931800	3933306	226.726	262.787	612	612	226.726	NC_000913	3931800	3933306	150.601
rimJ	Enzyme; Ribosomes - maturation and modification	Ribosomal protein S5 N-acetyltransferase; modification of 30S ribosomal subunit protein S5; acetylation of N-terminal alanine	74.3583	60.0599	-62.4851	-2.20207	85.5293	68.026	-72.9246	-2.21981	0.000207829	-2.65729	-9.10204e-05	0.018709	109.742	128.855	115	115	109.742	NC_000913	1124784	1125369	119.19	136.561	125	125	119.19	NC_000913	1124784	1125369	114.466	132.708	44.8321	51.0319	47	47	44.8321	NC_000913	1124784	1125369	59.1305	68.5352	62	62	59.1305	NC_000913	1124784	1125369	51.9813
manX	Enzyme; Transport of small molecules: Carbohydrates, organic acids, alcohols	Mannose permease, EIIAB component; phosphotransferase system	2315.99	1922.31	-1329.99	-2.88829	2657.31	2190.48	-1537.41	-2.89548	0.000229263	-3.50746	-0.00187859	0.0198129	1245.16	1462.02	2168	2168	1245.16	NC_000913	1900071	1901043	2823.49	3234.98	4920	4920	2823.49	NC_000913	1900071	1901043	2034.32	2348.5	507.497	577.678	884	884	507.497	NC_000913	1900071	1901043	901.175	1044.51	1570	1570	901.175	NC_000913	1900071	1901043	704.336
yejG	Null	YejG family prototype, function unknown	63.0461	63.0372	-58.2335	-2.09111	72.622	71.524	-68.0818	-2.11053	0.000225008	-2.53624	-8.6193e-05	0.0198129	106.797	125.396	66	66	106.797	NC_000913	2275914	2276259	116.413	133.379	72	72	116.413	NC_000913	2275914	2276259	111.605	129.387	53.3755	60.7567	33	33	53.3755	NC_000913	2275914	2276259	53.3667	61.8547	33	33	53.3667	NC_000913	2275914	2276259	53.3711
manY	Transport; Transport of small molecules: Carbohydrates, organic acids, alcohols	Mannose permease, EIIC component; phosphotransferase system	1227.61	897.513	-798.698	-2.55789	1409.12	1019.3	-926.77	-2.56917	0.000243342	-3.07771	-0.00113525	0.0202208	1047.51	1229.95	1503	1503	1047.51	NC_000913	1901105	1901906	1575.24	1804.82	2262	2262	1575.24	NC_000913	1901105	1901906	1311.38	1517.38	347.629	395.701	499	499	347.629	NC_000913	1901105	1901906	677.729	785.522	973	973	677.729	NC_000913	1901105	1901906	512.679
yafD	Null	Endo/exonuclease/phosphatase family protein; function unknown	159.457	123.941	-101.358	-2.57307	183.044	140.91	-117.54	-2.58416	0.000240614	-3.10875	-0.000144439	0.0202208	125.45	147.299	180	180	125.45	NC_000913	231121	231922	206.133	236.174	296	296	206.133	NC_000913	231121	231922	165.792	191.737	46.6756	53.1303	67	67	46.6756	NC_000913	231121	231922	82.1912	95.2637	118	118	82.1912	NC_000913	231121	231922	64.4334
yjdP	Null	Predicted periplasmic protein, function unknown	211.283	185.91	-114.961	-2.91521	241.445	213.547	-132.969	-2.9322	0.000267887	-3.62559	-0.000164204	0.0218404	91.3508	107.26	54	54	91.3508	NC_000913	4311890	4312220	258.622	296.313	153	153	258.622	NC_000913	4311890	4312220	174.986	201.787	72.7113	82.7664	43	43	72.7113	NC_000913	4311890	4312220	47.3391	54.8684	28	28	47.3391	NC_000913	4311890	4312220	60.0252
putA	Enzyme; Degradation of small molecules: Amino acids	Proline dehydrogenase and repressor for the putAP divergon	178.452	142.704	-116.092	-2.35174	204.966	162.121	-134.812	-2.36398	0.00028432	-2.84731	-0.000168147	0.0227509	157.489	184.917	1118	1118	157.489	NC_000913	1074142	1078105	246.462	282.381	1751	1751	246.462	NC_000913	1074142	1078105	201.975	233.649	68.0096	77.4146	483	483	68.0096	NC_000913	1074142	1078105	103.757	120.26	737	737	103.757	NC_000913	1074142	1078105	85.8835
ptsI	Enzyme; Transport of small molecules: Carbohydrates, organic acids, alcohols	Phosphoenolpyruvate-protein phosphotransferase; phosphotransferase system, enzyme I; E1; PEP-dependent autokinase	2469.8	2325.94	-1450.04	-2.54638	2836.2	2651.49	-1678.33	-2.55711	0.000298699	-3.12382	-0.00209766	0.0230247	1439.9	1690.67	4457	4457	1439.9	NC_000913	2532087	2533815	3335.57	3821.69	10333	10333	3335.57	NC_000913	2532087	2533815	2387.73	2756.18	865.766	985.491	2681	2681	865.766	NC_000913	2532087	2533815	1009.62	1170.21	3127	3127	1009.62	NC_000913	2532087	2533815	937.695
uspB	Null	Universal stress protein B, confers ethanol resistance in stationary phase; sigma S-regulated gene divergent from uspA	23.2507	23.2507	14.9463	#DIV/0!	26.466	26.466	17.0822	#DIV/0!	0.000303728	107.796	1.53212e-05	0.0230247	0	0	0	0	0	NC_000913	3637407	3637743	0	0	0	0	0	NC_000913	3637407	3637743	0	0	23.2507	26.466	14	14	23.2507	NC_000913	3637407	3637743	6.64196	7.69837	4	4	6.64196	NC_000913	3637407	3637743	14.9463
yciZ	Null	UPF0509 family protein	99.4961	89.891	-93.0167	-2.01778	119.93	107	-108.9	-2.03686	0.000298135	-2.43907	-0.000138439	0.0230247	186.085	218.493	58	58	186.085	NC_000913	1342459	1342633	182.731	209.362	57	57	182.731	NC_000913	1342459	1342633	184.408	213.928	86.5888	98.563	27	27	86.5888	NC_000913	1342459	1342633	96.1939	111.494	30	30	96.1939	NC_000913	1342459	1342633	91.3914
paaA	Enzyme; Phenylacetic acid degradation	Ring 1,2-phenylacetyl-CoA epoxidase subunit; phenylacetyl-CoA oxygenase, alpha subunit; heteromultimeric diiron oxygenase component; phenylacetic acid degradation	28.8195	28.2221	-27.6037	-2.80426	34.3768	33.3729	-32.2014	-2.83204	0.000326338	-3.37765	-3.84838e-05	0.0243122	43.82	51.4517	73	73	43.82	NC_000913	1451950	1452880	41.9858	48.1048	70	70	41.9858	NC_000913	1451950	1452880	42.9029	49.7782	15.0005	17.0748	25	25	15.0005	NC_000913	1451950	1452880	15.5979	18.0788	26	26	15.5979	NC_000913	1451950	1452880	15.2992
chpS	Phenotype; Not classified	ChpS antitoxin, toxin is ChpB	188.121	177.064	-116.24	-2.3636	216.132	201.661	-134.794	-2.37579	0.000357573	-2.89054	-0.000169784	0.0261877	135.133	158.668	61	61	135.133	NC_000913	4446469	4446721	267.838	306.873	121	121	267.838	NC_000913	4446469	4446721	201.486	232.77	79.7167	90.7406	36	36	79.7167	NC_000913	4446469	4446721	90.7735	105.211	41	41	90.7735	NC_000913	4446469	4446721	85.2451
murQ	Putative regulator; Not classified	N-acetylmuramic acid 6-phosphate (MurNAc-6-P) etherase; GlcNAc 6-phosphate and D-lactate are primary products	208.928	172.86	-117.87	-2.73847	239.748	196.911	-136.263	-2.74544	0.000391967	-3.32748	-0.000167753	0.0277654	112.647	132.265	181	181	112.647	NC_000913	2543794	2544691	258.695	296.397	416	416	258.695	NC_000913	2543794	2544691	185.671	214.331	49.7674	56.6496	80	80	49.7674	NC_000913	2543794	2544691	85.8346	99.4866	138	138	85.8346	NC_000913	2543794	2544691	67.801
yhaO	Putative transport; Not classified	Putative amino acid:H+ symport permease, function unknown	71.1873	61.5479	-45.4499	-2.5839	81.2443	70.7676	-52.796	-2.60421	0.000388968	-3.17224	-6.52922e-05	0.0277654	53.227	62.497	127	127	53.227	NC_000913	3254700	3256032	95.0624	108.917	227	227	95.0624	NC_000913	3254700	3256032	74.1447	85.7069	33.5145	38.1492	80	80	33.5145	NC_000913	3254700	3256032	23.8752	27.6725	57	57	23.8752	NC_000913	3254700	3256032	28.6949
plaP	Transport; Not classified	Putrescine importer, low affinity; possible cell density sensor	184.785	139.575	131.577	3.46446	210.109	156.15	149.897	3.40797	0.000448403	2.87051	0.00012558	0.0312508	75.9949	89.2302	185	185	75.9949	NC_000913	2083727	2085086	30.7843	35.2708	75	75	30.7843	NC_000913	2083727	2085086	53.3896	62.2505	215.569	245.38	525	525	215.569	NC_000913	2083727	2085086	154.363	178.915	376	376	154.363	NC_000913	2083727	2085086	184.966
clpS	Null	Substrate modulator for ClpAP; directs protease activity towards aggregated proteins	441.3	387.457	-290.297	-2.14783	507.299	440.2	-337.54	-2.16077	0.000460112	-2.61354	-0.000430485	0.0315578	419.126	492.121	241	241	419.126	NC_000913	922135	922456	667.288	764.539	384	384	667.288	NC_000913	922135	922456	543.207	628.33	225.988	257.24	130	130	225.988	NC_000913	922135	922456	279.831	324.339	161	161	279.831	NC_000913	922135	922456	252.91
yjiS	Null	DUF1127 family protein, function unknown	23.6695	20.2862	20.2889	12.9933	27.4342	23.4616	23.2796	12.7201	0.000475272	10.2381	2.09931e-05	0.0320883	3.38336	3.97261	1	1	3.38336	NC_000913	4569773	4569938	0	0	0	0	0	NC_000913	4569773	4569938	1.69168	1.9863	20.2915	23.0976	6	6	20.2915	NC_000913	4569773	4569938	23.6695	27.4342	7	7	23.6695	NC_000913	4569773	4569938	21.9805
flgB	Structural component; Surface structures	Flagellar basal body rod subunit	38.8332	34.8231	-34.1283	-2.3787	46.4124	41.2922	-39.8839	-2.40165	0.000501374	-2.86479	-4.877e-05	0.0333298	61.5821	72.3072	46	46	61.5821	NC_000913	1130240	1130657	56.1824	64.3704	42	42	56.1824	NC_000913	1130240	1130657	58.8822	68.3388	22.7489	25.8948	17	17	22.7489	NC_000913	1130240	1130657	26.759	31.015	20	20	26.759	NC_000913	1130240	1130657	24.7539
hdfR	Regulator; Not classified	Transcriptional regulator of the flhDC operon, hns-dependent; not allelic to pssR	79.0169	61.0864	-48.8231	-2.86084	90.6615	69.5206	-56.5336	-2.87006	0.000512878	-3.45009	-6.85706e-05	0.033578	53.8317	63.207	81	81	53.8317	NC_000913	3945150	3945990	96.2889	110.322	145	145	96.2889	NC_000913	3945150	3945990	75.0603	86.7645	17.272	19.6605	26	26	17.272	NC_000913	3945150	3945990	35.2024	40.8014	53	53	35.2024	NC_000913	3945150	3945990	26.2372
clpB	Putative enzyme; Degradation of proteins, peptides, glyco	Bichaperone with DnaK for protein disaggregation; disaggregase; protein-dependent ATPase; role in de novo protein folding under mild stress conditions	647.005	438.745	-433.162	-2.24079	743.125	496.655	-503.744	-2.25283	0.000645861	-2.69307	-0.00062916	0.0410407	672.552	789.683	3101	3101	672.552	NC_000913	2729621	2732195	891.978	1021.97	4116	4116	891.978	NC_000913	2729621	2732195	782.265	905.829	244.973	278.849	1130	1130	244.973	NC_000913	2729621	2732195	453.233	525.32	2091	2091	453.233	NC_000913	2729621	2732195	349.103
hslV	Enzyme; Degradation of proteins, peptides, glyco	Heat-inducible ATP-dependent protease HslVU, protease subunit; involved in the degradation of misfolded proteins	621.44	386.122	-449.861	-2.2338	738.528	460.656	-525.474	-2.251	0.000645661	-2.66016	-0.000645078	0.0410407	868.396	1019.64	826	826	868.396	NC_000913	4119779	4120310	760.556	871.399	724	724	760.556	NC_000913	4119779	4120310	814.476	945.518	246.957	281.108	235	235	246.957	NC_000913	4119779	4120310	482.274	558.98	459	459	482.274	NC_000913	4119779	4120310	364.615
ygiM	Null	SH3 domain protein, function unknown	398.322	351.636	-241.803	-2.11668	474.624	416.501	-284.572	-2.14299	0.000677111	-2.52461	-0.000348289	0.0424028	591.516	694.535	658	658	591.516	NC_000913	3199228	3199849	325.165	372.555	362	362	325.165	NC_000913	3199228	3199849	458.341	533.545	193.194	219.911	215	215	193.194	NC_000913	3199228	3199849	239.881	278.034	267	267	239.881	NC_000913	3199228	3199849	216.538
yhaM	Null	Predicted L-serine dehydratase alpha chain	98.2695	72.7431	-68.1056	-2.12692	112.947	82.3703	-79.301	-2.14016	0.000815328	-2.56718	-0.00010038	0.050329	111.14	130.496	261	261	111.14	NC_000913	3253362	3254673	145.941	167.211	343	343	145.941	NC_000913	3253362	3254673	128.541	148.854	47.6719	54.2644	112	112	47.6719	NC_000913	3253362	3254673	73.1984	84.8406	172	172	73.1984	NC_000913	3253362	3254673	60.4352
yaiY	Null	Inner membrane protein, DUF2755 family, function unknown	16.2529	16.2529	11.7376	#DIV/0!	18.5005	18.5005	13.4358	#DIV/0!	0.000841495	85.5261	1.21263e-05	0.0512127	0	0	0	0	0	NC_000913	398248	398557	0	0	0	0	0	NC_000913	398248	398557	0	0	16.2529	18.5005	9	9	16.2529	NC_000913	398248	398557	7.22233	8.37104	4	4	7.22233	NC_000913	398248	398557	11.7376
manZ	Transport; Transport of small molecules: Carbohydrates, organic acids, alcohols	Mannose permease, EIID component; phosphotransferase system	642.804	459.502	-440.804	-2.05834	738.906	519.705	-513.489	-2.07115	0.000882101	-2.48184	-0.000654553	0.0515076	746.961	877.051	1140	1140	746.961	NC_000913	1901918	1902770	967.659	1108.68	1478	1478	967.659	NC_000913	1901918	1902770	857.31	992.868	324.855	369.779	496	496	324.855	NC_000913	1901918	1902770	508.157	588.98	776	776	508.157	NC_000913	1901918	1902770	416.506
minE	Factor; Cell division	Blocks MinCD inhibition of FtsZ polymerization at cell center; forms membrane-associated coiled arrays in a ring at the cell center	271.522	206.776	-215.289	-1.94951	312.542	233.463	-251.608	-1.96481	0.000860486	-2.35263	-0.000324054	0.0515076	418.168	490.997	200	200	418.168	NC_000913	1223501	1223768	465.887	533.786	223	223	465.887	NC_000913	1223501	1223768	442.028	512.391	194.365	221.244	93	93	194.365	NC_000913	1223501	1223768	259.111	300.323	124	124	259.111	NC_000913	1223501	1223768	226.738
ycjF	Null	UPF0283 family inner membrane heat shock protein; function unknown	53.567	41.4875	-38.3582	-2.36466	61.5382	47.0793	-44.6176	-2.37923	0.000876777	-2.85237	-5.52402e-05	0.0515076	57.2973	67.2762	109	109	57.2973	NC_000913	1383534	1384596	75.6354	86.6585	144	144	75.6354	NC_000913	1383534	1384596	66.4664	76.9674	22.0685	25.1203	42	42	22.0685	NC_000913	1383534	1384596	34.1479	39.5792	65	65	34.1479	NC_000913	1383534	1384596	28.1082
tfaX	Phage or Prophage Related	Pseudogene reconstruction, tail fiber assembly gene, DLP12 prophage; C-terminal fragment	12.1951	12.1951	10.6714	#DIV/0!	14.1347	14.1347	12.2738	#DIV/0!	0.000920518	79.4252	1.12511e-05	0.0530341	0	0	0	0	0	NC_000913	582175	582358	0	0	0	0	0	NC_000913	582175	582358	0	0	9.14782	10.4129	3	3	9.14782	NC_000913	582175	582358	12.1951	14.1347	4	4	12.1951	NC_000913	582175	582358	10.6714
yibV	Null	Pseudogene reconstruction, predicted cryptic Rhs immunity protein; antitoxin in Rhs polymorphic toxin system	64.8275	64.8255	34.3194	14.4994	73.7734	73.6989	39.0762	14.2509	0.000970138	11.0739	3.39992e-05	0.0551574	2.5433	2.98624	2	2	2.5433	NC_000913	3767367	3767806	2.54128	2.91165	2	2	2.54128	NC_000913	3767367	3767806	2.54229	2.94894	67.3688	76.6851	53	53	67.3688	NC_000913	3767367	3767806	6.3545	7.36518	5	5	6.3545	NC_000913	3767367	3767806	36.8616
ykgJ	Putative carrier; Not classified	UPF0153 cysteine cluster protein, function unknown	45.6552	40.5856	28.7457	7.80127	51.9081	46.1477	32.8584	7.75192	0.0010919	6.12336	2.85323e-05	0.0612738	1.69168	1.9863	1	1	1.69168	NC_000913	303076	303406	6.76135	7.74675	4	4	6.76135	NC_000913	303076	303406	4.22651	4.86652	47.3469	53.8944	28	28	47.3469	NC_000913	303076	303406	18.5975	21.5554	11	11	18.5975	NC_000913	303076	303406	32.9722
ymdA	Null	Function unknown, pfam00419 family, fimbrial protein	19.6737	19.6737	12.5192	#DIV/0!	22.3943	22.3943	14.3061	#DIV/0!	0.00113622	90.4122	1.28273e-05	0.0629439	0	0	0	0	0	NC_000913	1104636	1104948	0	0	0	0	0	NC_000913	1104636	1104948	0	0	19.6737	22.3943	11	11	19.6737	NC_000913	1104636	1104948	5.36466	6.21791	3	3	5.36466	NC_000913	1104636	1104948	12.5192
ibsE	Null	Toxic membrane protein, in SIBe repeat	46.4937	46.4937	23.2469	#DIV/0!	53.8886	53.8886	26.9443	#DIV/0!	0.00116078	178.897	2.55216e-05	0.0634903	0	0	0	0	0	NC_000913	3193162	3193222	0	0	0	0	0	NC_000913	3193162	3193222	0	0	0	0	0	0	0	NC_000913	3193162	3193222	46.4937	53.8886	5	5	46.4937	NC_000913	3193162	3193222	23.2469
msrB	Null	Methionine sulfoxide reductase B; specific for met-R-(o) diastereoisomers within proteins; mutant is cadmium sensitive; free met-R-(o) is inefficiently reduced by MsrB	162.989	127.969	-124.015	-1.92946	187.607	144.611	-144.87	-1.94412	0.00118636	-2.33232	-0.000187739	0.0638185	235.977	277.075	175	175	235.977	NC_000913	1860039	1860453	278.906	319.553	207	207	278.906	NC_000913	1860039	1860453	257.441	298.314	115.917	131.946	86	86	115.917	NC_000913	1860039	1860453	150.936	174.943	112	112	150.936	NC_000913	1860039	1860453	133.426
ybaM	Null	DUF2496 family protein	96.4152	79.2207	77.4945	3.14278	111.334	92.4166	88.8369	3.12387	0.00119632	2.58072	7.34024e-05	0.0638185	27.5681	32.3694	8	8	27.5681	NC_000913	489333	489495	44.7626	51.2863	13	13	44.7626	NC_000913	489333	489495	36.1654	41.8279	103.336	117.627	30	30	103.336	NC_000913	489333	489495	123.983	143.703	36	36	123.983	NC_000913	489333	489495	113.66
yihM	Null	Predicted sugar phosphate isomerase, function unknown	53.4469	47.1875	-31.5649	-2.81951	61.047	54.2172	-36.5754	-2.83846	0.001239	-3.46439	-4.49178e-05	0.0652892	30.1606	35.4133	53	53	30.1606	NC_000913	4059187	4060168	67.6652	77.5267	119	119	67.6652	NC_000913	4059187	4060168	48.9129	56.47	20.4777	23.3095	36	36	20.4777	NC_000913	4059187	4060168	14.2183	16.4797	25	25	14.2183	NC_000913	4059187	4060168	17.348
groS	Factor; Chaperones	Chaperonin Cpn10; GroESL small subunit GroES; phage morphogenesis	11257	9458.73	-6516.18	-2.19884	12931.4	10752.9	-7555.83	-2.20839	0.00133018	-2.67813	-0.00964871	0.068425	8109.88	9522.3	4271	4271	8109.88	NC_000913	4368710	4369004	15793.3	18095	8324	8324	15793.3	NC_000913	4368710	4369004	11951.6	13808.6	4536.26	5163.57	2390	2390	4536.26	NC_000913	4368710	4369004	6334.53	7342.05	3338	3338	6334.53	NC_000913	4368710	4369004	5435.4
sthA	Putative enzyme; Not classified	Soluble pyridine nucleotide transhydrogenase	457.156	340.119	-302.397	-1.9374	546.247	405.113	-355.164	-1.95691	0.00131672	-2.31499	-0.000449036	0.068425	721.228	846.838	1810	1810	721.228	NC_000913	4157412	4158813	528.746	605.805	1328	1328	528.746	NC_000913	4157412	4158813	624.987	726.321	264.072	300.59	662	663	264.072	NC_000913	4157412	4158813	381.109	441.725	957	957	381.109	NC_000913	4157412	4158813	322.591
malK	Transport; Transport of small molecules: Carbohydrates, organic acids, alcohols	Maltose transport complex, ATP-binding subunit	1512.91	870.587	-1040.24	-2.22861	1795.25	1039.85	-1215	-2.24502	0.0014283	-2.64466	-0.00148824	0.0726082	2038.43	2393.44	4075	4075	2038.43	NC_000913	4244806	4245922	1735.41	1988.33	3472	3472	1735.41	NC_000913	4244806	4245922	1886.92	2190.89	525.516	598.189	1051	1051	525.516	NC_000913	4244806	4245922	1167.84	1353.59	2336	2336	1167.84	NC_000913	4244806	4245922	846.679
rof	Null	anti-Rho (termination factor); pleiotropic multicopy suppressor of Ts mutations; ribosome-associated; growth-rate regulated	37.2234	28.4684	-25.1706	-2.64329	43.8716	34.133	-29.5239	-2.68237	0.00144614	-3.19431	-3.52652e-05	0.0726603	48.1632	56.5512	22	22	48.1632	NC_000913	213677	213932	32.8124	37.5945	15	15	32.8124	NC_000913	213677	213932	40.4878	47.0729	19.6947	22.4183	9	9	19.6947	NC_000913	213677	213932	10.9397	12.6797	5	5	10.9397	NC_000913	213677	213932	15.3172
lldP	Transport; Transport of small molecules: Carbohydrates, organic acids, alcohols	L-lactate permease; also involved in glycolate uptake	1016.9	668.603	-635.699	-2.0806	1208.86	796.567	-745.15	-2.09977	0.00152869	-2.47049	-0.000920798	0.0755116	1431.03	1680.26	4245	4245	1431.03	NC_000913	3775421	3777077	1016.93	1165.13	3019	3019	1016.93	NC_000913	3775421	3777077	1223.98	1422.7	414.132	471.402	1229	1229	414.132	NC_000913	3775421	3777077	762.43	883.695	2263	2263	762.43	NC_000913	3775421	3777077	588.281
ybgS	Putative regulator; Not classified	Putative secreted protein, function unknown	30.7579	27.8251	22.6991	6.16529	34.9896	31.4628	25.9349	6.0671	0.00153784	4.96186	2.25915e-05	0.0755116	5.86094	6.88168	4	4	5.86094	NC_000913	784159	784540	2.92814	3.35489	2	2	2.92814	NC_000913	784159	784540	4.39454	5.11829	33.6861	38.3444	23	23	33.6861	NC_000913	784159	784540	20.5012	23.7619	14	14	20.5012	NC_000913	784159	784540	27.0936
alsB	Putative regulator; Not classified	D-allose-binding protein, periplasmic	47.0772	41.113	-28.9109	-2.61658	53.7398	47.2603	-33.5521	-2.63575	0.00165243	-3.20734	-4.14874e-05	0.0767758	31.6106	37.1159	53	53	31.6106	NC_000913	4309129	4310065	61.979	71.0118	104	104	61.979	NC_000913	4309129	4310065	46.7948	54.0639	20.866	23.7515	35	35	20.866	NC_000913	4309129	4310065	14.9018	17.272	25	25	14.9018	NC_000913	4309129	4310065	17.8839
bsmA	Null	Confers peroxide resistance in bioflms, YhcN family; mutants are hypermotile on soft agar; probable lipoprotein, function unknown; Cys conserved	226.729	157.428	-142.083	-2.03109	269.916	187.452	-166.714	-2.05086	0.00164704	-2.41789	-0.000207471	0.0767758	329.878	387.329	195	195	329.878	NC_000913	4414463	4414793	229.886	263.389	136	136	229.886	NC_000913	4414463	4414793	279.882	325.359	103.149	117.413	61	61	103.149	NC_000913	4414463	4414793	172.45	199.878	102	102	172.45	NC_000913	4414463	4414793	137.799
dmlR	Regulator; Not classified	Transcriptional activator for dmlA, autorepressor	35.0041	33.1972	-31.1045	-2.10772	40.3081	37.6495	-36.3444	-2.12648	0.00164139	-2.55093	-4.59207e-05	0.0767758	56.188	65.9737	93	93	56.188	NC_000913	1878909	1879833	62.1803	71.2424	103	103	62.1803	NC_000913	1878909	1879833	59.1841	68.608	27.1762	30.9343	45	45	27.1762	NC_000913	1878909	1879833	28.9831	33.5929	48	48	28.9831	NC_000913	1878909	1879833	28.0796
malF	Transport; Transport of small molecules: Carbohydrates, organic acids, alcohols	Maltose transport complex, inner membrane-spanning subunit	613.992	372.441	-389.809	-2.15505	728.698	444.229	-456.181	-2.17298	0.00164515	-2.55454	-0.000560024	0.0767758	830.697	975.372	2299	2299	830.697	NC_000913	4241553	4243098	623.882	714.806	1728	1728	623.882	NC_000913	4241553	4243098	727.29	845.089	216.706	246.673	600	600	216.706	NC_000913	4241553	4243098	458.257	531.143	1269	1269	458.257	NC_000913	4241553	4243098	337.481
ptsH	Enzyme; Transport of small molecules: Carbohydrates, organic acids, alcohols	PTS system histidine phosphocarrier protein HPr; phosphohistidinoprotein-hexose phosphotransferase	4946.11	4639.34	-2671.68	-2.33553	5680.72	5286.81	-3089.85	-2.34372	0.00160855	-2.87166	-0.00394365	0.0767758	2551.09	2995.39	1179	1179	2551.09	NC_000913	2531785	2532043	6793.19	7783.23	3142	3142	6793.19	NC_000913	2531785	2532043	4672.14	5389.31	1847.08	2102.51	854	854	1847.08	NC_000913	2531785	2532043	2153.85	2496.42	996	996	2153.85	NC_000913	2531785	2532043	2000.46
ybeU	Putative enzyme; Not classified	DUF1266 family protein	28.3749	26.7954	21.2783	6.39891	32.2753	30.3312	24.3206	6.30688	0.0017036	5.12598	2.12022e-05	0.0774869	4.73097	5.55492	6	6	4.73097	NC_000913	678730	679438	3.15148	3.61077	4	4	3.15148	NC_000913	678730	679438	3.94122	4.58284	31.5264	35.8861	40	40	31.5264	NC_000913	678730	679438	18.9127	21.9208	24	24	18.9127	NC_000913	678730	679438	25.2195
ymfR	Phage or Prophage Related	Function unknown, e14 prophage	15.2464	15.2464	10.672	#DIV/0!	17.3548	17.3548	12.2111	#DIV/0!	0.00169843	77.7194	1.10063e-05	0.0774869	0	0	0	0	0	NC_000913	1204771	1204954	0	0	0	0	0	NC_000913	1204771	1204954	0	0	15.2464	17.3548	5	5	15.2464	NC_000913	1204771	1204954	6.09754	7.06736	2	2	6.09754	NC_000913	1204771	1204954	10.672
yhdT	Null	DUF997 family predicted inner membrane protein; function unknown	43.627	39.0433	34.4429	3.99992	49.3305	44.3399	39.395	3.96535	0.00179831	3.246	3.32294e-05	0.0809429	9.18938	10.7898	4	4	9.18938	NC_000913	3405396	3405639	13.7731	15.7804	6	6	13.7731	NC_000913	3405396	3405639	11.4812	13.2851	52.8164	60.1203	23	23	52.8164	NC_000913	3405396	3405639	39.0318	45.2398	17	17	39.0318	NC_000913	3405396	3405639	45.9241
betB	Enzyme; Osmotic adaptation	Betaine aldehyde dehydrogenase, NAD-dependent; bet genes confer protection against osmotic stress by making the osmoprotectant glycine betaine from choline; tetrameric	120.924	72.8304	-82.9831	-1.9846	144.145	87.1514	-97.1547	-2.00097	0.00199299	-2.36913	-0.000122673	0.0887803	181.158	212.708	478	478	181.158	NC_000913	326484	327957	153.37	175.722	405	405	153.37	NC_000913	326484	327957	167.264	194.215	60.234	68.5637	159	159	60.234	NC_000913	326484	327957	108.328	125.557	286	286	108.328	NC_000913	326484	327957	84.2808
cstA	Putative transport; Not classified	Predicted APC superfamily peptide transporter; carbon starvation protein involved in peptide utilization	149.099	110.165	-86.6394	-2.10666	171.267	124.919	-100.567	-2.1158	0.00204477	-2.54973	-0.000128828	0.0896465	121.936	143.172	460	460	121.936	NC_000913	629116	631222	207.921	238.223	785	785	207.921	NC_000913	629116	631222	164.929	190.698	58.8223	66.9567	222	222	58.8223	NC_000913	629116	631222	97.7561	113.304	369	369	97.7561	NC_000913	629116	631222	78.2892
ldrC	Null	Toxic peptide LdrC, in LDR-C repeat; proposed addiction module, with antisense sRNA rdlC	46.4992	36.1735	36.1661	4.50043	52.7441	41.0604	41.446	4.47961	0.00205392	3.6299	3.52771e-05	0.0896465	5.16903	6.06926	0	1	5.16903	NC_000913	1269460	1269568	15.4948	17.753	0	3	15.4948	NC_000913	1269460	1269568	10.3319	11.9111	51.6682	58.8133	0	10	51.6682	NC_000913	1269460	1269568	41.3278	47.901	0	8	41.3278	NC_000913	1269460	1269568	46.498
fadJ	Putative enzyme; Not classified	Multifunctional anaerobic fatty acid oxidation complex FadIJ; has 3-hydroxyacyl-CoA dehydrogenase and medium-long-chain-length enoyl-CoA hydratase activities; probable beta-hydroxybutyryl-CoA epimerase and dodecenoyl-CoA-delta-isomerase	100.365	62.9165	-65.8212	-2.0907	115.302	71.0334	-76.6109	-2.10209	0.00210862	-2.51218	-9.71251e-05	0.091069	110.35	129.568	424	424	110.35	NC_000913	2455036	2457181	141.988	162.682	546	546	141.988	NC_000913	2455036	2457181	126.169	146.125	41.6236	47.3797	160	160	41.6236	NC_000913	2455036	2457181	79.0719	91.6483	304	304	79.0719	NC_000913	2455036	2457181	60.3478
ubiC	Enzyme; Biosynthesis of cofactors, carriers: Menaquinone, ubiquinone	Chorismate--pyruvate lyase	86.2202	64.9464	-70.0424	-1.81719	99.3454	73.1291	-82.0234	-1.83218	0.00212867	-2.1937	-0.000108021	0.091069	150.213	176.374	134	134	150.213	NC_000913	4250528	4251026	161.295	184.802	144	144	161.295	NC_000913	4250528	4251026	155.754	180.588	75.0746	85.4565	67	67	75.0746	NC_000913	4250528	4251026	96.3485	111.673	86	86	96.3485	NC_000913	4250528	4251026	85.7115
yeaC	Null	DUF1315 family protein,function unknown	473.914	433.096	-304.549	-1.85637	545.48	491.209	-354.945	-1.86845	0.00218302	-2.26399	-0.000473071	0.0924785	511.222	600.257	250	250	511.222	NC_000913	1859725	1859998	809.133	927.056	396	396	809.133	NC_000913	1859725	1859998	660.178	763.656	335.219	381.576	164	164	335.219	NC_000913	1859725	1859998	376.037	435.846	184	184	376.037	NC_000913	1859725	1859998	355.628
sbmC	Null	DNA gyrase inhibitor; in high copy protects cells from replication inhibitor MccB17; SOS induced; blocks MccB17 export	85.8959	65.8912	-50.6187	-2.21132	98.6512	74.8048	-58.7235	-2.22075	0.00221528	-2.67781	-7.4442e-05	0.0929343	67.1319	78.8236	57	57	67.1319	NC_000913	2078812	2079286	117.682	134.833	100	100	117.682	NC_000913	2078812	2079286	92.4068	106.828	31.7858	36.1814	27	27	31.7858	NC_000913	2078812	2079286	51.7905	60.0278	44	44	51.7905	NC_000913	2078812	2079286	41.7881
cirA	Membrane; Outer membrane constituents	Colicin IA outer membrane receptor and translocator; ferric iron-catecholate transporter	92.9892	60.4735	70.0167	3.80756	107.895	69.4694	79.9834	3.74304	0.00225229	3.20188	6.88198e-05	0.0935781	41.1965	48.3713	147	147	41.1965	NC_000913	2242799	2244791	8.6808	9.94593	31	31	8.6808	NC_000913	2242799	2244791	24.9387	29.1586	88.2406	100.443	315	315	88.2406	NC_000913	2242799	2244791	101.67	117.841	363	363	101.67	NC_000913	2242799	2244791	94.9553
folK	Enzyme; Biosynthesis of cofactors, carriers: Folic acid	6-Hydroxymethyl-7,8-dihydropterin pyrophosphokinase; monomeric	75.5704	59.2759	52.3052	3.24924	85.9083	66.3466	59.5463	3.1981	0.0022759	2.67326	4.92824e-05	0.0936587	31.4018	36.8708	27	27	31.4018	NC_000913	157252	157732	15.1074	17.3091	13	13	15.1074	NC_000913	157252	157732	23.2546	27.09	90.6778	103.217	78	78	90.6778	NC_000913	157252	157732	60.4419	70.0552	52	52	60.4419	NC_000913	157252	157732	75.5598
ygiW	Null	Hydrogen peroxide and cadmium resistance periplasmic protein; stress-induced OB fold domain protein; binds CsrB sRNA	90.8633	71.0102	68.8603	3.10876	102.613	80.5128	78.7451	3.08671	0.00237	2.52479	6.40655e-05	0.0966111	22.7279	26.6862	16	16	22.7279	NC_000913	3167305	3167698	42.581	48.7868	30	30	42.581	NC_000913	3167305	3167698	32.6545	37.7365	113.591	129.3	80	80	113.591	NC_000913	3167305	3167698	89.4383	103.664	63	63	89.4383	NC_000913	3167305	3167698	101.515
mglA	Transport; Transport of small molecules: Carbohydrates, organic acids, alcohols	Methyl-galactoside ABC transporter ATPase	274.264	162.778	-195.018	-1.92135	315.397	182.942	-227.687	-1.93425	0.00246118	-2.30611	-0.000293747	0.09847	383.181	449.916	1044	1044	383.181	NC_000913	2235790	2237311	430.186	492.881	1173	1173	430.186	NC_000913	2235790	2237311	406.683	471.398	155.922	177.484	425	425	155.922	NC_000913	2235790	2237311	267.408	309.939	729	729	267.408	NC_000913	2235790	2237311	211.665
mutM	Enzyme; DNA - replication, repair, restriction/modification	Formamidopyrimidine-DNA glycosylase/AP lyase; 5'-terminal deoxyribophosphodiesterase; DNA repair; GC to TA; binds Zn(II)	81.238	76.4269	-56.8354	-1.86395	93.5499	86.6577	-66.3308	-1.8775	0.00245579	-2.26893	-8.78542e-05	0.09847	100.624	118.148	146	146	100.624	NC_000913	3808365	3809175	144.618	165.694	209	210	144.618	NC_000913	3808365	3809175	122.621	141.921	63.3797	72.1444	92	92	63.3797	NC_000913	3808365	3809175	68.1908	79.0366	99	99	68.1908	NC_000913	3808365	3809175	65.7853
epmA	Enzyme; Protein modification	Elongation Factor P Lys34 lysyltransferase; required for EF-P-mediated translation of polyprolines	48.5043	40.5002	41.3593	3.07086	55.0929	45.2409	47.1934	3.03214	0.00261592	2.53054	3.8912e-05	0.103701	23.9741	28.1495	42	42	23.9741	NC_000913	4380665	4381643	15.9701	18.2975	28	28	15.9701	NC_000913	4380665	4381643	19.9721	23.2235	64.4744	73.3904	113	113	64.4744	NC_000913	4380665	4381643	58.1885	67.4434	102	102	58.1885	NC_000913	4380665	4381643	61.3314
ybbN	Putative enzyme; Not classified	DnaK co-chaperone, thioredoxin-like protein; probable DNA replicase folding chaperone; has SXXC not CXXC motif	500.292	360.043	-315.893	-1.87613	575.369	406.783	-368.135	-1.88732	0.00268	-2.26842	-0.000484427	0.105275	562.172	660.08	861	861	562.172	NC_000913	516648	517503	790.722	905.961	1212	1212	790.722	NC_000913	516648	517503	676.447	783.021	290.43	330.593	445	445	290.43	NC_000913	516648	517503	430.679	499.179	660	660	430.679	NC_000913	516648	517503	360.554
prlC	Enzyme; Degradation of proteins, peptides, glyco	Oligopeptidase A, zinc metalloprotease; involved in the degradation of cleaved signal peptides; suppressor allele of LamB signal sequence mutations; heat shock regulon; proteinase In, multifunctional protease	381.633	257.408	-234.357	-1.92819	438.671	290.735	-272.835	-1.93864	0.00285808	-2.32634	-0.000355577	0.111259	401.681	471.638	1470	1470	401.681	NC_000913	3641162	3643205	572.009	655.373	2095	2095	572.009	NC_000913	3641162	3643205	486.845	563.506	190.376	216.703	697	697	190.376	NC_000913	3641162	3643205	314.601	364.638	1152	1152	314.601	NC_000913	3641162	3643205	252.488
rpiR			70.7341	60.7057	-45.7173	-1.86909	80.4093	69.9823	-53.391	-1.88436	0.00292603	-2.28749	-7.09536e-05	0.112809	78.3186	91.9585	125	125	78.3186	NC_000913	4310123	4311014	118.324	135.568	188	189	118.324	NC_000913	4310123	4311014	98.3211	113.763	57.6179	65.5858	92	92	57.6179	NC_000913	4310123	4311014	47.5896	55.1587	76	76	47.5896	NC_000913	4310123	4311014	52.6037
yahC	Null	Predicted inner membrane protein, function unknown	19.0488	17.9278	12.3249	22.9892	21.683	20.3668	14.0789	22.3929	0.00295011	15.7542	1.25512e-05	0.112809	1.12099	1.31623	1	1	1.12099	NC_000913	333748	334246	0	0	0	0	0	NC_000913	333748	334246	0.560497	0.658113	19.0488	21.683	17	17	19.0488	NC_000913	333748	334246	6.72199	7.79112	6	6	6.72199	NC_000913	333748	334246	12.8854
fucR	Regulator; Degradation of small molecules: Carbon compounds	Positive regulatory protein for fuc regulon	68.5727	39.6141	-47.6497	-2.09672	78.7823	44.6164	-55.5195	-2.10913	0.00304258	-2.51291	-7.00187e-05	0.115274	84.6534	99.3966	111	111	84.6534	NC_000913	2937389	2938121	97.5408	111.756	128	128	97.5408	NC_000913	2937389	2938121	91.0971	105.576	28.9681	32.974	38	38	28.9681	NC_000913	2937389	2938121	57.9266	67.1399	76	76	57.9266	NC_000913	2937389	2938121	43.4474
yafP	Null	GNAT family putative N-acetyltransferase; antimutator activity towards 4-nitroquinoline-1-oxide; lexA regulon	19.7087	18.4783	15.3969	9.3337	22.39	21.0153	17.6355	9.2628	0.00306794	7.23252	1.55805e-05	0.115274	1.23235	1.44698	1	1	1.23235	NC_000913	252708	253161	2.46274	2.82166	2	2	2.46274	NC_000913	252708	253161	1.84755	2.13432	20.941	23.8369	17	17	20.941	NC_000913	252708	253161	13.5478	15.7026	11	11	13.5478	NC_000913	252708	253161	17.2444
galS	Regulator; Degradation of small molecules: Carbon compounds	Repressor of the mgl operon and isorepressor of the gal operon; autoregulatory; homodimeric	65.9746	41.3262	-44.5021	-2.00035	78.6185	49.382	-52.1241	-2.01749	0.00314186	-2.38902	-6.56636e-05	0.117034	98.137	115.229	183	183	98.137	NC_000913	2238649	2239690	79.8404	91.4763	149	149	79.8404	NC_000913	2238649	2239690	88.9887	103.352	32.1624	36.61	60	60	32.1624	NC_000913	2238649	2239690	56.8108	65.8466	106	106	56.8108	NC_000913	2238649	2239690	44.4866
htpG	Factor; Chaperones	Protein refolding molecular co-chaperone Hsp90, Hsp70-dependent; heat-shock protein; ATPase; dimeric	1400.29	943.687	-951.541	-1.83499	1611.16	1063.01	-1111.09	-1.84727	0.00327593	-2.21245	-0.00146402	0.117095	1870.67	2196.47	6283	6283	1870.67	NC_000913	494343	496218	2311.57	2648.46	7770	7770	2311.57	NC_000913	494343	496218	2091.12	2422.46	911.279	1037.3	3062	3062	911.279	NC_000913	494343	496218	1367.88	1585.45	4597	4597	1367.88	NC_000913	494343	496218	1139.58
miaA	Enzyme; Aminoacyl tRNA synthetases, tRNA modification	Dimethylallyl diphosphate:tRNA dimethylallyltransferase; 2-methylthio-N6-(dimethylallyl)adenosine tRNA hypermodification	1029.74	789.903	-648.684	-1.83161	1184.74	893.044	-756.284	-1.84289	0.003265	-2.22004	-0.00100612	0.117095	1167.58	1370.93	1989	1989	1167.58	NC_000913	4397274	4398225	1689.86	1936.14	2881	2881	1689.86	NC_000913	4397274	4398225	1428.72	1653.53	660.115	751.401	1125	1125	660.115	NC_000913	4397274	4398225	899.955	1043.09	1534	1534	899.955	NC_000913	4397274	4398225	780.035
setC	Putative transport; Not classified	Putative arabinose efflux transporter	23.0731	22.1335	18.3638	7.49979	26.1794	25.1698	21.0248	7.42855	0.00323078	5.93305	1.84557e-05	0.117095	2.35551	2.76574	5	5	2.35551	NC_000913	3834975	3836160	3.29509	3.77531	7	7	3.29509	NC_000913	3834975	3836160	2.8253	3.27053	25.4286	28.9451	54	54	25.4286	NC_000913	3834975	3836160	16.9496	19.6455	36	36	16.9496	NC_000913	3834975	3836160	21.1891
ygeV	Putative regulator; Not classified	Putative RpoN-dependent transcriptional activator, function unknown; induced by AI-2 pheromone	61.4369	55.8005	-44.5431	-1.79786	70.7857	63.1523	-52.0683	-1.81157	0.00321619	-2.1839	-6.96101e-05	0.117095	86.2957	101.325	275	275	86.2957	NC_000913	3002029	3003808	114.447	131.126	365	365	114.447	NC_000913	3002029	3003808	100.371	116.226	53.01	60.3407	169	169	53.01	NC_000913	3002029	3003808	58.6464	67.9741	187	187	58.6464	NC_000913	3002029	3003808	55.8282
yrhA	Null	Pseudogene reconstruction, interrupted by IS1E	98.7168	86.4045	66.8908	2.8593	112.146	96.8418	76.0756	2.8192	0.00327897	2.34029	6.12201e-05	0.117095	42.1324	49.4702	37	96	42.1324	NC_000913	3581060	3582332	29.8201	34.1661	18	68	29.8201	NC_000913	3581060	3582332	35.9763	41.8181	128.537	146.312	87	293	128.537	NC_000913	3581060	3582332	77.1972	89.4754	42	176	77.1972	NC_000913	3581060	3582332	102.867
yiiS	Null	UPF0381 family protein, function unknown	104.114	87.3644	-58.5849	-1.94026	118.569	100.624	-68.2174	-1.95431	0.00332256	-2.38883	-9.04651e-05	0.117678	83.7382	98.3221	45	45	83.7382	NC_000913	4110989	4111289	158.047	181.08	85	85	158.047	NC_000913	4110989	4111289	120.892	139.701	70.6822	80.4566	38	38	70.6822	NC_000913	4110989	4111289	53.9327	62.5108	29	29	53.9327	NC_000913	4110989	4111289	62.3074
betA	Enzyme; Osmotic adaptation	Choline dehydrogenase, oxygen-dependent; bet genes confer protection against osmotic stress by making the osmoprotectant glycine betaine from choline	91.2293	62.1906	-61.4623	-1.85813	109.166	74.3233	-72.1671	-1.87558	0.00336778	-2.22403	-9.28719e-05	0.11831	148.333	174.167	444	444	148.333	NC_000913	324800	326471	117.838	135.012	353	353	117.838	NC_000913	324800	326471	133.086	154.589	57.1041	65.0009	171	171	57.1041	NC_000913	324800	326471	86.1428	99.8439	258	258	86.1428	NC_000913	324800	326471	71.6234
ugpB	Transport; Transport of small molecules: Carbohydrates, organic acids, alcohols	sn-Glycerol-3-phosphate ABC transporter periplasmic binding protein	66.0684	60.98	-36.6434	-2.37286	75.3758	70.085	-42.4501	-2.38576	0.00347393	-2.9204	-5.38397e-05	0.120223	36.454	42.8028	86	86	36.454	NC_000913	3589031	3590348	90.2155	103.363	213	213	90.2155	NC_000913	3589031	3590348	63.3347	73.0831	29.2355	33.2784	69	69	29.2355	NC_000913	3589031	3590348	24.1471	27.9877	57	57	24.1471	NC_000913	3589031	3590348	26.6913
yhfG	Null	Putative antitoxin for Fic	19.9266	19.9239	18.2664	6.49924	23.1401	23.0426	20.9618	6.44047	0.00347786	5.23423	1.84818e-05	0.120223	3.32294	3.90167	1	1	3.32294	NC_000913	3489474	3489642	3.32031	3.80421	1	1	3.32031	NC_000913	3489474	3489642	3.32162	3.85294	19.9292	22.6851	6	6	19.9292	NC_000913	3489474	3489642	23.2469	26.9443	7	7	23.2469	NC_000913	3489474	3489642	21.588
btuR	Enzyme; Biosynthesis of cofactors, carriers: Cobalamin	Cobinamide adenosyltransferase	93.4227	89.6545	-53.3389	-2.06597	107.397	102.03	-61.8725	-2.07611	0.00360283	-2.53059	-8.0662e-05	0.122581	65.1769	76.5282	69	69	65.1769	NC_000913	1325790	1326381	141.576	162.21	150	150	141.576	NC_000913	1325790	1326381	103.377	119.369	48.1538	54.8128	51	51	48.1538	NC_000913	1325790	1326381	51.9219	60.1802	55	55	51.9219	NC_000913	1325790	1326381	50.0378
ccmD	Transport; Protein, peptide secretion	Heme export ABC transporter holo-CcmE release factor	18.5975	15.9391	14.6126	11.9937	21.5554	18.4341	16.7788	11.751	0.00357557	9.34885	1.51563e-05	0.122581	2.65836	3.12134	1	1	2.65836	NC_000913	2293398	2293608	0	0	0	0	0	NC_000913	2293398	2293608	1.32918	1.56067	13.2861	15.1234	5	5	13.2861	NC_000913	2293398	2293608	18.5975	21.5554	7	7	18.5975	NC_000913	2293398	2293608	15.9418
deaD	Enzyme; RNA synthesis, modification, DNA transcription	ATP-dependent RNA helicase, 50S ribosomal subunit biogenesis; translation factor W2; factor X; facilitates translation of mRNAs with 5' secondary structures; multicopy suppressor of rpsB(Ts) mutations	449.977	306.972	288.988	3.25994	511.784	342.271	328.564	3.20005	0.00371227	2.71542	0.00027354	0.124143	199.377	234.1	675	675	199.377	NC_000913	3303992	3305882	56.3714	64.5869	191	191	56.3714	NC_000913	3303992	3305882	127.874	149.344	506.349	576.371	1714	1715	506.349	NC_000913	3303992	3305882	327.375	379.444	1109	1109	327.375	NC_000913	3303992	3305882	416.862
livJ	Transport; Transport of small molecules: Amino acids, amines	Branched-chain amino acid ABC transporter periplasmic binding protein; LIV-I system; also involved in phenylalanine accumulation	39.4559	36.4291	-30.8401	-1.89736	47.5061	43.3158	-36.2459	-1.91778	0.00372204	-2.28541	-4.65664e-05	0.124143	72.3102	84.9037	143	143	72.3102	NC_000913	3596577	3597681	58.1053	66.5736	115	115	58.1053	NC_000913	3596577	3597681	65.2078	75.7386	32.8543	37.3976	65	65	32.8543	NC_000913	3596577	3597681	35.881	41.5879	71	71	35.881	NC_000913	3596577	3597681	34.3677
yigI	Null	4HBT family thioesterase, function unknown	82.2317	78.6468	-48.2839	-1.97586	93.5814	90.4908	-56.1267	-1.98787	0.00373492	-2.42348	-7.39639e-05	0.124143	65.6069	77.0329	55	55	65.6069	NC_000913	4002252	4002720	129.918	148.852	109	109	129.918	NC_000913	4002252	4002720	97.7622	112.942	51.2708	58.3609	43	43	51.2708	NC_000913	4002252	4002720	47.6859	55.2704	40	40	47.6859	NC_000913	4002252	4002720	49.4783
dctA	Transport; Transport of small molecules: Carbohydrates, organic acids, alcohols	C4-dicarboxylic acid, orotate and citrate transporter; 3-fluoromalate resistance, D-tartrate resistant; uptake of D-malate	458.623	319.519	-295.578	-1.76994	549.773	382.017	-347.793	-1.78741	0.00387196	-2.1162	-0.000453589	0.126166	772.968	907.588	1781	1782	772.968	NC_000913	3680183	3681470	585.984	671.385	1352	1352	585.984	NC_000913	3680183	3681470	679.476	789.486	314.345	357.815	725	725	314.345	NC_000913	3680183	3681470	453.449	525.571	1046	1046	453.449	NC_000913	3680183	3681470	383.897
malP	Enzyme; Degradation of small molecules: Carbon compounds	Maltodextrin phosphorylase	1789.02	1070.7	-1215.17	-1.84703	2139.17	1284.28	-1425.05	-1.8628	0.00385232	-2.20533	-0.0018367	0.126166	2864.49	3363.38	12283	12284	2864.49	NC_000913	3548101	3550495	2435.12	2790.02	10451	10451	2435.12	NC_000913	3548101	3550495	2649.81	3076.7	1075.48	1224.2	4614	4614	1075.48	NC_000913	3548101	3550495	1793.8	2079.1	7697	7697	1793.8	NC_000913	3548101	3550495	1434.64
sdhC	Enzyme; Energy metabolism, carbon: TCA cycle	Succinate dehydrogenase (SQR) cytochrome b556; membrane anchor; succinate:ubiquinone oxidoreductase (SQR); complex II of aerobic respiration	429.539	283.664	-269.794	-1.80246	513.791	339.248	-317.216	-1.81979	0.00394178	-2.15104	-0.000410333	0.126166	692.808	813.468	484	484	692.808	NC_000913	754399	754789	519.194	594.861	363	363	519.194	NC_000913	754399	754789	606.001	704.164	263.27	299.677	184	184	263.27	NC_000913	754399	754789	409.145	474.22	286	286	409.145	NC_000913	754399	754789	336.207
sdhD	Enzyme; Energy metabolism, carbon: TCA cycle	Succinate dehydrogenase (SQR) hydrophobic subunit; succinate:ubiquinone oxidoreductase (SQR); complex II of aerobic respiration	301.647	194.254	-178.047	-1.90652	359.301	231.864	-209.177	-1.92489	0.00388909	-2.26594	-0.000264319	0.126166	444.358	521.747	277	277	444.358	NC_000913	754782	755130	304.552	348.937	190	190	304.552	NC_000913	754782	755130	374.455	435.342	142.711	162.447	89	89	142.711	NC_000913	754782	755130	250.104	289.883	156	156	250.104	NC_000913	754782	755130	196.408
yeaQ	Null	UPF0410 family protein, function unknown	98.5653	80.6757	81.7884	2.65897	113.632	94.2825	93.6	2.64041	0.00391727	2.18467	7.48374e-05	0.126166	40.3558	47.3841	18	18	40.3558	NC_000913	1877030	1877279	58.2454	66.734	26	26	58.2454	NC_000913	1877030	1877279	49.3006	57.0591	123.257	140.302	55	55	123.257	NC_000913	1877030	1877279	138.921	161.017	62	62	138.921	NC_000913	1877030	1877279	131.089
clpA	Enzyme; Degradation of proteins, peptides, glyco	ATPase subunit of ClpAP ATP-dependent protease; protease Ti; molecular chaperone	272.109	137.616	-198.783	-1.86716	312.973	153.726	-232.38	-1.88018	0.0040302	-2.23413	-0.000301029	0.126852	421.94	495.425	1721	1721	421.94	NC_000913	922486	924763	434.098	497.363	1772	1772	434.098	NC_000913	922486	924763	428.019	496.394	161.989	184.39	661	661	161.989	NC_000913	922486	924763	296.482	343.637	1210	1210	296.482	NC_000913	922486	924763	229.235
cydA	Enzyme; Energy metabolism, carbon: Electron transport	Cytochrome d (bd-I) ubiquinol oxidase subunit 1; upregulated in biofilms and microaerobic conditions; aerobically repressed by H-NS; anaerobically repressed by FNR	228.726	223.298	175.845	2.51428	259.511	249.915	200.119	2.48525	0.00404638	2.05791	0.000156285	0.126852	118.838	139.535	334	334	118.838	NC_000913	770680	772249	113.411	129.939	319	319	113.411	NC_000913	770680	772249	116.125	134.737	342.137	389.45	962	962	342.137	NC_000913	770680	772249	241.803	280.262	680	680	241.803	NC_000913	770680	772249	291.97
tnaB	Transport; Transport of small molecules: Amino acids, amines	Tryptophan:H+ symport permease, low affinity	263.989	205.005	-156.555	-1.80498	315.884	244.093	-184.591	-1.82516	0.00405129	-2.1546	-0.000237369	0.126852	428.979	503.69	959	959	428.979	NC_000913	3888258	3889506	273.095	312.896	611	611	273.095	NC_000913	3888258	3889506	351.037	408.293	164.991	187.807	369	369	164.991	NC_000913	3888258	3889506	223.975	259.598	501	501	223.975	NC_000913	3888258	3889506	194.483
yaeH	Putative structure; Not classified	Function unknown, UPF0325 family	100.868	73.4889	-69.2174	-1.76814	116.138	82.8174	-80.9078	-1.78059	0.00413709	-2.13779	-0.000108378	0.128144	141.367	165.987	98	98	141.367	NC_000913	183708	184095	177.289	203.127	123	123	177.289	NC_000913	183708	184095	159.328	184.557	76.4209	86.989	53	53	76.4209	NC_000913	183708	184095	103.8	120.309	72	72	103.8	NC_000913	183708	184095	90.1105
yggU	Null	UPF0235 family protein, function unknown	82.5309	46.0857	-59.4567	-1.69681	97.9184	57.8266	-70.1874	-1.71749	0.00415186	-2.07161	-9.52272e-05	0.128144	149.635	175.696	78	78	149.635	NC_000913	3094404	3094695	139.932	160.326	73	73	139.932	NC_000913	3094404	3094695	144.784	168.011	103.55	117.869	54	54	103.55	NC_000913	3094404	3094695	67.1044	77.7773	35	35	67.1044	NC_000913	3094404	3094695	85.327
secB	Transport; Protein, peptide secretion	Protein export chaperone; SecB helps SecA deliver proteins to the SecYEG translocon; general protein chaperone	852.123	760.494	-697.705	-1.66538	1036.5	909.477	-822.198	-1.68235	0.00423115	-2.00999	-0.00111369	0.129665	1854.88	2177.93	1555	1555	1854.88	NC_000913	3781683	3782151	1637.68	1876.35	1374	1374	1637.68	NC_000913	3781683	3782151	1746.28	2027.14	1002.76	1141.43	841	841	1002.76	NC_000913	3781683	3782151	1094.39	1268.45	918	918	1094.39	NC_000913	3781683	3782151	1048.58
crr	Enzyme; Transport of small molecules: Carbohydrates, organic acids, alcohols	EIIA(Glc), phosphocarrier for glucose PTS transport; negative control of rpoS	1372.35	1214.95	-777.318	-1.8612	1578.49	1378.96	-903.677	-1.87093	0.00429008	-2.27415	-0.00121195	0.13004	1163.58	1366.23	1063	1063	1163.58	NC_000913	2533855	2534365	2196.25	2516.33	2008	2008	2196.25	NC_000913	2533855	2534365	1679.91	1941.28	823.896	937.831	753	753	823.896	NC_000913	2533855	2534365	981.291	1137.37	897	897	981.291	NC_000913	2533855	2534365	902.594
nanC	Null	N-acetylneuraminic acid outer membrane channel protein	30.3491	29.5773	24.124	3.95208	34.2667	33.6037	27.5632	3.90951	0.00433367	3.20555	2.32447e-05	0.13004	7.78598	9.14199	10	10	7.78598	NC_000913	4536807	4537524	8.55777	9.80498	11	11	8.55777	NC_000913	4536807	4537524	8.17188	9.47348	38.1351	43.4087	49	49	38.1351	NC_000913	4536807	4537524	26.4567	30.6646	34	34	26.4567	NC_000913	4536807	4537524	32.2959
uxuA	Enzyme; Degradation of small molecules: Carbon compounds	D-mannonate dehydratase (hydrolase); Fe(2)-requiring; glucuronate branch of hexuronate pathway	150.123	104.941	-101.017	-1.78586	172.791	118.224	-118.013	-1.79799	0.00430702	-2.15704	-0.000157389	0.13004	203.045	238.407	431	431	203.045	NC_000913	4549658	4550843	256.075	293.396	544	544	256.075	NC_000913	4549658	4550843	229.56	265.901	105.953	120.605	225	225	105.953	NC_000913	4549658	4550843	151.134	175.172	321	321	151.134	NC_000913	4549658	4550843	128.543
yrhC	Null	Pseudogene reconstruction, N-terminal fragment; putative cryptic immunity protein; HEAT domain protein	42.9261	36.5605	27.8179	4.49891	48.8268	41.217	31.6949	4.42005	0.00452003	3.65299	2.69872e-05	0.134697	11.1333	13.0723	7	7	11.1333	NC_000913	3621909	3622260	4.76762	5.46245	3	3	4.76762	NC_000913	3621909	3622260	7.95045	9.26735	47.6938	54.2892	29	30	47.6938	NC_000913	3621909	3622260	23.8429	27.6352	15	15	23.8429	NC_000913	3621909	3622260	35.7684
aceB	Enzyme; Central intermediary metabolism: Glyoxylate bypass	Malate synthase A; glyoxylate shunt enzyme	444.878	274.628	-309.005	-1.76319	512.097	308.129	-361.393	-1.77558	0.00456443	-2.12227	-0.000481661	0.135088	663.145	778.639	1901	1903	663.145	NC_000913	4213500	4215102	764.64	876.079	2196	2196	764.64	NC_000913	4213500	4215102	713.893	827.359	319.763	363.982	918	918	319.763	NC_000913	4213500	4215102	490.013	567.949	1407	1407	490.013	NC_000913	4213500	4215102	404.888
acrZ	Null	AcrAB-TolC efflux pump accessory protein, membrane-associated	14.8805	14.8805	9.29998	#DIV/0!	16.9382	16.9382	10.6247	#DIV/0!	0.00468837	67.3782	9.52277e-06	0.136882	0	0	0	0	0	NC_000913	793995	794145	0	0	0	0	0	NC_000913	793995	794145	0	0	14.8805	16.9382	4	4	14.8805	NC_000913	793995	794145	3.7195	4.31109	1	1	3.7195	NC_000913	793995	794145	9.29998
aqpZ	Transport; Transport of small molecules: Other	Aquaporin Z, glycerol and water channel; RpoS regulon	16.8367	16.0346	11.2238	28.9863	19.165	18.2233	12.8281	28.2421	0.00468414	18.6461	1.14718e-05	0.136882	0.80209	0.941782	1	1	0.80209	NC_000913	914574	915270	0	0	0	0	0	NC_000913	914574	915270	0.401045	0.470891	16.8367	19.165	21	21	16.8367	NC_000913	914574	915270	6.41293	7.43291	8	8	6.41293	NC_000913	914574	915270	11.6248
mglB	Transport; Transport of small molecules: Carbohydrates, organic acids, alcohols	D-galactose-, D-glucose-binding protein, periplasmic; substrate recognition for transport and chemotaxis; binds calcium	659.834	384.014	-445.8	-1.78177	759.219	430.554	-521.025	-1.79369	0.00499585	-2.1416	-0.000691128	0.143914	939.924	1103.62	1682	1682	939.924	NC_000913	2237371	2238370	1092.17	1251.34	1956	1956	1092.17	NC_000913	2237371	2238370	1016.05	1177.48	432.338	492.125	774	774	432.338	NC_000913	2237371	2238370	708.157	820.79	1268	1268	708.157	NC_000913	2237371	2238370	570.247
yheU	Null	UPF0270 family protein	89.1634	86.6488	67.5145	2.60584	100.031	98.3086	76.8838	2.5771	0.0049706	2.12782	6.05078e-05	0.143914	40.7857	47.889	16	16	40.7857	NC_000913	3482239	3482458	43.3004	49.611	17	17	43.3004	NC_000913	3482239	3482458	42.0431	48.75	129.949	147.92	51	51	129.949	NC_000913	3482239	3482458	89.1661	103.348	35	35	89.1661	NC_000913	3482239	3482458	109.558
uxaC	Enzyme; Degradation of small molecules: Carbon compounds	Uronate isomerase; galacturonate branch of hexuronate pathway	85.2615	80.9101	-47.5797	-2.02544	97.0988	93.0639	-55.2315	-2.03673	0.00512366	-2.48948	-7.25599e-05	0.145653	58.4725	68.6561	148	148	58.4725	NC_000913	3241350	3242763	129.485	148.356	328	328	129.485	NC_000913	3241350	3242763	93.9787	108.506	48.5747	55.292	123	123	48.5747	NC_000913	3241350	3242763	44.2233	51.2571	112	112	44.2233	NC_000913	3241350	3242763	46.399
zntR	Putative regulator; Not classified	Zn-responsive activator of zntA transcription	146.63	142.712	-76.612	-2.11413	168.498	162.569	-88.6543	-2.1221	0.00511236	-2.60201	-0.000115924	0.145653	77.317	90.7825	59	59	77.317	NC_000913	3436726	3437152	213.435	244.541	163	163	213.435	NC_000913	3436726	3437152	145.376	167.662	66.8049	76.0432	51	51	66.8049	NC_000913	3436726	3437152	70.7229	81.9714	54	54	70.7229	NC_000913	3436726	3437152	68.7639
yfhL	Null	Function unknown	49.1786	44.8906	34.2037	3.28523	55.8839	50.4847	38.9562	3.23993	0.00518537	2.67803	3.20722e-05	0.146444	17.1113	20.0914	8	8	17.1113	NC_000913	2697684	2697945	12.8232	14.6921	6	6	12.8232	NC_000913	2697684	2697945	14.9673	17.3917	62.0019	70.576	29	29	62.0019	NC_000913	2697684	2697945	36.3399	42.1198	17	17	36.3399	NC_000913	2697684	2697945	49.1709
asnA	Enzyme; Amino acid biosynthesis: Asparagine	Asparagine synthase A; aspartate-ammonia ligase	124.693	96.0054	-61.8043	-2.1764	143.146	108.112	-71.4459	-2.18089	0.00539693	-2.64447	-9.19251e-05	0.146675	66.3384	77.8919	118	118	66.3384	NC_000913	3925177	3926170	162.344	186.004	289	289	162.344	NC_000913	3925177	3926170	114.341	131.948	37.6507	42.8573	67	67	37.6507	NC_000913	3925177	3926170	67.4229	78.1466	120	120	67.4229	NC_000913	3925177	3926170	52.5368
cra	Regulator; Energy metabolism, carbon: Glycolysis	Catabolite repressor-activator	167.578	103.755	-114.116	-1.76839	192.87	116.475	-133.406	-1.78051	0.00533172	-2.12952	-0.000177826	0.146675	241.077	283.063	434	434	241.077	NC_000913	88027	89032	284.178	325.595	512	512	284.178	NC_000913	88027	89032	262.628	304.329	116.601	132.725	210	210	116.601	NC_000913	88027	89032	180.423	209.12	325	325	180.423	NC_000913	88027	89032	148.512
dadA	Enzyme; Degradation of small molecules: Amino acids	D-amino acid dehydrogenase	498.883	302.644	-302.868	-1.83004	573.578	340.588	-353.018	-1.84022	0.00527101	-2.20302	-0.000466613	0.146675	569.858	669.105	1326	1326	569.858	NC_000913	1236793	1238092	765.649	877.234	1783	1783	765.649	NC_000913	1236793	1238092	667.753	773.169	266.766	303.656	621	621	266.766	NC_000913	1236793	1238092	463.005	536.646	1078	1078	463.005	NC_000913	1236793	1238092	364.885
malG	Transport; Transport of small molecules: Carbohydrates, organic acids, alcohols	Maltose transport complex, inner membrane-spanning subunit	182.364	103.48	-112.451	-1.8675	217.36	124.057	-131.923	-1.88357	0.00543114	-2.22249	-0.000168669	0.146675	272.549	320.016	435	435	272.549	NC_000913	4240648	4241539	211.605	242.444	338	338	211.605	NC_000913	4240648	4241539	242.077	281.23	90.1846	102.656	144	144	90.1846	NC_000913	4240648	4241539	169.068	195.959	270	270	169.068	NC_000913	4240648	4241539	129.626
ybfQ	Null	Pseudogene, H repeat-associated protein, RhsC-linked; putative defective transposase	18.6006	18.6006	10.4626	#DIV/0!	21.1728	21.1728	11.9336	#DIV/0!	0.00537327	75.0207	1.06192e-05	0.146675	0	0	0	0	0	NC_000913	735667	735907	0	0	0	0	0	NC_000913	735667	735907	0	0	18.6006	21.1728	8	8	18.6006	NC_000913	735667	735907	2.32469	2.69443	1	1	2.32469	NC_000913	735667	735907	10.4626
ycaD	Putative transport; Not classified	Predicted MFS transporter, function unknown; inner membrane protein	28.1687	24.2802	19.4239	5.99829	32.0496	27.4288	22.1696	5.8882	0.00541704	4.81911	1.92687e-05	0.146675	5.83034	6.84575	12	12	5.83034	NC_000913	945093	946242	1.9419	2.22491	4	4	1.9419	NC_000913	945093	946242	3.88612	4.53533	30.1106	34.2745	62	62	30.1106	NC_000913	945093	946242	16.5095	19.1354	34	34	16.5095	NC_000913	945093	946242	23.3101
yiiE	Null	Predicted CopG family transcriptional regulator; function unknown	60.2573	55.0113	32.7449	5.16567	68.5511	62.2426	37.2287	5.06638	0.00533137	4.13613	3.15516e-05	0.146675	10.4837	12.3095	4	4	10.4837	NC_000913	4077319	4077532	5.23766	6.001	2	2	5.23766	NC_000913	4077319	4077532	7.86066	9.15525	65.495	74.5521	25	25	65.495	NC_000913	4077319	4077532	15.7162	18.2159	6	6	15.7162	NC_000913	4077319	4077532	40.6056
csiE	Null	Stationary phase inducible protein; sigma S-dependent promoter	70.9655	53.5497	-42.253	-1.97007	81.5676	60.6583	-49.1281	-1.98016	0.00557211	-2.38622	-6.39969e-05	0.146986	65.8052	77.2658	151	151	65.8052	NC_000913	2663456	2664737	105.814	121.236	243	243	105.814	NC_000913	2663456	2664737	85.8098	99.2507	34.8488	39.668	80	80	34.8488	NC_000913	2663456	2664737	52.2646	60.5773	120	120	52.2646	NC_000913	2663456	2664737	43.5567
lon	Enzyme; Global regulatory functions	DNA-binding, ATP-dependent protease LA; lon mutants form long cells	733.66	387.857	-534.558	-1.76301	880.364	468.605	-626.541	-1.77683	0.00550389	-2.11056	-0.000826224	0.146986	1261.35	1481.02	5321	5321	1261.35	NC_000913	458111	460466	1208.95	1385.14	5104	5104	1208.95	NC_000913	458111	460466	1235.15	1433.08	527.687	600.66	2227	2227	527.687	NC_000913	458111	460466	873.49	1012.42	3687	3687	873.49	NC_000913	458111	460466	700.589
lysA	Enzyme; Amino acid biosynthesis: Lysine	Diaminopimelate decarboxylase	35.372	24.3328	-28.9444	-1.8914	42.4992	29.1447	-33.8959	-1.90739	0.00557873	-2.27522	-4.38382e-05	0.146986	62.323	73.1771	141	141	62.323	NC_000913	2975658	2976921	60.5068	69.3251	137	137	60.5068	NC_000913	2975658	2976921	61.4149	71.2511	26.9509	30.6779	61	61	26.9509	NC_000913	2975658	2976921	37.9901	44.0325	86	86	37.9901	NC_000913	2975658	2976921	32.4705
ybeZ	Null	Heat shock protein, predicted ATPase; PhoH paralog, function unknown	155.594	111.14	-133.234	-1.66023	189.134	133.881	-156.592	-1.67487	0.00555807	-2.00252	-0.000213439	0.146986	335.167	393.54	625	625	335.167	NC_000913	691560	692601	334.901	383.709	625	625	334.901	NC_000913	691560	692601	335.034	388.625	179.573	204.406	335	335	179.573	NC_000913	691560	692601	224.027	259.659	418	418	224.027	NC_000913	691560	692601	201.8
amn	Enzyme; Salvage of nucleosides and nucleotides	AMP nucleosidase	41.8576	39.9299	-39.7025	-1.63321	50.0804	49.1678	-46.7871	-1.64972	0.00575011	-1.97916	-6.44824e-05	0.1487	103.594	121.636	270	270	103.594	NC_000913	2053084	2054539	101.211	115.962	264	264	101.211	NC_000913	2053084	2054539	102.402	118.799	63.6638	72.4677	166	166	63.6638	NC_000913	2053084	2054539	61.736	71.5552	161	161	61.736	NC_000913	2053084	2054539	62.6999
dadX	Enzyme; Degradation of small molecules: Amino acids	Alanine racemase, catabolic, PLP-binding, homodimeric	424.878	255.628	-297.549	-1.72251	489.238	286.274	-348.302	-1.73492	0.00574033	-2.0729	-0.000468261	0.1487	666.674	782.782	1279	1279	666.674	NC_000913	1238101	1239172	752.082	861.69	1444	1444	752.082	NC_000913	1238101	1239172	709.378	822.236	327.203	372.452	628	628	327.203	NC_000913	1238101	1239172	496.454	575.415	953	953	496.454	NC_000913	1238101	1239172	411.829
rluB	Enzyme; rRNA modification	23S rRNA pseudouridine(2605) synthase	123.589	75.7717	92.0252	2.79422	140.476	83.5524	104.709	2.75	0.00570384	2.33064	8.57124e-05	0.1487	75.1987	88.2953	118	118	75.1987	NC_000913	1324875	1325751	27.3811	31.3717	43	43	27.3811	NC_000913	1324875	1325751	51.2899	59.8335	150.97	171.848	237	237	150.97	NC_000913	1324875	1325751	135.66	157.237	213	213	135.66	NC_000913	1324875	1325751	143.315
yfeW	Enzyme; Murein sacculus, peptidoglycan	Penicillin binding protein PBP4B; weak DD-carboxypeptidase activity	47.8672	37.1818	-28.0057	-2.24766	54.9707	42.2307	-32.4767	-2.25687	0.00578145	-2.72013	-4.1051e-05	0.1487	35.9336	42.1918	84	84	35.9336	NC_000913	2546123	2547428	64.9711	74.44	152	152	64.9711	NC_000913	2546123	2547428	50.4524	58.3159	17.104	19.4692	40	40	17.104	NC_000913	2546123	2547428	27.7894	32.2093	65	65	27.7894	NC_000913	2546123	2547428	22.4467
fis	Factor; DNA - replication, repair, restriction/modification	Transcriptional activator for rRNA operons, bends DNA; interacts with RNAP; nucleoid-associated protein; dimeric	193.503	165.364	112.726	3.03397	218.779	187.714	128.368	3.00303	0.0060144	2.43359	0.000102103	0.153777	41.3522	48.5541	22	22	41.3522	NC_000913	3409292	3409589	69.4916	79.6193	37	37	69.4916	NC_000913	3409292	3409589	55.4219	64.0867	234.856	267.333	125	125	234.856	NC_000913	3409292	3409589	101.441	117.575	54	54	101.441	NC_000913	3409292	3409589	168.148
dusB	Enzyme; tRNA modification	tRNA-dihydrouridine synthase B	279.631	251.217	196.372	2.45577	317.401	280.609	223.127	2.42418	0.00626221	2.01235	0.000173206	0.159155	149.099	175.066	258	258	149.099	NC_000913	3408301	3409267	120.686	138.275	208	209	120.686	NC_000913	3408301	3409267	134.892	156.67	400.317	455.676	693	693	400.317	NC_000913	3408301	3409267	262.213	303.918	454	454	262.213	NC_000913	3408301	3409267	331.265
epd	Enzyme; Central intermediary metabolism	Erythrose-4-P dehydrogenase	201.192	174.963	-123.09	-1.72821	231.676	198.037	-143.625	-1.7392	0.00632432	-2.10494	-0.000196781	0.159155	227.133	266.691	415	415	227.133	NC_000913	3070693	3071713	357.109	409.153	653	653	357.109	NC_000913	3070693	3071713	292.121	337.922	155.917	177.478	285	285	155.917	NC_000913	3070693	3071713	182.146	211.116	333	333	182.146	NC_000913	3070693	3071713	169.031
yceH	Null	UPF0502 family protein	73.1389	71.4307	-55.9785	-1.66337	84.4206	80.7064	-65.6436	-1.67717	0.00633526	-2.02305	-9.07278e-05	0.159155	124.057	145.662	144	144	124.057	NC_000913	1125379	1126027	156.669	179.502	182	182	156.669	NC_000913	1125379	1126027	140.363	162.582	83.5303	95.0816	97	97	83.5303	NC_000913	1125379	1126027	85.2385	98.7958	99	99	85.2385	NC_000913	1125379	1126027	84.3844
dppA	Transport; Not classified	Dipeptide/heme ABC transporter periplasmic binding protein; for transport and chemotaxis	313.188	131.404	-221.618	-1.86661	372.054	157.934	-258.997	-1.87887	0.00642628	-2.2257	-0.000334521	0.160508	476.669	559.686	1373	1373	476.669	NC_000913	3704120	3705728	478.025	547.692	1378	1378	478.025	NC_000913	3704120	3705728	477.347	553.689	164.837	187.632	475	475	164.837	NC_000913	3704120	3705728	346.621	401.752	999	999	346.621	NC_000913	3704120	3705728	255.729
gltI	Transport; Amino acids	Glutamate/aspartate binding protein, periplasmic; DEBP; part of GltJKLI ABC transporter	110.57	74.9804	-62.3326	-1.8256	131.897	89.4487	-73.4022	-1.84459	0.00659571	-2.17321	-9.39801e-05	0.163369	168.275	197.582	274	274	168.275	NC_000913	686061	686970	107.389	123.04	175	175	107.389	NC_000913	686061	686970	137.832	160.311	57.7047	65.6846	94	94	57.7047	NC_000913	686061	686970	93.2944	108.133	152	152	93.2944	NC_000913	686061	686970	75.4996
sseA	Putative enzyme; Not classified	3-mercaptopyruvate sulfurtransferase; enhances serine sensitivity (inhibits homoserine deHase) on lactate; rhodanese-like protein	58.0955	44.2565	-45.1941	-1.65573	70.4375	53.1101	-53.2135	-1.67155	0.00661642	-1.9949	-7.23312e-05	0.163369	120.097	141.014	182	182	120.097	NC_000913	2650515	2651361	108.134	123.893	164	164	108.134	NC_000913	2650515	2651361	114.115	132.453	62.0019	70.576	94	94	62.0019	NC_000913	2650515	2651361	75.8409	87.9034	115	115	75.8409	NC_000913	2650515	2651361	68.9214
yidQ	Null	Probable lipoprotein, function unknown; Cys conserved	60.2891	50.243	-37.7034	-1.8334	69.3753	56.8964	-43.9427	-1.84475	0.00676613	-2.22669	-5.86127e-05	0.166116	65.3812	76.768	39	39	65.3812	NC_000913	3865750	3866083	100.507	115.154	60	60	100.507	NC_000913	3865750	3866083	82.9439	95.9611	40.2174	45.779	24	24	40.2174	NC_000913	3865750	3866083	50.2635	58.2579	30	30	50.2635	NC_000913	3865750	3866083	45.2405
yohD	Null	DedA family inner membrane protein, function unknown	27.9404	25.0556	23.1277	3.82334	32.2824	29.1689	26.5292	3.79803	0.00682173	3.12766	2.25297e-05	0.166535	6.74919	7.92463	7	7	6.74919	NC_000913	2223822	2224401	9.63405	11.0381	10	10	9.63405	NC_000913	2223822	2224401	8.19162	9.48137	27.949	31.8141	29	29	27.949	NC_000913	2223822	2224401	34.6896	40.207	36	36	34.6896	NC_000913	2223822	2224401	31.3193
betT	Transport; Transport of small molecules: Other	High-affinity choline transporter; BCCT family; bet genes confer protection against osmotic stress by making the osmoprotectant glycine betaine from choline	71.6621	57.6836	-48.4382	-1.67267	86.4752	68.9234	-57.1564	-1.6904	0.00692649	-2.00973	-7.66891e-05	0.167203	136.682	160.486	498	498	136.682	NC_000913	328686	330720	104.213	119.4	380	380	104.213	NC_000913	328686	330720	120.447	139.943	65.0197	74.0111	237	237	65.0197	NC_000913	328686	330720	78.9982	91.5629	288	288	78.9982	NC_000913	328686	330720	72.0089
yjcH	Null	Inner membrane protein, DUF485 family, function unknown	21.2742	21.2721	-16.8327	-2.35755	25.4217	25.1666	-19.7281	-2.38513	0.00690002	-2.828	-2.40174e-05	0.167203	33.6725	39.5369	19	19	33.6725	NC_000913	4282921	4283236	24.7916	28.4047	14	14	24.7916	NC_000913	4282921	4283236	29.2321	33.9708	12.4004	14.1152	7	7	12.4004	NC_000913	4282921	4283236	12.3983	14.3703	7	7	12.3983	NC_000913	4282921	4283236	12.3994
yagE	Phage or Prophage Related	2-keto-3-deoxy gluconate (KDG) aldolase, tetrameric; CP4-6 putative prophage remnant	60.73	59.5122	-41.4373	-1.69594	70.0199	67.3848	-48.4651	-1.70856	0.00748406	-2.06656	-6.67756e-05	0.179659	82.295	96.6275	134	134	82.295	NC_000913	281501	282410	119.662	137.102	195	195	119.662	NC_000913	281501	282410	100.979	116.865	58.9325	67.0821	96	96	58.9325	NC_000913	281501	282410	60.1503	69.7173	98	98	60.1503	NC_000913	281501	282410	59.5414
hslR	Null	Hsp15, a heat shock protein that binds free 50S subunits; binds RNA and DNA	230.617	151.545	-165.231	-1.63491	278.699	182.467	-194.553	-1.64993	0.00756155	-1.96358	-0.000265071	0.180516	451.325	529.928	325	325	451.325	NC_000913	3527369	3527771	399.626	457.867	288	288	399.626	NC_000913	3527369	3527771	425.476	493.898	220.708	251.23	159	159	220.708	NC_000913	3527369	3527771	299.781	347.461	216	216	299.781	NC_000913	3527369	3527771	260.244
alsE	Putative enzyme; Not classified	D-allulose-6-phosphate 3-epimerase	56.0971	41.662	-30.0616	-2.01344	63.9739	48.0086	-35.0121	-2.02983	0.00765853	-2.4825	-4.59251e-05	0.181827	40.9066	48.0309	51	51	40.9066	NC_000913	4305805	4306501	78.5424	89.9891	98	98	78.5424	NC_000913	4305805	4306501	59.7245	69.01	36.8804	41.9806	46	46	36.8804	NC_000913	4305805	4306501	22.4453	26.0152	28	28	22.4453	NC_000913	4305805	4306501	29.6628
fumC	Enzyme; Energy metabolism, carbon: TCA cycle	Fumarase C, aerobic	82.2276	33.3558	-56.6464	-1.91667	95.199	37.7784	-66.1341	-1.92837	0.00777152	-2.28531	-8.48461e-05	0.183501	117.297	137.726	295	295	117.297	NC_000913	1683208	1684612	119.588	137.016	301	301	119.588	NC_000913	1683208	1684612	118.442	137.371	37.3601	42.5266	94	94	37.3601	NC_000913	1683208	1684612	86.232	99.9472	217	217	86.232	NC_000913	1683208	1684612	61.796
rrrD	Phage or Prophage Related	Phage lambda lysozyme R protein homolog, DLP12 prophage	29.1334	22.4075	19.046	6.66344	33.1622	25.2649	21.7221	6.5011	0.00781613	5.37692	1.90129e-05	0.183552	6.72596	7.89735	6	6	6.72596	NC_000913	576835	577333	0	0	0	0	0	NC_000913	576835	577333	3.36298	3.94868	29.1334	33.1622	26	26	29.1334	NC_000913	576835	577333	15.6846	18.1793	14	14	15.6846	NC_000913	576835	577333	22.409
yeiQ	Putative enzyme; Not classified	Predicted D-mannonate oxidoreductase, NAD-dependent	32.6964	22.4228	-23.0142	-1.89641	37.1882	25.9202	-26.9737	-1.9163	0.00789156	-2.31437	-3.53456e-05	0.184157	44.1428	51.8308	116	116	44.1428	NC_000913	2264266	2265733	53.2335	60.9918	140	140	53.2335	NC_000913	2264266	2265733	48.6882	56.4113	30.8108	35.0715	81	81	30.8108	NC_000913	2264266	2265733	20.5371	23.8036	54	54	20.5371	NC_000913	2264266	2265733	25.6739
ygcW	Putative enzyme; Not classified	Predicted SDR family oxidoreductase; function unknown	15.6188	14.9085	10.2936	29.9859	17.7787	16.9447	11.7633	29.2112	0.00792714	18.7603	1.05171e-05	0.184157	0.710248	0.833944	1	1	0.710248	NC_000913	2897509	2898295	0	0	0	0	0	NC_000913	2897509	2898295	0.355124	0.416972	15.6188	17.7787	22	22	15.6188	NC_000913	2897509	2898295	5.67862	6.58181	8	8	5.67862	NC_000913	2897509	2898295	10.6487
gadE	Regulator; Not classified	Transcriptional regulator of gadA and gadBC	17.9665	15.8519	11.6243	11.9943	20.451	17.9681	13.2707	11.6897	0.00819296	8.97905	1.17529e-05	0.188307	2.1146	2.48288	2	2	2.1146	NC_000913	3656388	3656916	0	0	0	0	0	NC_000913	3656388	3656916	1.0573	1.24144	17.9665	20.451	17	17	17.9665	NC_000913	3656388	3656916	7.39673	8.57319	7	7	7.39673	NC_000913	3656388	3656916	12.6816
rihA	Orf; Not classified	Ribonucleoside hydrolase, pyrimidine specific	374.651	245.34	-209.936	-1.72539	447.963	293.419	-247.53	-1.74309	0.00815253	-2.054	-0.000323539	0.188307	599.408	703.801	1005	1005	599.408	NC_000913	682699	683635	399.288	457.48	670	670	399.288	NC_000913	682699	683635	499.348	580.641	224.757	255.838	377	377	224.757	NC_000913	682699	683635	354.068	410.382	594	594	354.068	NC_000913	682699	683635	289.412
mgtA	Enzyme; Transport of small molecules: Cations	Magnesium transporter, ATP-dependent; mutant has cobalt resistance; mediates Mg(2+) influx	88.3519	55.017	60.4018	3.1226	100.482	61.0064	68.7067	3.06667	0.00851782	2.59967	5.71232e-05	0.192201	45.124	52.9828	218	218	45.124	NC_000913	4465647	4468344	11.7891	13.5073	57	57	11.7891	NC_000913	4465647	4468344	28.4566	33.245	100.141	113.989	484	484	100.141	NC_000913	4465647	4468344	77.5758	89.9142	375	375	77.5758	NC_000913	4465647	4468344	88.8584
rihC	Null	Ribonucleoside hydrolase	68.972	54.3492	-48.8039	-1.64542	83.4344	65.0676	-57.5698	-1.66223	0.00850732	-1.97913	-7.80861e-05	0.192201	137.276	161.184	225	225	137.276	NC_000913	27292	28207	111.562	127.821	183	183	111.562	NC_000913	27292	28207	124.419	144.502	68.3037	77.7493	112	112	68.3037	NC_000913	27292	28207	82.9265	96.116	136	136	82.9265	NC_000913	27292	28207	75.6151
rzpD	Phage or Prophage Related	Rz homolog, DLP12 prophage	50.7222	37.4237	34.4152	3.27901	58.9021	43.0473	39.3671	3.23539	0.00854027	2.74227	3.33513e-05	0.192201	21.7502	25.5382	4	18	21.7502	NC_000913	577329	577791	8.45169	9.68343	4	7	8.45169	NC_000913	577329	577791	15.1009	17.6108	39.8584	45.3703	10	33	39.8584	NC_000913	577329	577791	59.1739	68.5855	23	49	59.1739	NC_000913	577329	577791	49.5161
sdhB	Enzyme; Energy metabolism, carbon: TCA cycle	Succinate dehydrogenase (SQR) iron-sulfur protein; succinate:ubiquinone oxidoreductase (SQR); complex II of aerobic respiration	562.297	366.264	-318.436	-1.71042	672.79	438.306	-375.481	-1.72783	0.00842208	-2.03706	-0.000492952	0.192201	912.517	1071.44	1172	1172	912.517	NC_000913	756911	757628	620.828	711.307	798	798	620.828	NC_000913	756911	757628	766.672	891.374	350.22	398.651	450	450	350.22	NC_000913	756911	757628	546.253	633.135	702	702	546.253	NC_000913	756911	757628	448.236
osmY	Phenotype; Osmotic adaptation	Putative ABC transporter periplasmic binding protein; osmotically and stationary phase inducible; mutant is slightly salt sensitive	85.6004	66.2995	70.4351	2.51477	98.6584	77.5919	80.5765	2.49773	0.00894859	2.06351	6.34183e-05	0.198292	36.8485	43.266	40	40	36.8485	NC_000913	4609418	4610024	56.1493	64.3325	61	61	56.1493	NC_000913	4609418	4610024	46.4989	53.7993	111.419	126.827	121	121	111.419	NC_000913	4609418	4610024	122.449	141.924	133	133	122.449	NC_000913	4609418	4610024	116.934
ygjR	Null	Predicted oxidoreductase, function unknown	40.7341	28.8674	-26.5801	-1.87885	48.7004	34.4415	-31.228	-1.8973	0.00894643	-2.24862	-4.00281e-05	0.198292	65.0449	76.3731	115	115	65.0449	NC_000913	3235332	3236319	48.6036	55.6871	86	86	48.6036	NC_000913	3235332	3236319	56.8242	66.0301	24.3108	27.6727	43	43	24.3108	NC_000913	3235332	3236319	36.1775	41.9315	64	64	36.1775	NC_000913	3235332	3236319	30.2441
yqjF	Null	Predicted membrane protein, function unknown; homologous to membrane oxidoreductase subunits	21.2972	18.4607	17.7474	5.16682	24.1404	20.9713	20.3359	5.13303	0.00892364	4.14352	1.75535e-05	0.198292	2.84099	3.33578	2	2	2.84099	NC_000913	3248583	3248976	5.67747	6.5049	4	4	5.67747	NC_000913	3248583	3248976	4.25923	4.92034	24.1381	27.4762	17	17	24.1381	NC_000913	3248583	3248976	19.8752	23.0363	14	14	19.8752	NC_000913	3248583	3248976	22.0067
tusB	Null	2-thiolation step of mnm(5)-s(2)U34-tRNA synthesis; sulfur relay system; required for swarming phenotype	67.8657	48.502	-41.673	-1.67219	81.5618	58.0321	-49.172	-1.68952	0.00910204	-2.00304	-6.57468e-05	0.200663	120.18	141.11	62	62	120.18	NC_000913	3472699	3472987	87.158	99.8604	45	45	87.158	NC_000913	3472699	3472987	103.669	120.485	52.3141	59.5485	27	27	52.3141	NC_000913	3472699	3472987	71.6778	83.0782	37	37	71.6778	NC_000913	3472699	3472987	61.996
ppsA	Enzyme; Central intermediary metabolism: Gluconeogenesis	Phosphoenolpyruvate synthase; PEP synthase	67.3234	39.1539	52.1766	2.91718	76.5356	43.0868	59.4155	2.87027	0.00914925	2.43426	4.91238e-05	0.20068	41.3001	48.4929	176	176	41.3001	NC_000913	1782757	1785136	13.1305	15.0441	56	56	13.1305	NC_000913	1782757	1785136	27.2153	31.7685	80.4539	91.5797	343	343	80.4539	NC_000913	1782757	1785136	78.3299	90.7883	334	334	78.3299	NC_000913	1782757	1785136	79.3919
ybgE	Null	Putative inner membrane protein, in cydABX-ybgE operon	70.2343	62.6224	44.5973	2.80728	79.7914	70.2606	50.6684	2.76683	0.00921147	2.28881	4.04645e-05	0.201024	28.4824	33.4429	15	15	28.4824	NC_000913	773531	773825	20.8705	23.9121	11	11	20.8705	NC_000913	773531	773825	24.6764	28.6775	91.1048	103.704	48	48	91.1048	NC_000913	773531	773825	47.4426	54.9884	25	25	47.4426	NC_000913	773531	773825	69.2737
ftnA	Carrier; Transport of small molecules: Cations	Ferritin, major cytoplasmic iron storage protein	138.857	134.346	-102.536	-1.57921	156.768	155.262	-120.473	-1.59252	0.0096131	-1.92409	-0.000171647	0.208735	245.498	288.253	219	219	245.498	NC_000913	1986739	1987237	313.629	359.337	280	280	313.629	NC_000913	1986739	1987237	279.563	323.795	179.283	204.075	160	160	179.283	NC_000913	1986739	1987237	174.772	202.569	156	156	174.772	NC_000913	1986739	1987237	177.027
adhE	Enzyme; Energy metabolism, carbon: Fermentation	Alcohol dehydrogenase, largely anaerobic; aerobic antioxidant; acetaldehyde-CoA dehydrogenase, CoA-linked; allyl alcohol resistance	365.103	267.157	-211.137	-1.65669	420.344	301.161	-246.535	-1.66663	0.00981069	-2.00924	-0.000343028	0.208827	427.661	502.143	2050	2050	427.661	NC_000913	1294668	1297344	637.648	730.578	3059	3059	637.648	NC_000913	1294668	1297344	532.654	616.361	272.544	310.234	1307	1307	272.544	NC_000913	1294668	1297344	370.49	429.417	1777	1777	370.49	NC_000913	1294668	1297344	321.517
psuG	Enzyme; pseudouridine catabolism	Pseudouridine 5'-phosphate glycosidase; pseudouridine utilization	43.3627	37.4178	-23.1718	-2.39268	49.5005	43.0172	-26.852	-2.40726	0.0097308	-2.94531	-3.40133e-05	0.208827	22.5918	26.5264	38	38	22.5918	NC_000913	2255450	2256389	57.0286	65.34	96	96	57.0286	NC_000913	2255450	2256389	39.8102	45.9332	19.6108	22.3228	33	33	19.6108	NC_000913	2255450	2256389	13.6659	15.8395	23	23	13.6659	NC_000913	2255450	2256389	16.6384
rsd	Regulator; Not classified	Regulates RNA polymerase holoenzyme formation; interacts with free sigma 70 and core RNA polymerase; stationary phase protein; anti-sigma	44.4936	40.9925	-32.7663	-1.65909	53.9631	48.9094	-38.6916	-1.67733	0.00966908	-1.99923	-5.22985e-05	0.208827	92.4573	108.56	79	79	92.4573	NC_000913	4194354	4194831	72.5038	83.0704	62	62	72.5038	NC_000913	4194354	4194831	82.4805	95.815	47.9637	54.5965	41	41	47.9637	NC_000913	4194354	4194831	51.4648	59.6503	44	44	51.4648	NC_000913	4194354	4194831	49.7142
ybeY	Null	ssRNA-specific endoribonuclease; co-endoribonuclease working with RNase R in 16S rRNA 3' end maturation and quality control; rRNA transcription antitermination factor	222.811	129.857	-157.418	-1.63176	256.794	144.847	-184.656	-1.64407	0.00979519	-1.96465	-0.00025449	0.208827	387.677	455.195	325	325	387.677	NC_000913	691096	691564	425.51	487.524	357	357	425.51	NC_000913	691096	691564	406.593	471.359	202.698	230.729	170	170	202.698	NC_000913	691096	691564	295.652	342.676	248	248	295.652	NC_000913	691096	691564	249.175
kefG	Putative enzyme; Not classified	Potassium-efflux system ancillary protein for KefB; glutathione-regulated	52.2497	46.2059	-40.7255	-1.57869	58.968	53.4869	-47.944	-1.59332	0.00987246	-1.92102	-6.7994e-05	0.209112	102.598	120.467	102	102	102.598	NC_000913	3478628	3479183	119.603	137.034	119	119	119.603	NC_000913	3478628	3479183	111.1	128.75	73.3968	83.5467	73	73	73.3968	NC_000913	3478628	3479183	67.3531	78.0656	67	67	67.3531	NC_000913	3478628	3479183	70.375
bamE	Null	Lipoprotein stabilizer of BamABCDE OM biogenesis complex	91.4275	76.7633	-45.7081	-1.94971	108.814	91.7084	-54.0313	-1.976	0.00997659	-2.31306	-6.68664e-05	0.209266	132.218	155.245	81	81	132.218	NC_000913	2751626	2751968	55.4549	63.5369	34	34	55.4549	NC_000913	2751626	2751968	93.8366	109.391	40.7907	46.4316	25	25	40.7907	NC_000913	2751626	2751968	55.4662	64.2881	34	34	55.4662	NC_000913	2751626	2751968	48.1285
gnsA	Null	Multicopy suppressor of null secG(Cs) and fabA6(Ts); overexpression increases unsaturated fatty acid content of phospholipids; gnsB paralog	355.789	304.432	-194.006	-1.64361	403.971	351.237	-226.77	-1.65544	0.00997097	-2.02167	-0.000321959	0.209266	359.336	421.918	112	112	359.336	NC_000913	1051289	1051463	631.545	723.586	197	197	631.545	NC_000913	1051289	1051463	495.441	572.752	327.113	372.349	102	102	327.113	NC_000913	1051289	1051463	275.756	319.615	86	86	275.756	NC_000913	1051289	1051463	301.435
smg	Null	DUF494 family protein, function unknown	233.381	194.48	-174.289	-1.52225	278.775	241.019	-206.697	-1.53948	0.010095	-1.84502	-0.000295176	0.210727	547.655	643.035	465	465	547.655	NC_000913	3430012	3430486	468.373	536.634	398	398	468.373	NC_000913	3430012	3430486	508.014	589.834	353.175	402.015	300	300	353.175	NC_000913	3430012	3430486	314.274	364.26	267	267	314.274	NC_000913	3430012	3430486	333.725
uspD	Putative regulator; Not classified	Stress-induced protein; UV-resistance	58.4947	49.3758	-49.4371	-1.56311	65.9118	57.26	-58.3183	-1.57857	0.0102308	-1.90044	-8.2866e-05	0.212536	132.732	155.848	102	102	132.732	NC_000913	4111315	4111744	141.728	162.384	109	109	141.728	NC_000913	4111315	4111744	137.23	159.116	92.3525	105.124	71	71	92.3525	NC_000913	4111315	4111744	83.2335	96.4719	64	64	83.2335	NC_000913	4111315	4111744	87.793
fimB	Regulator; Surface structures	Site-specific recombinase, fimA promoter inversion; mediates fimbriae phase switching, along with FimE	50.85	46.2364	-46.2795	-1.58496	58.8332	51.8911	-54.5182	-1.59975	0.0104988	-1.91963	-7.65257e-05	0.215566	123.131	144.575	133	133	123.131	NC_000913	4538979	4539582	127.658	146.263	138	138	127.658	NC_000913	4538979	4539582	125.395	145.419	76.8083	87.43	83	83	76.8083	NC_000913	4538979	4539582	81.4219	94.3721	88	88	81.4219	NC_000913	4538979	4539582	79.1151
ymgA	Null	Connector protein for RcsB regulation of biofilm; blue light, low temperature and stress induction, BluRF(YcgEF) and RpoS regulons	63.3329	57.2056	-31.6749	-2.23983	72.7306	65.1619	-36.5914	-2.24554	0.0105264	-2.74228	-4.71362e-05	0.215566	28.6284	33.6144	14	14	28.6284	NC_000913	1215290	1215563	85.8171	98.3241	42	42	85.8171	NC_000913	1215290	1215563	57.2228	65.9692	22.4842	25.5935	11	11	22.4842	NC_000913	1215290	1215563	28.6115	33.1622	14	14	28.6115	NC_000913	1215290	1215563	25.5479
yoaK	Null	Expressed protein, membrane-associated, function unknown	78.9136	61.9923	42.2679	3.99877	89.7844	69.756	47.98	3.91321	0.0104694	3.26081	4.01898e-05	0.215566	22.5557	26.4841	4	4	22.5557	NC_000913	1876796	1876895	5.63446	6.45562	1	1	5.63446	NC_000913	1876796	1876895	14.0951	16.4698	84.548	96.24	15	15	84.548	NC_000913	1876796	1876895	28.178	32.6598	5	5	28.178	NC_000913	1876796	1876895	56.363
gfcA	Null	Threonine-rich inner membrane protein; required to make O-antigen capsule	10.9415	10.9415	7.29404	#DIV/0!	12.4546	12.4546	8.34057	#DIV/0!	0.0106058	53.3243	7.50657e-06	0.216169	0	0	0	0	0	NC_000913	1048661	1048967	0	0	0	0	0	NC_000913	1048661	1048967	0	0	10.9415	12.4546	6	6	10.9415	NC_000913	1048661	1048967	3.64657	4.22656	2	2	3.64657	NC_000913	1048661	1048967	7.29404
nupG	Transport; Transport of small molecules: Nucleosides, purines, pyrimidines	Nucleoside transporter	105.573	82.5115	-77.0321	-1.59841	121.832	92.6698	-90.4441	-1.61117	0.0106863	-1.93569	-0.000126974	0.216787	188.75	221.622	425	425	188.75	NC_000913	3103735	3104992	222.77	255.236	502	502	222.77	NC_000913	3103735	3104992	205.76	238.429	117.197	133.404	264	264	117.197	NC_000913	3103735	3104992	140.258	162.566	316	316	140.258	NC_000913	3103735	3104992	128.727
clpX	Enzyme; Degradation of proteins, peptides, glyco	ATPase subunit of ClpXP protease; ClpXP degrades ssrA-tagged proteins; molecular chaperone	448.975	304.204	-292.242	-1.584	542.523	365.839	-345.078	-1.59955	0.0108541	-1.89939	-0.000475595	0.217703	877.007	1029.75	2003	2003	877.007	NC_000913	456649	457924	708.311	811.54	1619	1619	708.311	NC_000913	456649	457924	792.659	920.643	428.032	487.224	978	978	428.032	NC_000913	456649	457924	572.803	663.907	1309	1309	572.803	NC_000913	456649	457924	500.417
yijD	Null	DUF1422 family inner membrane protein, function unknown	136.561	130.333	-95.3644	-1.55935	162.874	159.26	-113.115	-1.57769	0.0108446	-1.88173	-0.000157695	0.217703	303.939	356.873	196	196	303.939	NC_000913	4159793	4160153	227.773	260.968	147	147	227.773	NC_000913	4159793	4160153	265.856	308.921	173.605	197.613	112	112	173.605	NC_000913	4159793	4160153	167.377	193.999	108	108	167.377	NC_000913	4159793	4160153	170.491
yjbS	Null	Function unknown	27.3538	24.6172	15.0435	11.9946	31.1365	27.9233	17.1316	11.6635	0.0108827	9.07964	1.50166e-05	0.217703	2.73654	3.21314	1	1	2.73654	NC_000913	4266831	4267035	0	0	0	0	0	NC_000913	4266831	4267035	1.36827	1.60657	27.3538	31.1365	10	10	27.3538	NC_000913	4266831	4267035	5.46985	6.33983	2	2	5.46985	NC_000913	4266831	4267035	16.4118
dnaJ	Factor; Chaperones	DnaK co-chaperone HSP40; DNA-binding protein; stress-related DNA biosynthesis, responsive to heat shock; binds Zn(II)	571.717	322.652	-316.873	-1.71647	682.685	387.409	-373.104	-1.73256	0.0110666	-2.03961	-0.000489052	0.219352	889.456	1044.36	1802	1802	889.456	NC_000913	14167	15298	628.832	720.478	1275	1275	628.832	NC_000913	14167	15298	759.144	882.421	317.739	361.679	644	644	317.739	NC_000913	14167	15298	566.804	656.955	1149	1149	566.804	NC_000913	14167	15298	442.272
yieE	Null	Phosphopantetheinyl transferase superfamily, function unknown	45.4364	43.1955	-33.4923	-1.6125	54.1589	52.7201	-39.6316	-1.63109	0.0110468	-1.94712	-5.44022e-05	0.219352	98.9972	116.239	133	133	98.9972	NC_000913	3891903	3892653	77.3498	88.6228	104	104	77.3498	NC_000913	3891903	3892653	88.1735	102.431	55.8017	63.5184	75	75	55.8017	NC_000913	3891903	3892653	53.5608	62.0797	72	72	53.5608	NC_000913	3891903	3892653	54.6812
ygjH	Putative enzyme; Not classified	Probable tRNA binding protein; putative tRNA corner chaperone; putative tRNA ligase co-factor	82.0575	75.3659	-46.9166	-1.71795	94.4785	85.4353	-54.6715	-1.72801	0.01122	-2.09763	-7.55424e-05	0.221377	80.4691	94.4837	48	48	80.4691	NC_000913	3218936	3219269	144.059	165.055	86	86	144.059	NC_000913	3218936	3219269	112.264	129.769	62.0019	70.576	37	37	62.0019	NC_000913	3218936	3219269	68.6935	79.6192	41	41	68.6935	NC_000913	3218936	3219269	65.3477
yjjZ	Null	Function unknown; Fur regulon	32.9639	23.54	22.3638	4.16517	37.5049	26.3728	25.4808	4.08384	0.0113419	3.4161	2.1757e-05	0.222765	11.7775	13.8287	5	5	11.7775	NC_000913	4603826	4604063	2.35363	2.69665	1	1	2.35363	NC_000913	4603826	4604063	7.06558	8.26268	35.3175	40.2015	15	15	35.3175	NC_000913	4603826	4604063	23.5411	27.2854	10	10	23.5411	NC_000913	4603826	4604063	29.4293
yhbT	Null	COG3154 family predicted lipid carrier protein	127.441	82.8335	-103.656	-1.57372	151.839	96.8479	-122.021	-1.5873	0.0116862	-1.89749	-0.00017118	0.228488	282.849	332.11	266	266	282.849	NC_000913	3298773	3299298	285.812	327.466	269	269	285.812	NC_000913	3298773	3299298	284.33	329.788	158.371	180.271	149	149	158.371	NC_000913	3298773	3299298	202.978	235.262	191	191	202.978	NC_000913	3298773	3299298	180.674
bssS	Null	Repressor of biofilm formation by indole transport regulation; global regulator, e.g. of AI-2 transport and motility genes; cold shock gene	194.635	161.839	-106.126	-1.67834	224.045	183.125	-123.67	-1.68752	0.0119234	-2.0456	-0.000172576	0.229696	190.463	223.634	87	87	190.463	NC_000913	1119923	1120178	334.687	383.464	153	153	334.687	NC_000913	1119923	1120178	262.575	303.549	140.051	159.419	64	64	140.051	NC_000913	1119923	1120178	172.847	200.339	79	79	172.847	NC_000913	1119923	1120178	156.449
rseA	Regulator; Global regulatory functions	Anti-RpoE sigma factor, spans inner membrane	368.839	244.609	-197.664	-1.66751	441.471	292.623	-233.526	-1.68525	0.0118588	-1.98478	-0.000309106	0.229696	602.846	707.838	703	703	602.846	NC_000913	2706775	2707426	384.727	440.797	449	449	384.727	NC_000913	2706775	2707426	493.787	574.318	234.007	266.368	273	273	234.007	NC_000913	2706775	2707426	358.237	415.215	418	418	358.237	NC_000913	2706775	2707426	296.122
yghT	Null	Predicted ATP-binding protein, function unknown	12.8835	12.8835	7.64938	#DIV/0!	14.6651	14.6651	8.73228	#DIV/0!	0.0118034	55.4258	7.80806e-06	0.229696	0	0	0	0	0	NC_000913	3132152	3132845	0	0	0	0	0	NC_000913	3132152	3132845	0	0	12.8835	14.6651	16	16	12.8835	NC_000913	3132152	3132845	2.41526	2.79941	3	3	2.41526	NC_000913	3132152	3132845	7.64938
yhcG	Null	DUF1016 family protein in the PD-(D/E)XK nuclease superfamily	34.6258	34.1368	22.2598	4.10319	39.1655	38.8022	25.3658	4.04985	0.0119606	3.29249	2.1247e-05	0.229696	6.92869	8.13539	14	14	6.92869	NC_000913	3365848	3366976	7.4177	8.49876	15	15	7.4177	NC_000913	3365848	3366976	7.1732	8.31708	41.5545	47.3009	84	84	41.5545	NC_000913	3365848	3366976	17.3115	20.0649	35	35	17.3115	NC_000913	3365848	3366976	29.433
yfbU	Null	Cell death gene, function unknown, UPF0304 family	71.1025	68.8683	-63.1474	-1.51395	87.8531	82.7358	-74.7194	-1.52938	0.0120238	-1.83194	-0.000107378	0.229889	192.852	226.439	171	171	192.852	NC_000913	2410121	2410616	179.176	205.289	159	159	179.176	NC_000913	2410121	2410616	186.014	215.864	121.749	138.586	108	108	121.749	NC_000913	2410121	2410616	123.983	143.703	110	110	123.983	NC_000913	2410121	2410616	122.866
plsX	Phenotype; Macromolecule synthesis, modification: Phospholipids	Probable phosphate acyltransferase	466.357	276.015	319.566	2.56232	530.034	303.433	362.88	2.52077	0.0120949	2.13993	0.000291619	0.23023	299.717	351.915	575	575	299.717	NC_000913	1146843	1147914	109.375	125.315	210	210	109.375	NC_000913	1146843	1147914	204.546	238.615	575.732	655.349	1105	1105	575.732	NC_000913	1146843	1147914	472.491	547.641	907	907	472.491	NC_000913	1146843	1147914	524.111
htpX	Orf; Adaptations, atypical conditions	Zinc metalloprotease HtpX, membrane-bound; cleaves SecY in vivo and in vitro; self-cleaves; M48 family	207.356	145.402	-144.905	-1.56141	239.269	162.745	-170.225	-1.57353	0.0124219	-1.88801	-0.000241922	0.233507	371.537	436.244	587	587	371.537	NC_000913	1909718	1910600	434.486	497.807	687	687	434.486	NC_000913	1909718	1910600	403.011	467.026	227.129	258.539	359	359	227.129	NC_000913	1909718	1910600	289.084	335.062	457	457	289.084	NC_000913	1909718	1910600	258.106
proP	Transport; Transport of small molecules: Amino acids, amines	Proline/betaine permease, minor; osmosensor/osmoregulator	96.1714	85.3725	61.4358	2.53918	109.214	95.553	69.7378	2.50376	0.0124292	2.07353	5.44345e-05	0.233507	45.3141	53.206	122	122	45.3141	NC_000913	4328524	4330027	34.5153	39.5455	93	93	34.5153	NC_000913	4328524	4330027	39.9147	46.3758	130.687	148.759	352	352	130.687	NC_000913	4328524	4330027	72.0143	83.4682	194	194	72.0143	NC_000913	4328524	4330027	101.35
uspA	Putative regulator; Adaptations, atypical conditions	Global regulatory gene for stress response; mutants are UV-S	655.07	512.792	-372.011	-1.61252	754.536	578.495	-434.615	-1.62232	0.0124158	-1.96045	-0.000615621	0.233507	767.44	901.097	598	598	767.44	NC_000913	3638133	3638568	1191.28	1364.9	929	929	1191.28	NC_000913	3638133	3638568	979.36	1133	536.209	610.361	418	418	536.209	NC_000913	3638133	3638568	678.488	786.402	529	529	678.488	NC_000913	3638133	3638568	607.349
rimO	Null	Ribosomal protein S12 methylthiotransferase	86.7022	69.4155	59.115	2.45552	98.4539	77.2479	67.1259	2.42115	0.0125138	2.0184	5.243e-05	0.234079	49.2578	57.8365	117	117	49.2578	NC_000913	875932	877258	31.9711	36.6305	76	76	31.9711	NC_000913	875932	877258	40.6144	47.2335	118.673	135.084	282	282	118.673	NC_000913	875932	877258	80.7855	93.6345	192	192	80.7855	NC_000913	875932	877258	99.7294
ylcI	Phage or Prophage Related	DUF3950 family protein, DLP12 prophage	11.4465	11.4465	7.15383	#DIV/0!	13.0294	13.0294	8.17282	#DIV/0!	0.012709	52.1047	7.3316e-06	0.236705	0	0	0	0	0	NC_000913	579473	579668	0	0	0	0	0	NC_000913	579473	579668	0	0	11.4465	13.0294	1	4	11.4465	NC_000913	579473	579668	2.86115	3.31622	1	1	2.86115	NC_000913	579473	579668	7.15383
cbrB	Null	PRK09823 family inner membrane protein, creBC regulon	60.805	52.4702	35.173	3.36012	68.8285	59.5841	40.0704	3.32595	0.0128312	2.69081	3.25045e-05	0.237956	10.7357	12.6054	9	9	10.7357	NC_000913	3895528	3895996	19.0705	21.8498	16	16	19.0705	NC_000913	3895528	3895996	14.9031	17.2276	71.5406	81.4339	60	60	71.5406	NC_000913	3895528	3895996	28.6115	33.1622	24	24	28.6115	NC_000913	3895528	3895996	50.0761
pgk	Enzyme; Energy metabolism, carbon: Glycolysis	Phosphoglycerate kinase	951.753	746.81	-720.659	-1.53866	1099.67	836.477	-848.128	-1.55151	0.0128933	-1.86318	-0.00121632	0.238086	1929.91	2266.02	4024	4024	1929.91	NC_000913	3069480	3070644	2187.16	2505.91	4564	4564	2187.16	NC_000913	3069480	3070644	2058.53	2385.97	1235.4	1406.25	2577	2577	1235.4	NC_000913	3069480	3070644	1440.35	1669.44	3005	3005	1440.35	NC_000913	3069480	3070644	1337.88
feoA	Transport; Transport of small molecules: Cations	Ferrous iron uptake, required for full FeoB activity	48.9428	29.3471	37.9261	2.93658	56.8574	33.5708	43.217	2.89087	0.0132077	2.44707	3.57862e-05	0.238789	29.3818	34.499	12	12	29.3818	NC_000913	3538184	3538412	9.78616	11.2124	4	4	9.78616	NC_000913	3538184	3538412	19.584	22.8557	56.2912	64.0756	23	23	56.2912	NC_000913	3538184	3538412	58.7289	68.0698	24	24	58.7289	NC_000913	3538184	3538412	57.5101
mnmG	Enzyme; tRNA modification	5-methylaminomethyl-2-thiouridine modification at tRNA U34	279.346	186.803	210.755	2.3036	317.117	205.176	239.374	2.272	0.0131814	1.91368	0.000186096	0.238789	207.942	244.158	704	704	207.942	NC_000913	3921766	3923656	115.399	132.217	391	391	115.399	NC_000913	3921766	3923656	161.671	188.188	394.745	449.334	1337	1337	394.745	NC_000913	3921766	3923656	350.105	405.79	1186	1186	350.105	NC_000913	3921766	3923656	372.425
tsgA	Putative transport; Not classified	Putative transporter, tellurite-inducible, function unknown; also induced by selenite	32.5708	31.6341	23.1307	3.44976	36.753	35.9348	26.3765	3.40978	0.0131781	2.79233	2.17904e-05	0.238789	8.97364	10.5365	19	19	8.97364	NC_000913	3490589	3491771	9.91035	11.3547	21	21	9.91035	NC_000913	3490589	3491771	9.442	10.9456	41.5444	47.2895	88	88	41.5444	NC_000913	3490589	3491771	23.6009	27.3546	50	50	23.6009	NC_000913	3490589	3491771	32.5726
ygfZ	Null	Iron-sulfur cluster repair protein; plumbagin resistance protein; hda mutational suppressor; folate and tetrahydofolate binding protein	174.811	123.667	-144.52	-1.52068	214.295	149.785	-170.569	-1.53455	0.0130627	-1.83494	-0.000244285	0.238789	426.8	501.132	750	750	426.8	NC_000913	3039334	3040315	417.363	478.19	734	734	417.363	NC_000913	3039334	3040315	422.082	489.661	251.989	286.836	443	443	251.989	NC_000913	3039334	3040315	303.133	351.347	533	533	303.133	NC_000913	3039334	3040315	277.561
yqaE	Null	UPF0057 protein, cyaR sRNA-regulated	21.0558	17.5503	17.5465	4.33345	23.8416	19.925	20.1024	4.30589	0.0130718	3.49243	1.71245e-05	0.238789	3.51104	4.12252	1	1	3.51104	NC_000913	2794891	2795050	7.01649	8.03908	2	2	7.01649	NC_000913	2794891	2795050	5.26377	6.0808	24.5668	27.9641	7	7	24.5668	NC_000913	2794891	2795050	21.0538	24.4024	6	6	21.0538	NC_000913	2794891	2795050	22.8103
hokE	Component of addiction module (incomplete)	Putative small toxic membrane polypeptide; homologous to plasmid-encoded plasmid stabilization toxins regulated by antisense RNA; regulatory antisense sRNA antitoxin is SokE	7.29165	7.29165	-5.47019	#DIV/0!	8.35433	8.35433	-6.31926	#DIV/0!	0.0134784	-49.9364	-7.02054e-06	0.24166	3.64872	4.28419	1	1	3.64872	NC_000913	607058	607211	7.29165	8.35433	2	2	7.29165	NC_000913	607058	607211	5.47019	6.31926	0	0	0	0	0	NC_000913	607058	607211	0	0	0	0	0	NC_000913	607058	607211	0
ydjF	Putative regulator; Not classified	Predicted transcriptional regulator, function unknown	63.1939	60.2449	-36.7567	-1.72463	71.7482	69.414	-42.8687	-1.73593	0.0134299	-2.1115	-5.92206e-05	0.24166	62.5186	73.4069	85	85	62.5186	NC_000913	1852119	1852878	112.444	128.832	153	153	112.444	NC_000913	1852119	1852878	87.4814	101.119	52.1992	59.4177	71	71	52.1992	NC_000913	1852119	1852878	49.2503	57.0836	67	67	49.2503	NC_000913	1852119	1852878	50.7248
lsrR	Regulator; Transport of small molecules: Carbohydrates, organic acids, alcohols	lsrACDBFGE operon regulator for autoinducer-2 (AI-2) uptake; induced by phospho-AI-2	38.5863	36.243	-22.2241	-1.97431	43.9218	41.7038	-25.8325	-1.98638	0.0137741	-2.4163	-3.40166e-05	0.245942	29.8438	35.0414	51	51	29.8438	NC_000913	1598311	1599265	60.2249	69.0021	103	103	60.2249	NC_000913	1598311	1599265	45.0344	52.0217	23.9819	27.2983	41	41	23.9819	NC_000913	1598311	1599265	21.6386	25.0802	37	37	21.6386	NC_000913	1598311	1599265	22.8102
yagF	Phage or Prophage Related	Predicted dehydratase, function unknown, CP4-6 prophage; thymol sensitivity determinant	60.0685	46.1865	-37.9978	-1.59698	69.2455	51.978	-44.5065	-1.60814	0.0140742	-1.93643	-6.29065e-05	0.250266	86.5181	101.586	305	305	86.5181	NC_000913	282424	284392	116.778	133.797	412	412	116.778	NC_000913	282424	284392	101.648	117.691	56.709	64.5512	200	200	56.709	NC_000913	282424	284392	70.5911	81.8187	249	249	70.5911	NC_000913	282424	284392	63.6501
astC	Enzyme; Amino acid biosynthesis: Arginine	Succinylornithine transaminase, arginine catabolism; carbon starvation protein	25.1249	20.0994	-14.6228	-3.0645	28.8207	22.9009	-16.902	-3.07079	0.0144908	-3.6742	-2.04263e-05	0.25462	13.7163	16.1052	30	30	13.7163	NC_000913	1828785	1830006	29.6951	34.0229	65	65	29.6951	NC_000913	1828785	1830006	21.7057	25.064	4.57016	5.20216	10	10	4.57016	NC_000913	1828785	1830006	9.59576	11.122	21	21	9.59576	NC_000913	1828785	1830006	7.08296
fabR	Null	Transcriptional repressor of fabA and fabB	331.256	222.842	-252.8	-1.51871	382.761	248.11	-297.826	-1.53147	0.0145547	-1.83389	-0.000428771	0.25462	715.91	840.593	831	831	715.91	NC_000913	4159146	4159794	764.408	875.813	888	888	764.408	NC_000913	4159146	4159794	740.159	858.203	433.152	493.052	503	503	433.152	NC_000913	4159146	4159794	541.566	627.702	629	629	541.566	NC_000913	4159146	4159794	487.359
fpr	Enzyme; Central intermediary metabolism: Pool, multipurpose conversions	Ferredoxin NADP reductase; FNR; flavodoxin reductase; anaerobic	187.381	120.183	-106.455	-1.63626	215.687	135.025	-124.348	-1.64584	0.0144953	-1.97821	-0.000173408	0.25462	226.441	265.878	303	303	226.441	NC_000913	4111748	4112495	321.096	367.893	430	430	321.096	NC_000913	4111748	4112495	273.768	316.885	133.715	152.206	179	179	133.715	NC_000913	4111748	4112495	200.913	232.868	269	269	200.913	NC_000913	4111748	4112495	167.314
intF	Phage or Prophage Related	Putative integrase gene, CP4-6 putative prophage remnant	130.587	122.198	-55.3452	-2.11616	149.147	138.761	-64.0356	-2.12718	0.0145066	-2.64945	-8.49808e-05	0.25462	43.8316	51.4653	110	110	43.8316	NC_000913	294919	296320	166.029	190.227	416	417	166.029	NC_000913	294919	296320	104.931	120.846	63.7279	72.5407	160	160	63.7279	NC_000913	294919	296320	35.4428	41.08	89	89	35.4428	NC_000913	294919	296320	49.5853
rpoE	Regulator; Global regulatory functions	RNA polymerase sigma E factor; role in extracytoplasmic, high temperature and oxidative stress responses; sigma 24 initiation factor	453.72	314.293	-239.887	-1.60846	544.382	376.04	-284.028	-1.62617	0.0147637	-1.91679	-0.000382538	0.256557	778.261	913.803	803	803	778.261	NC_000913	2707458	2708034	490.022	561.437	506	506	490.022	NC_000913	2707458	2708034	634.142	737.62	324.541	369.421	335	335	324.541	NC_000913	2707458	2708034	463.969	537.763	479	479	463.969	NC_000913	2707458	2708034	394.255
ykfL	Phage or Prophage Related	Pseudogene, C-terminal fragment, CP4-6 putative prophage remnant	7.54077	7.54077	6.28356	#DIV/0!	8.58357	8.58357	7.20468	#DIV/0!	0.0147843	46.6052	6.54263e-06	0.256557	0	0	0	0	0	NC_000913	265776	265998	0	0	0	0	0	NC_000913	265776	265998	0	0	7.54077	8.58357	3	3	7.54077	NC_000913	265776	265998	5.02635	5.82579	2	2	5.02635	NC_000913	265776	265998	6.28356
pck	Enzyme; Central intermediary metabolism: Gluconeogenesis	Phosphoenolpyruvate carboxykinase [ATP]	381.969	219.435	-261.041	-1.54804	462.664	266.077	-307.887	-1.56187	0.0148507	-1.85781	-0.000432291	0.256679	777.016	912.341	2259	2259	777.016	NC_000913	3530839	3532462	697.694	799.375	2030	2030	697.694	NC_000913	3530839	3532462	737.355	855.858	395.047	449.677	1149	1149	395.047	NC_000913	3530839	3532462	557.581	646.265	1622	1622	557.581	NC_000913	3530839	3532462	476.314
ybhQ	Null	Inner membrane protein, function unknown	55.7255	44.8795	-46.8539	-1.52292	68.4503	54.1315	-55.3517	-1.53751	0.014968	-1.83954	-7.92095e-05	0.257676	139.903	164.269	103	103	139.903	NC_000913	823852	824263	133.006	152.39	98	98	133.006	NC_000913	823852	824263	136.455	158.33	84.1778	95.8185	62	62	84.1778	NC_000913	823852	824263	95.0237	110.137	70	70	95.0237	NC_000913	823852	824263	89.6007
hfq	Factor; Phage-related functions and prophages	Global regulator of sRNA function; host factor for RNA phage Q beta replication; HF-I; DNA- and RNA-binding protein; RNA chaperone; binds ATP and RNAP	1533.76	1142.25	-1079.18	-1.53338	1770.91	1279.18	-1268.91	-1.5455	0.0152398	-1.85648	-0.001827	0.259256	2843.67	3338.92	1574	1574	2843.67	NC_000913	4398310	4398619	3361.31	3851.19	1862	1862	3361.31	NC_000913	4398310	4398619	3102.49	3595.05	1827.55	2080.28	1012	1012	1827.55	NC_000913	4398310	4398619	2219.06	2572	1229	1229	2219.06	NC_000913	4398310	4398619	2023.31
rpmF	Structural component; Ribosomal proteins - synthesis, modification	50S ribosomal subunit protein L32	227.926	202.233	-128.343	-1.54085	271.013	246.427	-152.914	-1.56127	0.015157	-1.85579	-0.000212642	0.259256	452.379	531.165	141	141	452.379	NC_000913	1146589	1146763	278.906	319.553	87	87	278.906	NC_000913	1146589	1146763	365.642	425.359	250.146	284.738	78	78	250.146	NC_000913	1146589	1146763	224.453	260.152	70	70	224.453	NC_000913	1146589	1146763	237.299
yahO	Null	DUF1471 family periplasmic protein, function unknown	48.5189	32.3585	36.3909	3.00021	54.8657	36.6375	41.6687	2.98529	0.0152154	2.4317	3.36892e-05	0.259256	10.1133	11.8746	5	5	10.1133	NC_000913	345707	345983	26.2737	30.1028	13	13	26.2737	NC_000913	345707	345983	18.1935	20.9887	58.6322	66.7404	29	29	58.6322	NC_000913	345707	345983	50.5367	58.5746	25	25	50.5367	NC_000913	345707	345983	54.5844
ttdB	Enzyme; Energy metabolism, carbon: Fermentation	L-tartrate dehydratase beta subunit	20.2584	19.3364	11.97	9.66478	23.053	21.9443	13.6462	9.48132	0.0161895	7.30565	1.19283e-05	0.274332	1.84242	2.1633	2	2	1.84242	NC_000913	3205392	3205998	0.920481	1.05463	1	1	0.920481	NC_000913	3205392	3205998	1.38145	1.60897	21.1789	24.1076	23	23	21.1789	NC_000913	3205392	3205998	5.52401	6.40261	6	6	5.52401	NC_000913	3205392	3205998	13.3514
hyaE	Factor; Energy metabolism, carbon: Aerobic respiration	Probable HyaA chaperone	8.38814	8.38814	-5.5932	#DIV/0!	9.61062	9.61062	-6.44812	#DIV/0!	0.0162866	-51.2968	-7.2157e-06	0.274901	2.79827	3.28562	2	2	2.79827	NC_000913	1035576	1035975	8.38814	9.61062	6	6	8.38814	NC_000913	1035576	1035975	5.5932	6.44812	0	0	0	0	0	NC_000913	1035576	1035975	0	0	0	0	0	NC_000913	1035576	1035975	0
flgC	Structural component; Surface structures	Flagellar basal body rod subunit	17.9022	16.5222	-15.1572	-2.04778	20.3279	19.043	-17.7227	-2.06703	0.0164998	-2.47859	-2.26018e-05	0.27634	27.5681	32.3694	20	20	27.5681	NC_000913	1130660	1131065	31.6782	36.2949	23	23	31.6782	NC_000913	1130660	1131065	29.6232	34.3322	15.156	17.2519	11	11	15.156	NC_000913	1130660	1131065	13.7759	15.967	10	10	13.7759	NC_000913	1130660	1131065	14.466
rlmE	Enzyme; rRNA modification; phenotype; Cell division	23S rRNA U2552 2'-O-ribose methyltransferase, SAM-dependent; involved in cell division and growth; heat inducible; suppressed by cloned ObgE and Der	338.043	222.998	-277.754	-1.49466	408.498	264.692	-327.878	-1.50788	0.0164842	-1.80353	-0.000475816	0.27634	836.496	982.18	944	944	836.496	NC_000913	3325056	3325686	842.029	964.746	951	951	842.029	NC_000913	3325056	3325686	839.263	973.463	503.987	573.682	569	569	503.987	NC_000913	3325056	3325686	619.031	717.488	699	699	619.031	NC_000913	3325056	3325686	561.509
phoH	Regulator; Central intermediary metabolism: Phosphorus compounds	Phosphate starvation-inducible ATP-binding protein; predicted PhoH family P-loop ATPase; function unknown	21.4735	16.2331	-13.0977	-2.78563	24.5402	18.6731	-15.2208	-2.81236	0.0166227	-3.39536	-1.85878e-05	0.277324	14.6771	17.2333	28	28	14.6771	NC_000913	1084214	1085279	26.1883	30.005	50	50	26.1883	NC_000913	1084214	1085279	20.4327	23.6191	9.95523	11.3319	19	19	9.95523	NC_000913	1084214	1085279	4.71486	5.46476	9	9	4.71486	NC_000913	1084214	1085279	7.33505
ybaQ	Null	Predicted transcriptional regulator, function unknown	99.4542	91.3146	-59.5543	-1.54892	114.727	103.124	-69.7525	-1.55951	0.0168375	-1.88867	-0.000101425	0.279826	132.218	155.245	81	81	132.218	NC_000913	507441	507783	203.878	233.592	125	125	203.878	NC_000913	507441	507783	168.048	194.418	104.424	118.865	64	64	104.424	NC_000913	507441	507783	112.564	130.467	69	69	112.564	NC_000913	507441	507783	108.494
ygeK	Null	Pseudogene reconstruction, part of T3SS PAI ETT2 remnant; response regulator family	22.9198	19.3956	14.5452	6.50121	26.0576	22.0449	16.6342	6.46841	0.016958	5.05733	1.43588e-05	0.280572	0.881919	1.03551	1	1	0.881919	NC_000913	2992481	2993114	4.40609	5.04823	5	5	4.40609	NC_000913	2992481	2993114	2.64401	3.04187	23.8017	27.0932	27	27	23.8017	NC_000913	2992481	2993114	10.5768	12.259	12	12	10.5768	NC_000913	2992481	2993114	17.1892
yhhM	Putative factor; Not classified	DUF2500 family protein	57.3226	35.6291	-30.2248	-1.92864	65.8385	40.2441	-35.0829	-1.93557	0.0170122	-2.32536	-4.5988e-05	0.280572	46.5212	54.6234	30	30	46.5212	NC_000913	3603273	3603633	79.0233	90.5401	51	51	79.0233	NC_000913	3603273	3603633	62.7722	72.5817	21.7007	24.7016	14	14	21.7007	NC_000913	3603273	3603633	43.3942	50.296	28	28	43.3942	NC_000913	3603273	3603633	32.5474
yajG	Putative enzyme; Not classified	Probable lipoprotein, function unknown; Cys conserved	127.348	127.326	-73.7656	-1.56284	154.203	151.507	-87.8042	-1.58324	0.0171047	-1.87613	-0.000120577	0.28082	258.398	303.4	268	268	258.398	NC_000913	452812	453391	151.255	173.298	157	157	151.255	NC_000913	452812	453391	204.826	238.349	131.071	149.197	136	136	131.071	NC_000913	452812	453391	131.05	151.893	136	136	131.05	NC_000913	452812	453391	131.061
ybgI	Putative enzyme; Not classified	GTP cyclohydrolase-like radiation resistance protein; metal-binding	154.38	114.666	-104.643	-1.51583	178.243	128.413	-123.039	-1.52755	0.0171572	-1.83608	-0.000178845	0.28082	277.627	325.978	370	370	277.627	NC_000913	742049	742793	337.386	386.556	450	450	337.386	NC_000913	742049	742793	307.506	356.267	183.006	208.313	244	244	183.006	NC_000913	742049	742793	222.72	258.144	297	297	222.72	NC_000913	742049	742793	202.863
yjcB	Null	Putative inner membrane protein, function unknown	21.7695	21.7633	19.7855	3.49963	24.721	24.4888	22.6171	3.46334	0.0172836	2.85316	1.89108e-05	0.28182	7.91851	9.29759	4	4	7.91851	NC_000913	4272782	4273064	7.91222	9.06534	4	4	7.91222	NC_000913	4272782	4273064	7.91536	9.18147	29.6818	33.7864	15	15	29.6818	NC_000913	4272782	4273064	25.7199	29.8107	13	13	25.7199	NC_000913	4272782	4273064	27.7008
yjiT	Null	Pseudogene, N-terminal fragment	116.859	106.115	-73.1421	-1.54805	134.845	119.733	-85.746	-1.55913	0.0175213	-1.88581	-0.00012436	0.284622	168.256	197.56	453	453	168.256	NC_000913	4570436	4571939	244.947	280.646	660	660	244.947	NC_000913	4570436	4571939	206.602	239.103	128.088	145.801	345	345	128.088	NC_000913	4570436	4571939	138.832	160.913	374	374	138.832	NC_000913	4570436	4571939	133.46
fhuF	Null	Siderophore-iron reductase; releases iron from hydroxamate-type siderophores; cytoplasmic	156.289	96.8014	121.967	2.24947	182.051	110.273	138.623	2.21973	0.0177571	1.87549	0.000107704	0.28715	127.358	149.539	180	180	127.358	NC_000913	4602897	4603686	67.8706	77.762	96	96	67.8706	NC_000913	4602897	4603686	97.6145	113.651	215.003	244.735	304	304	215.003	NC_000913	4602897	4603686	224.16	259.813	317	317	224.16	NC_000913	4602897	4603686	219.581
flgF	Structural component; Surface structures	Flagellar basal body rod subunit	16.9846	11.8188	-11.0741	-3.72821	19.9956	13.9776	-12.9116	-3.75338	0.0178369	-4.31714	-1.47992e-05	0.28715	18.4608	21.6759	25	25	18.4608	NC_000913	1133024	1133780	11.8055	13.5261	16	16	11.8055	NC_000913	1133024	1133780	15.1332	17.601	1.47624	1.68038	2	2	1.47624	NC_000913	1133024	1133780	6.64196	7.69837	9	9	6.64196	NC_000913	1133024	1133780	4.0591
yhcO	Null	Predicted barnase inhibitor	71.5437	49.0434	40.872	3.10429	81.3764	54.7252	46.3678	3.04355	0.0179427	2.55673	3.80624e-05	0.28715	30.6733	36.0154	15	15	30.6733	NC_000913	3383878	3384151	8.17306	9.3642	4	4	8.17306	NC_000913	3383878	3384151	19.4232	22.6898	79.7167	90.7406	39	39	79.7167	NC_000913	3383878	3384151	40.8736	47.3746	20	20	40.8736	NC_000913	3383878	3384151	60.2952
yqhD	Enzyme; Degradation of small molecules: Carbon compounds	Aldehyde reductase, NADPH-dependent; glyoxal and glycolaldehyde reductase; AdhZ1; protects against lipid oxidation; glyoxal resistance protein; furfural reductase; contains Zn; homodimer	102.196	86.3944	-57.0768	-1.54745	123.451	103.135	-67.8292	-1.56599	0.017938	-1.8541	-9.38246e-05	0.28715	198.555	233.135	414	414	198.555	NC_000913	3153376	3154540	124.118	142.207	259	259	124.118	NC_000913	3153376	3154540	161.336	187.671	96.3586	109.684	201	201	96.3586	NC_000913	3153376	3154540	112.16	129.999	234	234	112.16	NC_000913	3153376	3154540	104.259
yegQ	Null	U32 peptidase family protein	67.6077	58.5763	39.7357	2.79585	76.8258	65.721	45.0869	2.75233	0.0180229	2.27579	3.58878e-05	0.287368	26.6421	31.2821	65	65	26.6421	NC_000913	2163691	2165053	17.6108	20.1774	43	43	17.6108	NC_000913	2163691	2165053	22.1264	25.7297	85.2185	97.0031	208	208	85.2185	NC_000913	2163691	2165053	38.5058	44.6302	94	94	38.5058	NC_000913	2163691	2165053	61.8621
mglC	Transport; Transport of small molecules: Carbohydrates, organic acids, alcohols	Methyl-galactoside transport and galactose taxis	100.387	46.3189	-63.7619	-1.59248	115.618	51.2771	-74.7577	-1.60338	0.0181397	-1.91322	-0.000104338	0.287756	161.789	189.966	293	293	161.789	NC_000913	2234764	2235775	180.971	207.346	328	328	180.971	NC_000913	2234764	2235775	171.38	198.656	80.5841	91.7279	146	146	80.5841	NC_000913	2234764	2235775	134.652	156.069	244	244	134.652	NC_000913	2234764	2235775	107.618
ycaK	Null	Predicted NAD(P)H oxidoreductase	28.3289	28.3221	20.7702	3.44413	32.1831	31.9338	23.6837	3.40267	0.0181803	2.79022	1.95953e-05	0.287756	8.50134	9.98193	9	9	8.50134	NC_000913	948890	949481	8.49459	9.73259	9	9	8.49459	NC_000913	948890	949481	8.49796	9.85726	36.8235	41.9157	39	39	36.8235	NC_000913	948890	949481	21.7128	25.1662	23	23	21.7128	NC_000913	948890	949481	29.2681
iraP	Null	Anti-RssB factor, RpoS stabilzer during Pi starvation; anti-adapter protein	32.0668	25.6416	26.7198	2.92247	37.3093	29.4614	30.5119	2.88725	0.0183954	2.41591	2.50986e-05	0.289402	17.1113	20.0914	8	8	17.1113	NC_000913	400609	400870	10.686	12.2434	5	5	10.686	NC_000913	400609	400870	13.8986	16.1674	38.4839	43.8058	18	18	38.4839	NC_000913	400609	400870	42.7529	49.5527	20	20	42.7529	NC_000913	400609	400870	40.6184
malY	Enzyme; Degradation of small molecules: Carbon compounds	Antagonist of MalT transcriptional activator of maltose regulon, binds MalT in absence of maltotriose; cysteine desulfhydrase	38.0367	31.8564	-20.6913	-1.9775	43.7149	36.1763	-24.0049	-1.98597	0.0184853	-2.40412	-3.15158e-05	0.289402	27.6034	32.4108	58	58	27.6034	NC_000913	1698980	1700153	56.114	64.292	118	118	56.114	NC_000913	1698980	1700153	41.8587	48.3514	18.0773	20.5771	38	38	18.0773	NC_000913	1698980	1700153	24.2576	28.1158	51	51	24.2576	NC_000913	1698980	1700153	21.1674
ygdH	Null	Function unknown, UPF0717 family	188.598	100.334	-108.579	-1.59425	226.415	121.235	-128.059	-1.60882	0.0184436	-1.9026	-0.000175049	0.289402	327.182	384.164	800	800	327.182	NC_000913	2924329	2925694	255.408	292.631	625	625	255.408	NC_000913	2924329	2925694	291.295	338.398	138.584	157.749	339	339	138.584	NC_000913	2924329	2925694	226.849	262.929	555	555	226.849	NC_000913	2924329	2925694	182.717
gspI	Putative transport; Not classified	Part of H-NS-silenced gsp-alpha (T2SS-alpha) divergon, type II protein secretion; cloned gsp-alpha (T2SS-alpha) divergon secretes ChiA, requires gspAB operon	22.1435	19.1898	12.5469	9.49563	25.2057	21.7376	14.2903	9.24087	0.0187139	7.27473	1.25089e-05	0.291923	2.95373	3.46815	2	2	2.95373	NC_000913	3459995	3460373	0	0	0	0	0	NC_000913	3459995	3460373	1.47686	1.73408	22.1435	25.2057	15	15	22.1435	NC_000913	3459995	3460373	5.90397	6.843	4	4	5.90397	NC_000913	3459995	3460373	14.0237
obgE	Putative factor; Not classified	DNA-binding GTPase involved in cell partioning and DNA repair; involved in ribosome assembly; GTP-bound form associates with 50S ribosomal subunits; ribosome-associated SpoT ppGpp-degradation stimulator	479.094	285.771	310.561	2.40667	544.422	313.903	352.122	2.36765	0.0188059	2.0044	0.00027761	0.292303	317.439	372.724	667	667	317.439	NC_000913	3328603	3329776	124.117	142.205	261	261	124.117	NC_000913	3328603	3329776	220.778	257.465	603.21	686.627	1268	1268	603.21	NC_000913	3328603	3329776	459.468	532.546	966	966	459.468	NC_000913	3328603	3329776	531.339
ybiP			37.6971	26.7657	26.0637	3.02659	42.855	29.8097	29.6518	2.97736	0.0189143	2.49151	2.43723e-05	0.292934	18.3265	21.5183	52	52	18.3265	NC_000913	850236	851820	7.39523	8.473	21	21	7.39523	NC_000913	850236	851820	12.8609	14.9956	45.0923	51.328	128	128	45.0923	NC_000913	850236	851820	32.757	37.967	93	93	32.757	NC_000913	850236	851820	38.9246
fadH	Orf; Not classified	2,4-dienoyl CoA reductase, NADPH-dependent	32.0446	20.9929	-18.932	-2.16113	36.7951	23.7618	-21.9789	-2.16995	0.0190838	-2.59809	-2.7841e-05	0.293456	27.6501	32.4656	100	100	27.6501	NC_000913	3229686	3231705	42.8236	49.0646	155	155	42.8236	NC_000913	3229686	3231705	35.2368	40.7651	10.7789	12.2695	39	39	10.7789	NC_000913	3229686	3231705	21.8306	25.3028	79	79	21.8306	NC_000913	3229686	3231705	16.3048
glnA	Enzyme; Amino acid biosynthesis: Glutamine	Glutamine synthase	158.844	99.9156	-107.683	-1.50911	193.038	120.958	-127.296	-1.52328	0.0190738	-1.81324	-0.000181716	0.293456	340.892	400.261	861	861	340.892	NC_000913	4054647	4056057	297.499	340.857	752	752	297.499	NC_000913	4054647	4056057	319.196	370.559	182.048	207.223	460	460	182.048	NC_000913	4054647	4056057	240.976	279.303	609	609	240.976	NC_000913	4054647	4056057	211.512
groL	Factor; Chaperones	Chaperonin Cpn60; phage morphogenesis; GroESL large subunit GroEL, weak ATPase; binds Ap4A	4104.11	2475.19	-2260.15	-1.60822	4723.86	2775.62	-2640.5	-1.61738	0.0192236	-1.94229	-0.0037137	0.293517	4946.67	5808.18	14593	14594	4946.67	NC_000913	4369047	4370694	7005.66	8026.66	20685	20685	7005.66	NC_000913	4369047	4370694	5976.17	6917.42	2901.55	3302.8	8564	8564	2901.55	NC_000913	4369047	4370694	4530.47	5251.05	13374	13374	4530.47	NC_000913	4369047	4370694	3716.01
yghD	Putative transport; Not classified	General secretion protein M beta	21.8257	21.8175	21.2995	3.04967	24.7666	24.4616	24.3433	3.01954	0.0191816	2.49791	2.00017e-05	0.293517	10.3958	12.2063	10	10	10.3958	NC_000913	3108611	3109148	10.3875	11.9014	10	10	10.3875	NC_000913	3108611	3109148	10.3917	12.0539	32.2133	36.668	31	31	32.2133	NC_000913	3108611	3109148	31.169	36.1264	30	30	31.169	NC_000913	3108611	3109148	31.6911
ilvX	Null	Expressed protein, function unknown	21.883	21.883	10.9415	#DIV/0!	24.9092	24.9092	12.4546	#DIV/0!	0.0196305	77.4461	1.09671e-05	0.297157	0	0	0	0	0	NC_000913	3948529	3948580	0	0	0	0	0	NC_000913	3948529	3948580	0	0	21.883	24.9092	2	2	21.883	NC_000913	3948529	3948580	0	0	0	0	0	NC_000913	3948529	3948580	10.9415
yciH	Null	Alternative translation initiation factor; binds 30S subunit; eIF1 homolog	97.2465	71.7009	84.4613	2.28564	111.885	84.1207	96.4584	2.26881	0.0196683	1.87224	7.34509e-05	0.297157	52.9232	62.1403	31	31	52.9232	NC_000913	1340681	1341008	78.4689	89.9049	46	46	78.4689	NC_000913	1340681	1341008	65.696	76.0226	150.17	170.936	88	88	150.17	NC_000913	1340681	1341008	150.145	174.026	88	88	150.145	NC_000913	1340681	1341008	150.157
yjcF	Null	Pentapeptide repeats protein, function unknown	22.0094	20.7162	12.7309	7.55608	25.0066	23.5617	14.5213	7.4733	0.0196277	5.78183	1.25468e-05	0.297157	1.29525	1.52084	3	3	1.29525	NC_000913	4279805	4281098	2.58845	2.96569	6	6	2.58845	NC_000913	4279805	4281098	1.94185	2.24326	23.3047	26.5274	54	54	23.3047	NC_000913	4279805	4281098	6.04095	7.00177	14	14	6.04095	NC_000913	4279805	4281098	14.6728
frdB	Enzyme; Energy metabolism, carbon: Anaerobic respiration	Fumarate reductase iron-sulfur protein subunit	59.9082	58.4111	-58.0949	-1.45282	72.4167	68.0333	-68.8115	-1.46691	0.0197404	-1.76094	-0.000102536	0.297206	185.325	217.602	244	244	185.325	NC_000913	4377805	4378540	187.455	214.775	247	247	187.455	NC_000913	4377805	4378540	186.39	216.188	127.547	145.185	168	168	127.547	NC_000913	4377805	4378540	129.044	149.568	170	170	129.044	NC_000913	4377805	4378540	128.295
gspO	Enzyme; Degradation of proteins, peptides, glyco	Prepilin peptidase in H-NS-silenced gsp divergon; type II protein secretion; cloned gsp divergon secretes ChiA	35.3944	27.9754	26.7437	2.85656	40.2093	31.1943	30.4532	2.81683	0.0200652	2.34802	2.47433e-05	0.297944	18.1145	21.2693	22	22	18.1145	NC_000913	3463564	3464242	10.6955	12.2543	13	13	10.6955	NC_000913	3463564	3464242	14.405	16.7618	46.0899	52.4636	56	56	46.0899	NC_000913	3463564	3464242	36.2075	41.9663	44	44	36.2075	NC_000913	3463564	3464242	41.1487
hsdR	Enzyme; Degradation of DNA	Endonuclease R, host restriction of foreign DNA; Type I restriction enzyme; ClpXP-dependent degradation	120.785	110.326	-74.1817	-1.5236	139.405	124.449	-87.003	-1.53444	0.0199374	-1.85679	-0.000127667	0.297944	174.484	204.873	1098	1098	174.484	NC_000913	4581271	4584784	257.232	294.72	1620	1620	257.232	NC_000913	4581271	4584784	215.858	249.796	136.447	155.315	859	859	136.447	NC_000913	4581271	4584784	146.906	170.271	925	925	146.906	NC_000913	4581271	4584784	141.676
intA	Phage or Prophage Related	Integrase gene, CP4-57 putative defective prophage	43.105	42.1976	-30.3289	-1.56258	48.7525	48.6755	-35.6178	-1.57522	0.0200226	-1.90263	-5.11419e-05	0.297944	71.9169	84.4419	160	160	71.9169	NC_000913	2754180	2755422	96.5615	110.634	215	215	96.5615	NC_000913	2754180	2755422	84.2392	97.5381	54.364	61.8819	121	121	54.364	NC_000913	2754180	2755422	53.4566	61.9589	119	119	53.4566	NC_000913	2754180	2755422	53.9103
potH	Transport; Transport of small molecules: Amino acids, amines	Putrescine ABC transporter permease	20.473	19.3012	12.8673	6.49888	23.2911	21.8654	14.6727	6.38923	0.0200357	5.08825	1.27004e-05	0.297944	2.92586	3.43543	5	5	2.92586	NC_000913	895356	896310	1.75412	2.00977	3	3	1.75412	NC_000913	895356	896310	2.33999	2.7226	22.2271	25.3008	38	38	22.2271	NC_000913	895356	896310	8.18758	9.48982	14	14	8.18758	NC_000913	895356	896310	15.2073
cpxP	Null	Inhibitor of the cpx response; periplasmic adaptor protein, targets some proteins to DegP; dimeric	125.982	91.4862	-86.3525	-1.48612	153.677	110.364	-102.307	-1.50096	0.0206387	-1.78805	-0.000147604	0.299927	286.37	336.244	257	257	286.37	NC_000913	4103842	4104343	241.607	276.819	217	217	241.607	NC_000913	4103842	4104343	263.989	306.531	160.388	182.568	144	144	160.388	NC_000913	4103842	4104343	194.884	225.88	175	175	194.884	NC_000913	4103842	4104343	177.636
essD	Phage or Prophage Related	Prophage DLP12 S holin lysis protein	41.3365	23.2408	30.9933	3.18067	47.0144	25.6203	35.2987	3.12455	0.0208929	2.64975	2.95754e-05	0.299927	23.2606	27.3117	9	9	23.2606	NC_000913	576620	576836	5.16492	5.91765	2	2	5.16492	NC_000913	576620	576836	14.2128	16.6147	46.5014	52.932	18	18	46.5014	NC_000913	576620	576836	43.9108	50.8948	17	17	43.9108	NC_000913	576620	576836	45.2061
nadE	Enzyme; Biosynthesis of cofactors, carriers: Pyridine nucleotide	NAD synthase, ammonia dependent	158.241	123.91	-106.16	-1.48103	182.82	138.802	-124.955	-1.49257	0.0208107	-1.79622	-0.000185118	0.299927	291.938	342.781	433	433	291.938	NC_000913	1820481	1821309	361.769	414.493	537	537	361.769	NC_000913	1820481	1821309	326.853	378.637	203.528	231.673	302	302	203.528	NC_000913	1820481	1821309	237.859	275.691	353	353	237.859	NC_000913	1820481	1821309	220.694
ubiA	Enzyme; Biosynthesis of cofactors, carriers: Menaquinone, ubiquinone	4-Hydroxybenzoate polyprenyltransferase	42.8809	34.5612	-30.3729	-1.45914	51.2857	43.1026	-36.1391	-1.47587	0.0208883	-1.76732	-5.32142e-05	0.299927	104.873	123.137	164	164	104.873	NC_000913	4251038	4251911	88.1764	101.027	138	138	88.1764	NC_000913	4251038	4251911	96.5245	112.082	70.3114	80.0346	110	110	70.3114	NC_000913	4251038	4251911	61.9917	71.8515	97	97	61.9917	NC_000913	4251038	4251911	66.1515
ung	Enzyme; DNA - replication, repair, restriction/modification	Uracil-DNA glycosylase; UDG excises uracil from DNA by base flipping mechanism; prefers ssDNA over dsDNA	50.9151	48.4764	-37.6102	-1.48701	57.3237	56.1259	-44.3381	-1.49989	0.0205447	-1.80959	-6.56463e-05	0.299927	102.751	120.646	127	127	102.751	NC_000913	2714775	2715465	126.922	145.42	157	157	126.922	NC_000913	2714775	2715465	114.837	133.033	78.4459	89.294	97	97	78.4459	NC_000913	2714775	2715465	76.0072	88.0961	94	94	76.0072	NC_000913	2714775	2715465	77.2265
ybdZ	Enzyme; Biosynthesis of cofactors, carriers: Enterochelin	Stimulator of EntF adenylation activity, MbtH-like; enterochelin synthesis	33.1262	20.3766	25.4744	3.22116	37.6692	22.5543	29.0285	3.16727	0.0203705	2.67041	2.42928e-05	0.299927	17.8438	20.9514	7	7	17.8438	NC_000913	613164	613383	5.09417	5.83659	2	2	5.09417	NC_000913	613164	613383	11.469	13.394	38.2203	43.5058	15	15	38.2203	NC_000913	613164	613383	35.6664	41.3392	14	14	35.6664	NC_000913	613164	613383	36.9434
ybfL	Putative factor; Not classified	Pseudogene reconstruction, H repeat-associated protein; rhsC-linked,	17.6684	17.1767	11.0419	9.99852	20.1045	19.4992	12.6	9.83062	0.0207896	7.50372	1.10516e-05	0.299927	1.47297	1.7295	2	3	1.47297	NC_000913	736047	737184	0.981198	1.1242	1	2	0.981198	NC_000913	736047	737184	1.22708	1.42685	18.6496	21.2287	31	38	18.6496	NC_000913	736047	737184	5.88839	6.82494	9	12	5.88839	NC_000913	736047	737184	12.269
ybjQ	Null	Conserved protein, UPF0145 family, function unknown	53.3607	37.8673	-28.4161	-1.80492	61.3428	42.813	-33.0346	-1.81302	0.020858	-2.18662	-4.44559e-05	0.299927	46.5212	54.6234	27	27	46.5212	NC_000913	903815	904139	80.9171	92.7099	47	47	80.9171	NC_000913	903815	904139	63.7191	73.6666	27.5564	31.3671	16	16	27.5564	NC_000913	903815	904139	43.0498	49.8968	25	25	43.0498	NC_000913	903815	904139	35.3031
yhfA	Null	OsmC family protein, function unknown	59.1792	55.0667	-55.1276	-1.44214	69.199	61.8863	-65.302	-1.45589	0.0208656	-1.74753	-9.79395e-05	0.299927	177.814	208.783	129	129	177.814	NC_000913	3483435	3483840	181.805	208.301	132	132	181.805	NC_000913	3483435	3483840	179.81	208.542	122.626	139.584	89	89	122.626	NC_000913	3483435	3483840	126.738	146.896	92	92	126.738	NC_000913	3483435	3483840	124.682
ypjJ	Null	Function unknown, CP4-57 putative defective prophage	5.55241	5.55241	5.55195	#DIV/0!	6.43446	6.43446	6.37735	#DIV/0!	0.020536	41.5754	5.82105e-06	0.299927	0	0	0	0	0	NC_000913	2774898	2775099	0	0	0	0	0	NC_000913	2774898	2775099	0	0	5.55241	6.32024	2	2	5.55241	NC_000913	2774898	2775099	5.55149	6.43446	2	2	5.55149	NC_000913	2774898	2775099	5.55195
yfdR	Phage or Prophage Related	Uncharacterized protein, CPS-53/KpLE1 prophage	8.3131	7.27435	7.27356	15.0044	9.46271	8.27256	8.35103	15.0337	0.0209625	10.2691	7.48766e-06	0.29993	0	0	0	0	0	NC_000913	2473005	2473542	1.03875	1.19014	1	1	1.03875	NC_000913	2473005	2473542	0.519377	0.595071	8.3131	9.46271	8	8	8.3131	NC_000913	2473005	2473542	7.27276	8.4295	7	7	7.27276	NC_000913	2473005	2473542	7.79293
hslU	Factor; Adaptations, atypical conditions	Heat-inducible ATP-dependent protease HslVU, ATPase subunit; involved in the degradation of misfolded proteins; heat shock protein D48.5	840.184	362.374	-518.597	-1.56725	1010.74	442.908	-610.554	-1.58003	0.0212598	-1.87215	-0.000847325	0.302	1515.5	1779.44	3616	3616	1515.5	NC_000913	4118438	4119770	1350.14	1546.91	3224	3224	1350.14	NC_000913	4118438	4119770	1432.82	1663.17	675.318	768.706	1612	1612	675.318	NC_000913	4118438	4119770	1153.13	1336.53	2753	2753	1153.13	NC_000913	4118438	4119770	914.223
proV	Transport; Transport of small molecules: Amino acids, amines	Glycine betaine/proline ABC transporter periplasmic binding protein	932.139	437.899	-611.495	-1.53725	1074.63	483.278	-718.533	-1.54851	0.0213168	-1.8474	-0.00102279	0.302	1676.16	1968.08	3612	3612	1676.16	NC_000913	2802836	2804039	1823.2	2088.92	3932	3932	1823.2	NC_000913	2802836	2804039	1749.68	2028.5	891.065	1014.29	1921	1921	891.065	NC_000913	2802836	2804039	1385.3	1605.64	2987	2987	1385.3	NC_000913	2802836	2804039	1138.18
ymiA	Null	Predicted membrane protein, function unknown	30.2947	17.3205	-17.3077	-2.60066	35.726	20.5984	-20.223	-2.61943	0.0211971	-3.04943	-2.39552e-05	0.302	34.6204	40.6499	8	8	34.6204	NC_000913	1333183	1333312	21.6206	24.7716	5	5	21.6206	NC_000913	1333183	1333312	28.1205	32.7108	4.32571	4.92391	1	1	4.32571	NC_000913	1333183	1333312	17.3	20.0516	4	4	17.3	NC_000913	1333183	1333312	10.8129
ytfK	Null	DUF1107 family protein	237.068	175.107	-124.002	-1.56446	273.024	197.291	-144.826	-1.5732	0.021543	-1.90129	-0.00020921	0.304207	261.598	307.157	97	97	261.598	NC_000913	4437609	4437816	425.769	487.82	158	158	425.769	NC_000913	4437609	4437816	343.683	397.489	188.701	214.797	70	70	188.701	NC_000913	4437609	4437816	250.662	290.53	93	93	250.662	NC_000913	4437609	4437816	219.682
ppc	Enzyme; Energy metabolism, carbon: Fermentation	Phosphoenolpyruvate carboxylase; monomeric	193.87	126.575	-107.107	-1.54505	223.338	141.959	-125.351	-1.55448	0.0218001	-1.87061	-0.000181015	0.305838	250.499	294.126	1190	1190	250.499	NC_000913	4148469	4151121	356.73	408.72	1696	1696	356.73	NC_000913	4148469	4151121	303.614	351.423	162.86	185.382	774	774	162.86	NC_000913	4148469	4151121	230.155	266.761	1094	1094	230.155	NC_000913	4148469	4151121	196.507
yhjR	Null	Putative protein, function unknown	29.5425	17.7312	-16.2431	-2.10036	34.8215	21.5606	-19.1741	-2.1349	0.0217821	-2.54597	-2.38571e-05	0.305838	38.3985	45.086	13	13	38.3985	NC_000913	3694019	3694208	23.6111	27.0521	8	8	23.6111	NC_000913	3694019	3694208	31.0048	36.069	20.6673	23.5253	7	7	20.6673	NC_000913	3694019	3694208	8.85595	10.2645	3	3	8.85595	NC_000913	3694019	3694208	14.7616
ymgE	Null	UPF0410 family predicted inner membrane protein; function unknown	6.56382	6.56382	5.47021	#DIV/0!	7.6078	7.6078	6.29482	#DIV/0!	0.0221535	41.2535	5.77486e-06	0.309791	0	0	0	0	0	NC_000913	1243950	1244205	0	0	0	0	0	NC_000913	1243950	1244205	0	0	4.3766	4.98184	2	2	4.3766	NC_000913	1243950	1244205	6.56382	7.6078	3	3	6.56382	NC_000913	1243950	1244205	5.47021
marB	Putative transport; Drug/analog sensitivity	mar operon regulator, periplasmic	20.4034	12.7564	-16.5647	-1.76488	24.2263	15.8921	-19.4984	-1.78507	0.0227958	-2.14503	-2.60222e-05	0.314698	38.2366	44.8959	15	15	38.2366	NC_000913	1618012	1618231	38.2063	43.7744	15	15	38.2063	NC_000913	1618012	1618231	38.2214	44.3352	25.4802	29.0038	10	10	25.4802	NC_000913	1618012	1618231	17.8332	20.6696	7	7	17.8332	NC_000913	1618012	1618231	21.6567
ucpA	Putative enzyme; Not classified	Furfural resistance, predicted oxidoreductase, COG1028 family	583.642	265.333	-397.124	-1.50921	673.327	291.503	-467.4	-1.52079	0.0227946	-1.81358	-0.000672406	0.314698	1149.64	1349.86	1631	1631	1149.64	NC_000913	2541853	2542645	1204.37	1379.89	1710	1710	1204.37	NC_000913	2541853	2542645	1177	1364.87	620.723	706.562	881	881	620.723	NC_000913	2541853	2542645	939.033	1088.39	1333	1333	939.033	NC_000913	2541853	2542645	779.878
yceF	Null	m(7)GTP pyrophosphatase; Maf-like protein	47.7019	35.2788	39.1003	2.38936	54.135	38.925	44.4827	2.35899	0.0227254	1.975	3.48366e-05	0.314698	34.3541	40.3373	36	36	34.3541	NC_000913	1145233	1145818	21.931	25.1273	23	23	21.931	NC_000913	1145233	1145818	28.1426	32.7323	69.6329	79.2623	73	73	69.6329	NC_000913	1145233	1145818	64.8528	75.1677	68	68	64.8528	NC_000913	1145233	1145818	67.2429
ygcG	Null	TPM domain protein, putative phosphatase	19.8157	17.2564	13.4215	5.19873	22.5417	19.4821	15.3096	5.10879	0.0225865	4.15402	1.31873e-05	0.314698	4.47627	5.25586	7	7	4.47627	NC_000913	2903732	2904605	1.91688	2.19624	3	3	1.91688	NC_000913	2903732	2904605	3.19657	3.72605	21.7326	24.738	34	34	21.7326	NC_000913	2903732	2904605	11.5036	13.3333	18	18	11.5036	NC_000913	2903732	2904605	16.6181
galR	Regulator; Degradation of small molecules: Carbon compounds	D-galactose regulon transcriptional repressor; galactose-inducible; autorepressor	33.0271	30.876	-31.911	-1.45401	41.2618	37.3316	-37.7974	-1.46809	0.0229674	-1.76093	-5.623e-05	0.316058	102.239	120.044	189	189	102.239	NC_000913	2974620	2975652	102.157	117.046	189	189	102.157	NC_000913	2974620	2975652	102.198	118.545	69.2114	78.7825	128	128	69.2114	NC_000913	2974620	2975652	71.3625	82.7127	132	132	71.3625	NC_000913	2974620	2975652	70.2869
rlmF	Enzyme; rRNA modification	23S rRNA m(6)A1618 methyltransferase, SAM-dependent	33.7135	22.8655	27.3831	2.74932	38.2995	25.2714	31.1911	2.71056	0.023199	2.27455	2.53504e-05	0.316223	21.0776	24.7484	35	35	21.0776	NC_000913	841554	842481	10.2295	11.7204	17	17	10.2295	NC_000913	841554	842481	15.6536	18.2344	43.9431	50.0199	73	73	43.9431	NC_000913	841554	842481	42.1302	48.8311	70	70	42.1302	NC_000913	841554	842481	43.0367
yjhC	Orf; Not classified	Putative NAD(P)-dependent oxidoreductase, function unknown; N-acetylneuraminic acid inducible; GFO/IDH/MOCA family protein	143.64	101.188	96.4705	2.21271	163.069	111.566	109.344	2.18115	0.0231878	1.82771	8.31345e-05	0.316223	100.775	118.326	202	202	100.775	NC_000913	4503309	4504428	58.3234	66.8235	117	117	58.3234	NC_000913	4503309	4504428	79.5493	92.5748	201.963	229.892	405	405	201.963	NC_000913	4503309	4504428	150.076	173.946	301	301	150.076	NC_000913	4503309	4504428	176.02
yqeF	Enzyme; Not classified	Short chain acyltransferase	102.997	43.0649	-63.2818	-1.5483	124	52.7618	-74.5331	-1.56088	0.0230531	-1.85194	-0.000104429	0.316223	188.446	221.266	399	399	188.446	NC_000913	2982432	2983614	168.948	193.57	358	358	168.948	NC_000913	2982432	2983614	178.697	207.418	85.4493	97.2659	181	181	85.4493	NC_000913	2982432	2983614	145.381	168.504	308	308	145.381	NC_000913	2982432	2983614	115.415
yiiQ	Null	DUF1454 family protein, function unknown	115.248	99.3936	-57.1901	-1.59133	132.703	111.486	-66.6356	-1.59935	0.0233443	-1.94389	-9.62513e-05	0.317203	104.208	122.356	112	112	104.208	NC_000913	4109637	4110237	203.601	233.274	219	219	203.601	NC_000913	4109637	4110237	153.904	177.815	88.3527	100.571	95	95	88.3527	NC_000913	4109637	4110237	105.076	121.788	113	113	105.076	NC_000913	4109637	4110237	96.7143
potB	Transport; Transport of small molecules: Amino acids, amines	Spermidine/putrescine ABC transporter permease	92.9982	70.0329	74.7882	2.16802	108.489	80.0307	85.0913	2.14316	0.0235854	1.80044	6.49381e-05	0.319475	75.5127	88.664	112	112	75.5127	NC_000913	1182839	1183667	52.5474	60.2057	78	78	52.5474	NC_000913	1182839	1183667	64.0301	74.4348	132.091	150.358	196	196	132.091	NC_000913	1182839	1183667	145.546	168.695	216	216	145.546	NC_000913	1182839	1183667	138.818
ibsD	Null	Toxic membrane protein, in SIBd repeat	18.5975	18.5975	9.29875	#DIV/0!	21.5554	21.5554	10.7777	#DIV/0!	0.0236768	72.0089	1.01871e-05	0.319711	0	0	0	0	0	NC_000913	3192787	3192847	0	0	0	0	0	NC_000913	3192787	3192847	0	0	0	0	0	0	0	NC_000913	3192787	3192847	18.5975	21.5554	2	2	18.5975	NC_000913	3192787	3192847	9.29875
glnH	Transport; Transport of small molecules: Amino acids, amines	Glutamine-binding protein, periplasmic	164.205	146.314	-102.347	-1.47249	189.684	164.636	-120.316	-1.48337	0.0238399	-1.79279	-0.000180616	0.320911	266.049	312.384	356	356	266.049	NC_000913	846480	847227	371.874	426.071	498	498	371.874	NC_000913	846480	847227	318.962	369.228	207.669	236.387	278	278	207.669	NC_000913	846480	847227	225.56	261.435	302	302	225.56	NC_000913	846480	847227	216.614
ndk	Enzyme; Purine ribonucleotide biosynthesis	Nucleoside diphosphate kinase; NDP kinase	76.3286	63.3877	-65.2511	-1.43179	91.8076	80.0803	-77.5253	-1.44679	0.0239345	-1.73751	-0.000116798	0.321183	220.976	259.461	171	171	220.976	NC_000913	2642454	2642886	211.762	242.624	164	164	211.762	NC_000913	2642454	2642886	216.369	251.042	157.588	179.381	122	122	157.588	NC_000913	2642454	2642886	144.647	167.653	112	112	144.647	NC_000913	2642454	2642886	151.118
murP	Transport; Murein sacculus, peptidoglycan	N-acetylmuramic acid permease, EIIBC component, PTS system	24.6567	19.5688	-15.8592	-2.08009	28.3406	22.1915	-18.4463	-2.09197	0.0241943	-2.51208	-2.36095e-05	0.323664	24.289	28.5191	62	62	24.289	NC_000913	2544694	2546119	36.796	42.1586	94	94	36.796	NC_000913	2544694	2546119	30.5425	35.3389	12.1393	13.818	31	31	12.1393	NC_000913	2544694	2546119	17.2272	19.9671	44	44	17.2272	NC_000913	2544694	2546119	14.6832
wcaJ	Putative enzyme; Not classified	Colanic biosynthesis UDP-glucose lipid carrier transferase	7.60023	7.60023	5.3999	#DIV/0!	8.65125	8.65125	6.17986	#DIV/0!	0.0243974	39.908	5.58183e-06	0.324373	0	0	0	0	0	NC_000913	2118183	2119578	0	0	0	0	0	NC_000913	2118183	2119578	0	0	7.60023	8.65125	19	19	7.60023	NC_000913	2118183	2119578	3.19957	3.70846	8	8	3.19957	NC_000913	2118183	2119578	5.3999
ygiB	Null	DUF1190 family protein, function unknown; helps mitigate tolC mutant defects; tolC operon	231.837	144.732	-112.989	-1.59425	277.366	176.496	-133.752	-1.61105	0.0243267	-1.89375	-0.000180414	0.324373	375.493	440.889	452	452	375.493	NC_000913	3177765	3178437	230.761	264.392	278	278	230.761	NC_000913	3177765	3178437	303.127	352.64	143.656	163.522	173	173	143.656	NC_000913	3177765	3178437	236.62	274.254	285	285	236.62	NC_000913	3177765	3178437	190.138
yiaG	Null	Predicted transcriptional regulator, function unknown	40.2547	30.681	30.6783	2.68417	46.4543	35.867	35.1515	2.66901	0.0245081	2.20151	2.81718e-05	0.324846	13.4288	15.7676	7	7	13.4288	NC_000913	3717500	3717791	23.0025	26.3549	12	12	23.0025	NC_000913	3717500	3717791	18.2157	21.0612	44.1044	50.2036	23	23	44.1044	NC_000913	3717500	3717791	53.6835	62.2219	28	28	53.6835	NC_000913	3717500	3717791	48.894
cmtB	Transport; Transport of small molecules: Carbohydrates, organic acids, alcohols	Protein-N-phosphohistidine sugar P-transferase; enzyme III of PEP-PTS cryptic mannitol transport	16.3383	15.081	8.79709	14.9933	18.5977	17.1214	10.0172	14.5706	0.0246662	10.4252	8.80156e-06	0.324947	1.25733	1.47631	1	1	1.25733	NC_000913	3076908	3077352	0	0	0	0	0	NC_000913	3076908	3077352	0.628665	0.738154	16.3383	18.5977	13	13	16.3383	NC_000913	3076908	3077352	2.51318	2.9129	2	2	2.51318	NC_000913	3076908	3077352	9.42576
yfeA	Null	Predicted cyclic-di-GMP phosphodiesterase; dual domain protein; defective cyclase domain; predicted membrane sensor protein	34.4025	31.3345	24.4576	2.88195	39.0746	35.1465	27.838	2.84402	0.0246333	2.35131	2.24644e-05	0.324947	14.5299	17.0604	57	57	14.5299	NC_000913	2513664	2515854	11.4619	13.1323	45	45	11.4619	NC_000913	2513664	2515854	12.9959	15.0964	45.8644	52.2069	180	180	45.8644	NC_000913	2513664	2515854	29.0427	33.6619	114	114	29.0427	NC_000913	2513664	2515854	37.4535
gntT	Transport; Transport of small molecules: Carbohydrates, organic acids, alcohols	High-affinity gluconate transport	67.4222	36.9302	-39.42	-1.53784	81.2467	44.6998	-46.575	-1.55218	0.0247716	-1.8408	-6.52943e-05	0.325344	125.47	147.321	296	296	125.47	NC_000913	3544580	3545897	99.9571	114.525	236	236	99.9571	NC_000913	3544580	3545897	112.713	130.923	58.0473	66.0746	137	137	58.0473	NC_000913	3544580	3545897	88.5393	102.622	209	209	88.5393	NC_000913	3544580	3545897	73.2933
cspD	Phenotype; Not classified	Inhibitor of DNA replication; cold shock protein homolog, not cold shock inducible; stationary phase and starvation inducible; lethal when overproduced; persistance gene	520.492	518.083	-211.977	-1.98821	594.844	591.624	-244.128	-1.98889	0.0254452	-2.44226	-0.000328112	0.328493	166.236	195.187	67	67	166.236	NC_000913	921588	921813	686.728	786.811	277	277	686.728	NC_000913	921588	921813	426.482	490.999	168.645	191.967	68	68	168.645	NC_000913	921588	921813	260.365	301.776	105	105	260.365	NC_000913	921588	921813	214.505
gabT	Enzyme; Central intermediary metabolism: Pool, multipurpose conversions	4-aminobutyrate aminotransferase	27.006	23.9454	24.1721	2.70727	31.4694	27.5168	27.5978	2.67822	0.025738	2.2312	2.22871e-05	0.328493	15.6887	18.421	36	36	15.6887	NC_000913	2790756	2792037	12.628	14.4685	29	29	12.628	NC_000913	2790756	2792037	14.1584	16.4447	37.0269	42.1473	85	85	37.0269	NC_000913	2790756	2792037	39.634	45.9378	91	91	39.634	NC_000913	2790756	2792037	38.3304
mqsA	Null	Antitoxin for MqsR toxin; transcriptional repressor	15.5131	14.1065	-14.0937	-1.95262	18.7203	16.7975	-16.5178	-1.97155	0.0258477	-2.35181	-2.11832e-05	0.328493	29.6044	34.7603	21	21	29.6044	NC_000913	3165872	3166268	28.1723	32.2781	20	20	28.1723	NC_000913	3165872	3166268	28.8884	33.5192	14.0913	16.04	10	10	14.0913	NC_000913	3165872	3166268	15.4979	17.9629	11	11	15.4979	NC_000913	3165872	3166268	14.7946
ompN	Putative membrane; Not classified	Outer membrane porin N	16.731	16.7303	9.84122	10.9994	19.0374	19.0085	11.2217	10.8297	0.0256328	8.04113	9.8166e-06	0.328493	0.984576	1.15605	2	2	0.984576	NC_000913	1433783	1434917	0.983794	1.12717	2	2	0.983794	NC_000913	1433783	1434917	0.984185	1.14161	17.7148	20.1646	36	36	17.7148	NC_000913	1433783	1434917	3.93598	4.562	8	8	3.93598	NC_000913	1433783	1434917	10.8254
psiE	Null	Pho regulon, regulated by phoB and cAMP	25.7941	23.084	17.6491	3.59997	29.1662	26.2156	20.1451	3.56472	0.0254251	2.89704	1.67014e-05	0.328493	5.43314	6.37937	4	4	5.43314	NC_000913	4238347	4238758	8.14323	9.33002	6	6	8.14323	NC_000913	4238347	4238758	6.78818	7.8547	31.2272	35.5456	23	23	31.2272	NC_000913	4238347	4238758	17.6473	20.4541	13	13	17.6473	NC_000913	4238347	4238758	24.4372
puuA	Enzyme; Degradation of small molecules: Carbon compounds	Glutamate--putrescine ligase; putrescine utilization pathway	34.1988	32.6221	-15.7245	-3.16154	39.1149	37.1864	-18.1123	-3.17338	0.0256055	-3.91021	-2.24017e-05	0.328493	6.68804	7.85283	17	17	6.68804	NC_000913	1357513	1358932	39.3102	45.0392	100	100	39.3102	NC_000913	1357513	1358932	22.9991	26.446	9.43792	10.7431	24	24	9.43792	NC_000913	1357513	1358932	5.11136	5.92433	13	13	5.11136	NC_000913	1357513	1358932	7.27464
rbsC	Transport; Transport of small molecules: Carbohydrates, organic acids, alcohols	D-ribose ABC transporter permease	1033.46	387.238	-540.011	-1.74231	1227.96	470.554	-633.659	-1.75527	0.0257928	-2.05683	-0.000824231	0.328493	1437.82	1688.24	2488	2488	1437.82	NC_000913	3933310	3934276	1097.14	1257.04	1899	1900	1097.14	NC_000913	3933310	3934276	1267.48	1472.64	404.36	460.278	700	700	404.36	NC_000913	3933310	3934276	1050.59	1217.68	1819	1819	1050.59	NC_000913	3933310	3934276	727.473
ybiB	Putative enzyme; Not classified	Putative family 3 glycosyltransferase	40.5371	36.4729	-26.9464	-1.5315	45.7972	42.1814	-31.6852	-1.54428	0.0256783	-1.86695	-4.61467e-05	0.328493	66.0862	77.5958	114	114	66.0862	NC_000913	834470	835433	89.2035	102.204	154	154	89.2035	NC_000913	834470	835433	77.6448	89.8999	52.7306	60.0226	91	91	52.7306	NC_000913	834470	835433	48.6663	56.4068	84	84	48.6663	NC_000913	834470	835433	50.6985
ycgM	Putative enzyme; Not classified	Function unknown	54.9255	42.2347	-30.0139	-1.51828	62.2439	48.8688	-35.27	-1.53074	0.0257167	-1.86024	-5.21474e-05	0.328493	69.3589	81.4385	82	82	69.3589	NC_000913	1227301	1227961	106.491	122.011	126	126	106.491	NC_000913	1227301	1227961	87.9251	101.725	64.2565	73.1424	76	76	64.2565	NC_000913	1227301	1227961	51.5658	59.7673	61	61	51.5658	NC_000913	1227301	1227961	57.9111
yeaH	Null	UPF0229 family protein, function unknown	9.56152	9.12571	8.9082	6.85601	10.8741	10.3253	10.2078	6.77489	0.025262	5.33553	8.98963e-06	0.328493	1.73911	2.04199	4	4	1.73911	NC_000913	1866978	1868262	1.3033	1.49324	3	3	1.3033	NC_000913	1866978	1868262	1.5212	1.76762	10.8648	12.3673	25	25	10.8648	NC_000913	1866978	1868262	9.99398	11.5835	23	23	9.99398	NC_000913	1866978	1868262	10.4294
yibU	Null	Pseudogene reconstruction, H repeat-associated protein; rhsA-linked	19.6287	16.8234	11.2154	8.99584	22.3432	19.0493	12.7742	8.75635	0.0251832	6.87996	1.11793e-05	0.328493	2.8053	3.29387	1	1	2.8053	NC_000913	3767970	3768169	0	0	0	0	0	NC_000913	3767970	3768169	1.40265	1.64694	19.6287	22.3432	7	7	19.6287	NC_000913	3767970	3768169	5.60729	6.49913	2	2	5.60729	NC_000913	3767970	3768169	12.618
rhlE	Putative enzyme; Not classified	ATP-dependent RNA helicase, in RNA degradasome	47.0154	29.4229	30.8574	2.81842	53.4562	32.5675	35.0521	2.76954	0.0259419	2.33151	2.85495e-05	0.328724	25.7656	30.2529	63	63	25.7656	NC_000913	830094	831459	8.17306	9.3642	20	20	8.17306	NC_000913	830094	831459	16.9693	19.8086	55.1885	62.8204	135	135	55.1885	NC_000913	830094	831459	40.4649	46.9008	99	99	40.4649	NC_000913	830094	831459	47.8267
yjfM	Null	DUF1190 family protein, function unknown; helps mitigate tolC mutant defects	11.3525	9.60657	8.73233	11.0033	12.9224	10.922	10.015	11.0133	0.0263029	8.03413	8.88497e-06	0.332324	0	0	0	0	0	NC_000913	4410409	4411048	1.74589	2.00033	2	2	1.74589	NC_000913	4410409	4411048	0.872944	1.00017	11.3525	12.9224	13	13	11.3525	NC_000913	4410409	4411048	7.8581	9.10793	9	9	7.8581	NC_000913	4410409	4411048	9.60528
pta	Enzyme; Degradation of small molecules: Carbon compounds	Phosphate acetyltransferase, produces acetyl phosphate; creBC regulon; alkali-inducible; binds Zn(II)	82.6771	75.8975	-47.3462	-1.48024	93.4593	87.7187	-55.6127	-1.49123	0.0264162	-1.81059	-8.38178e-05	0.332782	113.993	133.846	438	438	113.993	NC_000913	2412768	2414913	177.875	203.799	684	684	177.875	NC_000913	2412768	2414913	145.934	168.823	101.978	116.08	392	392	101.978	NC_000913	2412768	2414913	95.1984	110.34	366	366	95.1984	NC_000913	2412768	2414913	98.5882
diaA	Null	DnaA-binding protein; involved in the timing of the initiation of DNA replication; dnaA(Cs) suppressor; homodimer	70.8892	55.7696	-39.2032	-1.47186	84.3763	68.734	-46.8323	-1.49113	0.0265342	-1.77815	-6.76689e-05	0.333297	146.412	171.911	155	155	146.412	NC_000913	3293830	3294421	98.1597	112.465	104	104	98.1597	NC_000913	3293830	3294421	122.286	142.188	90.6424	103.177	96	96	90.6424	NC_000913	3293830	3294421	75.5228	87.5348	80	80	75.5228	NC_000913	3293830	3294421	83.0826
cbpA	Factor; Chaperones	DnaK co-chaperone, binds curved DNA	24.8675	17.5925	-17.5756	-1.58021	29.6011	21.8735	-20.8182	-1.59895	0.026718	-1.91569	-2.91009e-05	0.334633	51.5219	60.4949	85	85	51.5219	NC_000913	1062077	1062998	44.2131	50.6566	73	73	44.2131	NC_000913	1062077	1062998	47.8675	55.5758	33.9294	38.6214	56	56	33.9294	NC_000913	1062077	1062998	26.6544	30.8938	44	44	26.6544	NC_000913	1062077	1062998	30.2919
cmtA	Enzyme; Transport of small molecules: Carbohydrates, organic acids, alcohols	Similar to mannitol phosphotransferase enzymes	24.5048	24.1057	14.8636	5.3527	27.7782	27.4123	16.9397	5.27968	0.0267981	4.21653	1.44368e-05	0.334666	3.21529	3.77526	8	8	3.21529	NC_000913	3075492	3076881	3.61433	4.14108	9	9	3.61433	NC_000913	3075492	3076881	3.41481	3.95817	27.7201	31.5534	69	69	27.7201	NC_000913	3075492	3076881	8.83682	10.2423	22	22	8.83682	NC_000913	3075492	3076881	18.2784
yddM	Null	Predicted transcriptional regulator, function unknown	25.4693	15.683	-15.6683	-1.94156	30.3264	18.7398	-18.3811	-1.95907	0.0273003	-2.31318	-2.33014e-05	0.338535	37.217	43.6987	19	19	37.217	NC_000913	1550421	1550706	27.4013	31.3947	14	14	27.4013	NC_000913	1550421	1550706	32.3091	37.5467	11.7477	13.3723	6	6	11.7477	NC_000913	1550421	1550706	21.5339	24.9589	11	11	21.5339	NC_000913	1550421	1550706	16.6408
ygiZ	Null	Inner membrane protein, function unknown	25.1365	20.1059	15.0795	4.59854	28.6001	22.6457	17.16	4.50459	0.0273429	3.70381	1.46314e-05	0.338535	6.70576	7.87364	4	4	6.70576	NC_000913	3169900	3170233	1.67511	1.91924	1	1	1.67511	NC_000913	3169900	3170233	4.19044	4.89644	26.8116	30.5194	16	16	26.8116	NC_000913	3169900	3170233	11.7282	13.5935	7	7	11.7282	NC_000913	3169900	3170233	19.2699
yjjU	Null	Predicted phospholipase, patatin-like family, function unknown	38.947	27.5113	-22.0815	-1.59863	44.2082	31.8382	-25.9305	-1.61285	0.0271909	-1.95775	-3.69792e-05	0.338535	47.8207	56.1492	92	92	47.8207	NC_000913	4610433	4611507	70.1159	80.3346	135	135	70.1159	NC_000913	4610433	4611507	58.9683	68.2419	42.6047	48.4964	82	82	42.6047	NC_000913	4610433	4611507	31.169	36.1264	60	60	31.169	NC_000913	4610433	4611507	36.8868
yigF	Null	DUF2628 family putative inner membrane protein; function unknown	20.5039	19.041	12.4488	6.66708	23.2868	21.6524	14.2092	6.59933	0.0275003	5.15456	1.22535e-05	0.339511	1.46524	1.72042	1	1	1.46524	NC_000913	4000441	4000822	2.92814	3.35489	2	2	2.92814	NC_000913	4000441	4000822	2.19669	2.53766	21.9692	25.0072	15	15	21.9692	NC_000913	4000441	4000822	7.32185	8.48639	5	5	7.32185	NC_000913	4000441	4000822	14.6455
gltA	Enzyme; Energy metabolism, carbon: TCA cycle	Citrate synthase; hexameric	757.597	528.837	-354.825	-1.5534	907.578	641.731	-421.134	-1.57069	0.0277987	-1.84462	-0.000574242	0.341245	1260.42	1479.94	2899	2899	1260.42	NC_000913	752407	753691	731.584	838.205	1684	1684	731.584	NC_000913	752407	753691	996.003	1159.07	502.824	572.358	1157	1157	502.824	NC_000913	752407	753691	779.531	903.515	1794	1794	779.531	NC_000913	752407	753691	641.177
ygcP	Putative regulator; Not classified	Predicted antiterminator regulatory protein	28.1223	22.3166	-21.8042	-1.549	34.3406	26.8472	-25.7582	-1.56424	0.0277344	-1.868	-3.63605e-05	0.341245	64.9359	76.2451	67	67	64.9359	NC_000913	2892217	2892793	58.1053	66.5736	60	60	58.1053	NC_000913	2892217	2892793	61.5206	71.4094	36.8136	41.9045	38	38	36.8136	NC_000913	2892217	2892793	42.6193	49.3979	44	44	42.6193	NC_000913	2892217	2892793	39.7164
nfo	Enzyme; Degradation of DNA	AP endodeoxyribonuclease IV; member of soxRS regulon; endonuclease IV	27.9842	16.2819	-17.5651	-1.84408	33.3945	19.5204	-20.6135	-1.86018	0.0280816	-2.20149	-2.66173e-05	0.34277	42.9427	50.4216	66	66	42.9427	NC_000913	2248861	2249719	33.8067	38.7337	52	52	33.8067	NC_000913	2248861	2249719	38.3747	44.5776	14.9585	17.0271	23	23	14.9585	NC_000913	2248861	2249719	26.6607	30.9012	41	41	26.6607	NC_000913	2248861	2249719	20.8096
yhaL	Null	Function unknown	40.6119	23.7095	-23.6821	-1.66698	48.6554	28.503	-27.9034	-1.68268	0.0280194	-1.99221	-3.73923e-05	0.34277	67.6672	79.4522	20	20	67.6672	NC_000913	3253064	3253229	50.7101	58.1006	15	15	50.7101	NC_000913	3253064	3253229	59.1887	68.7764	27.0554	30.7968	8	8	27.0554	NC_000913	3253064	3253229	43.9577	50.9492	13	13	43.9577	NC_000913	3253064	3253229	35.5065
yjeT	Null	DUF2065 family protein	124.016	73.239	78.89	2.3327	140.914	80.3328	89.385	2.29498	0.0285553	1.93675	6.96831e-05	0.34757	84.584	99.3152	30	30	84.584	NC_000913	4402408	4402606	33.8067	38.7337	12	12	33.8067	NC_000913	4402408	4402606	59.1954	69.0245	157.823	179.648	56	56	157.823	NC_000913	4402408	4402606	118.348	137.171	42	42	118.348	NC_000913	4402408	4402606	138.085
rhmR	Putative regulator; Not classified	Putative rhm operon regulator	9.97525	8.55101	8.90768	7.25061	11.551	9.9395	10.2297	7.22657	0.028798	5.59405	9.02699e-06	0.349521	0.712969	0.83714	1	1	0.712969	NC_000913	2359450	2360233	2.13721	2.44868	3	3	2.13721	NC_000913	2359450	2360233	1.42509	1.64291	9.97732	11.3571	14	14	9.97732	NC_000913	2359450	2360233	10.6882	12.3882	15	15	10.6882	NC_000913	2359450	2360233	10.3328
ybcY	Phage or Prophage Related	Pseudogene reconstruction, predicted methyltransferase, DLP12	24.7064	23.0011	13.2042	8.74781	28.1167	26.0902	15.0254	8.55438	0.0288773	6.68127	1.30259e-05	0.349521	2.55689	3.0022	3	3	2.55689	NC_000913	581374	582029	0.85162	0.975735	1	1	0.85162	NC_000913	581374	582029	1.70426	1.98897	25.558	29.0924	30	30	25.558	NC_000913	581374	582029	4.25897	4.93636	5	5	4.25897	NC_000913	581374	582029	14.9085
argE	Enzyme; Amino acid biosynthesis: Arginine	Acetylornithine deacetylase	67.2812	62.4489	-36.0844	-1.53215	77.5741	70.6155	-42.1869	-1.54145	0.0292753	-1.87156	-6.21991e-05	0.350412	75.1124	88.194	155	155	75.1124	NC_000913	4151718	4152870	132.674	152.01	274	274	132.674	NC_000913	4151718	4152870	103.893	120.102	65.3926	74.4356	135	135	65.3926	NC_000913	4151718	4152870	70.2249	81.3942	145	145	70.2249	NC_000913	4151718	4152870	67.8088
dgt	Enzyme; Central intermediary metabolism: Nucleotide hydrolysis	Deoxyguanosine 5'-triphosphate triphosphohydrolase; dGTPase	39.6709	30.1217	-25.3669	-1.54772	45.762	33.8316	-29.7618	-1.55892	0.029049	-1.87562	-4.2811e-05	0.350412	62.1509	72.9751	169	169	62.1509	NC_000913	179236	180754	81.2097	93.0451	221	221	81.2097	NC_000913	179236	180754	71.6803	83.0101	41.5388	47.2831	113	113	41.5388	NC_000913	179236	180754	51.088	59.2136	139	139	51.088	NC_000913	179236	180754	46.3134
ldrD	Null	Toxic peptide LdrD, in LDR-D repeat; proposed addiction module, with antisense sRNA rdlD	5.16682	5.16682	5.1664	#DIV/0!	5.98762	5.98762	5.93448	#DIV/0!	0.029261	38.757	5.41671e-06	0.350412	0	0	0	0	0	NC_000913	3698002	3698110	0	0	0	0	0	NC_000913	3698002	3698110	0	0	5.16682	5.88133	1	1	5.16682	NC_000913	3698002	3698110	5.16597	5.98762	1	1	5.16597	NC_000913	3698002	3698110	5.1664
yhcH	Putative enzyme; Not classified	DUF386 family protein, cupin superfamily; required for swarming phenotype	147.598	104.307	121.772	2.091	172.272	118.884	138.353	2.06609	0.0291156	1.73678	0.000104014	0.350412	133.261	156.47	111	111	133.261	NC_000913	3367035	3367500	89.9696	103.082	75	75	89.9696	NC_000913	3367035	3367500	111.615	129.776	229.207	260.904	191	191	229.207	NC_000913	3367035	3367500	237.568	275.353	198	198	237.568	NC_000913	3367035	3367500	233.388
yihX	Enzyme; Not classified	Alpha-D-glucose-1-phosphate phosphatase, anomer-specific; physiological role unknown; HAD4	254.647	238.878	-127.398	-1.52188	293.519	270.338	-148.751	-1.53033	0.0296738	-1.86476	-0.000221931	0.354201	252.145	296.059	271	271	252.145	NC_000913	4073575	4074175	490.874	562.414	528	528	490.874	NC_000913	4073575	4074175	371.509	429.236	236.227	268.895	254	254	236.227	NC_000913	4073575	4074175	251.996	292.076	271	271	251.996	NC_000913	4073575	4074175	244.112
sstT	Putative transport; Not classified	Na+/serine (threonine) symporter	29.6103	18.4132	-23.761	-1.54941	36.1177	22.3581	-27.9948	-1.56287	0.0299798	-1.86777	-3.9657e-05	0.356374	67.2596	78.9735	150	150	67.2596	NC_000913	3237965	3239210	66.7581	76.4874	149	149	66.7581	NC_000913	3237965	3239210	67.0089	77.7305	37.6493	42.8558	84	84	37.6493	NC_000913	3237965	3239210	48.8464	56.6155	109	109	48.8464	NC_000913	3237965	3239210	43.2479
yaiP	Putative enzyme; Not classified	Predicted family 2 glycosyltransferase, function unknown	15.3833	14.9184	10.4885	7.4284	17.4605	16.9676	11.9843	7.3434	0.0301033	5.70571	1.04497e-05	0.356374	1.39913	1.64281	3	3	1.39913	NC_000913	381962	383159	1.86403	2.13569	4	4	1.86403	NC_000913	381962	383159	1.63158	1.88925	16.7825	19.1033	36	36	16.7825	NC_000913	381962	383159	7.45764	8.64378	15	16	7.45764	NC_000913	381962	383159	12.1201
yliF	Null	Membrane-anchored putative diguanylate cyclase	39.0416	38.6349	27.7088	2.67066	43.8529	43.8526	31.5285	2.63908	0.0300732	2.17313	2.49122e-05	0.356374	16.3822	19.2353	39	39	16.3822	NC_000913	874557	875886	16.7889	19.2357	40	40	16.7889	NC_000913	874557	875886	16.5855	19.2355	55.4238	63.0883	132	132	55.4238	NC_000913	874557	875886	33.1648	38.4397	79	79	33.1648	NC_000913	874557	875886	44.2943
hemD	Enzyme; Biosynthesis of cofactors, carriers: Heme, porphyrin	Uroporphyrinogen III synthase; neomycin sensitivity	135.7	95.8297	-97.9353	-1.41753	167.032	116.365	-116.292	-1.43129	0.0303139	-1.70837	-0.00017509	0.357333	350.322	411.334	465	465	350.322	NC_000913	3987110	3987851	314.663	360.522	418	418	314.663	NC_000913	3987110	3987851	332.492	385.928	214.622	244.302	285	285	214.622	NC_000913	3987110	3987851	254.492	294.969	338	338	254.492	NC_000913	3987110	3987851	234.557
ydiH	Null	Function unknown	20.6811	17.7311	-13.2904	-2.00042	24.7066	21.0422	-15.6349	-2.02354	0.0303497	-2.38992	-1.96134e-05	0.357333	32.491	38.1497	11	11	32.491	NC_000913	1762957	1763146	20.6597	23.6706	7	7	20.6597	NC_000913	1762957	1763146	26.5753	30.9101	11.8099	13.443	4	4	11.8099	NC_000913	1762957	1763146	14.7599	17.1075	5	5	14.7599	NC_000913	1762957	1763146	13.2849
degP	Enzyme; Degradation of proteins, peptides, glycopeptides	Periplasmic, membrane-associated serine endoprotease; protease Do, required for high-temperature growth and the degradation of damaged proteins, primarily outer membrane proteins	351.129	224.791	-170.63	-1.50613	421.933	275.177	-202.616	-1.52227	0.030546	-1.79329	-0.000283378	0.357694	620.152	728.158	1583	1583	620.152	NC_000913	180883	182308	395.361	452.981	1010	1010	395.361	NC_000913	180883	182308	507.757	590.569	269.023	306.226	687	687	269.023	NC_000913	180883	182308	405.23	469.682	1035	1035	405.23	NC_000913	180883	182308	337.126
gcvT	Enzyme; Central intermediary metabolism: Pool, multipurpose conversions	Aminomethyltransferase, tetrahydrofolate dependent; T-protein of the glycine cleavage system	296.836	178.165	-158.82	-1.46485	358.661	215.253	-188.58	-1.47977	0.0304802	-1.75089	-0.000271467	0.357694	579.157	680.023	1136	1136	579.157	NC_000913	3047594	3048689	421.797	483.27	828	828	421.797	NC_000913	3047594	3048689	500.477	581.647	282.321	321.363	554	554	282.321	NC_000913	3047594	3048689	400.993	464.771	787	787	400.993	NC_000913	3047594	3048689	341.657
ybgC	Enzyme; Fatty acid and phosphatidic acid biosynthesis	Acyl-CoA thioesterase; possibly involved in phospholipid metabolism; binds ACP; acyl-ACP could be native substrate	48.1986	45.467	39.2612	2.29522	55.4273	53.1202	44.8542	2.27639	0.03074	1.89585	3.46972e-05	0.358993	28.9465	33.9879	21	21	28.9465	NC_000913	773974	774379	31.6782	36.2949	23	23	31.6782	NC_000913	773974	774379	30.3124	35.1414	62.0019	70.576	45	45	62.0019	NC_000913	773974	774379	77.1452	89.4151	56	56	77.1452	NC_000913	773974	774379	69.5735
dnaG	Enzyme; DNA - replication, repair, restriction/modification	Primase for DNA replication; primer synthesis for leading- and lagging-strand synthesis; binds Zn(II)	168.453	110.847	110.712	2.13934	191.239	121.656	125.365	2.10821	0.0309892	1.77016	9.43448e-05	0.360929	125.975	147.915	394	394	125.975	NC_000913	3209128	3210874	68.3686	78.3326	214	214	68.3686	NC_000913	3209128	3210874	97.1718	113.124	236.822	269.571	741	741	236.822	NC_000913	3209128	3210874	178.945	207.406	560	560	178.945	NC_000913	3209128	3210874	207.883
bglJ	Regulator; Not classified	Transcriptional activator for the silent bgl operon; requires the bglJ4 allele to function; LuxR family	24.6947	22.2167	20.9841	2.88846	28.0361	24.8459	23.9352	2.85448	0.0312946	2.36723	1.9467e-05	0.363506	12.3508	14.5018	15	15	12.3508	NC_000913	4602182	4602860	9.87277	11.3116	12	12	9.87277	NC_000913	4602182	4602860	11.1118	12.9067	34.5674	39.3477	42	42	34.5674	NC_000913	4602182	4602860	29.6243	34.3361	36	36	29.6243	NC_000913	4602182	4602860	32.0959
yhbW	Putative enzyme; Not classified	Putative luciferase-like monooxygenase, function unknown	42.6746	29.9559	-33.78	-1.43746	52.6487	36.4359	-40.0241	-1.4509	0.0314121	-1.73505	-5.98264e-05	0.363892	113.534	133.307	205	205	113.534	NC_000913	3301469	3302477	108.463	124.271	196	196	108.463	NC_000913	3301469	3302477	110.999	128.789	70.8593	80.6583	128	128	70.8593	NC_000913	3301469	3302477	83.578	96.8712	151	151	83.578	NC_000913	3301469	3302477	77.2187
paaC	Enzyme; Phenylacetic acid degradation	Ring 1,2-phenylacetyl-CoA epoxidase subunit; phenylacetyl-CoA oxygenase, beta subunit; heteromultimeric diiron oxygenase component; phenylacetic acid degradation	44.0516	31.3403	-20.9139	-1.90322	50.5886	35.1008	-24.22	-1.90798	0.031604	-2.30142	-3.21488e-05	0.365136	28.3985	33.3444	38	38	28.3985	NC_000913	1453187	1453934	59.7388	68.4451	80	80	59.7388	NC_000913	1453187	1453934	44.0687	50.8948	15.6872	17.8566	21	21	15.6872	NC_000913	1453187	1453934	30.6224	35.4929	41	41	30.6224	NC_000913	1453187	1453934	23.1548
ilvD	Enzyme; Amino acid biosynthesis: Isoleucine, Valine	Dihydroxyacid dehydratase; homodimeric	32.5908	26.8577	-19.4528	-1.57362	38.7358	32.8546	-23.1226	-1.59404	0.0319257	-1.89939	-3.20174e-05	0.367869	63.6368	74.7198	211	211	63.6368	NC_000913	3951500	3953351	43.094	49.3745	143	143	43.094	NC_000913	3951500	3953351	53.3654	62.0472	36.7791	41.8652	122	122	36.7791	NC_000913	3951500	3953351	31.0461	35.984	103	103	31.0461	NC_000913	3951500	3953351	33.9126
yiaW	Null	DUF3302 family inner membrane protein, function unknown	24.1125	24.1111	12.9167	8.49959	27.4341	27.3836	14.7014	8.35872	0.0320189	6.43491	1.26775e-05	0.367962	1.72301	2.02309	1	1	1.72301	NC_000913	3752127	3752451	1.72164	1.97255	1	1	1.72164	NC_000913	3752127	3752451	1.72232	1.99782	25.8341	29.4067	15	15	25.8341	NC_000913	3752127	3752451	3.44398	3.99175	2	2	3.44398	NC_000913	3752127	3752451	14.6391
yfdL	Phage or Prophage Related	Pseudogene, tail fiber protein, CPS-53/KpLE1 prophage	17.3477	17.3477	8.67384	#DIV/0!	19.7467	19.7467	9.87333	#DIV/0!	0.0322319	61.6608	8.70254e-06	0.369428	0	0	0	0	0	NC_000913	2469565	2470144	0	0	0	0	0	NC_000913	2469565	2470144	0	0	17.3477	19.7467	18	18	17.3477	NC_000913	2469565	2470144	0	0	0	0	0	NC_000913	2469565	2470144	8.67384
mfd	Factor; DNA - replication, repair, restriction/modification	Transcription repair coupling factor	53.059	37.3675	-30.2748	-1.49414	61.1898	41.8935	-35.5147	-1.50406	0.0323476	-1.81122	-5.24993e-05	0.369773	76.6041	89.9455	473	473	76.6041	NC_000913	1169740	1173187	106.481	121.999	658	658	106.481	NC_000913	1169740	1173187	91.5425	105.972	53.422	60.8096	330	330	53.422	NC_000913	1169740	1173187	69.1134	80.1059	427	427	69.1134	NC_000913	1169740	1173187	61.2677
flgE	Structural component; Surface structures	Flagellar hook subunit protein	26.3315	22.1828	-18.007	-1.60492	31.9108	26.5273	-21.2903	-1.62226	0.0325932	-1.93074	-2.92442e-05	0.370619	54.0247	63.4336	117	117	54.0247	NC_000913	1131796	1133005	41.5244	47.5762	90	90	41.5244	NC_000913	1131796	1133005	47.7745	55.5049	27.6932	31.5228	60	60	27.6932	NC_000913	1131796	1133005	31.8419	36.9063	69	69	31.8419	NC_000913	1131796	1133005	29.7675
yffS	Phage or Prophage Related	Function unknown, Eut/CPZ-55 prophage	452.967	370.387	-231.468	-1.46348	522.396	417.17	-271.135	-1.47229	0.0325195	-1.78421	-0.000412656	0.370619	550.673	646.579	799	799	550.673	NC_000913	2562544	2563354	911.092	1043.87	1323	1323	911.092	NC_000913	2562544	2563354	730.883	845.226	458.125	521.478	665	665	458.125	NC_000913	2562544	2563354	540.705	626.704	785	785	540.705	NC_000913	2562544	2563354	499.415
cytR	Regulator; Global regulatory functions	Anti-activator for nucleoside utilization regulon	144.547	77.1493	-97.107	-1.43131	167.04	84.9475	-114.634	-1.44266	0.0332325	-1.72608	-0.000172781	0.374928	308.509	362.239	567	567	308.509	NC_000913	4121453	4122479	335.992	384.959	618	618	335.992	NC_000913	4121453	4122479	322.25	373.599	191.444	217.919	352	352	191.444	NC_000913	4121453	4122479	258.842	300.011	476	476	258.842	NC_000913	4121453	4122479	225.143
kdgK	Enzyme; Degradation of small molecules: Carbon compounds	2-dehydro-3-deoxygluconokinase; 2-keto-3-deoxygluconokinase	125.327	121.089	-56.0903	-1.60511	144.218	136.229	-65.157	-1.61143	0.0331981	-1.96611	-9.44662e-05	0.374928	88.2403	103.608	147	147	88.2403	NC_000913	3677441	3678371	209.329	239.837	349	349	209.329	NC_000913	3677441	3678371	148.785	171.722	84.0026	95.6191	140	140	84.0026	NC_000913	3677441	3678371	101.386	117.512	169	169	101.386	NC_000913	3677441	3678371	92.6945
yhhQ	Null	DUF165 family inner membrane protein	25.1371	20.9434	15.9172	3.92215	28.5883	23.569	18.1185	3.85413	0.0331007	3.17227	1.52462e-05	0.374928	7.54398	8.85784	9	9	7.54398	NC_000913	3607239	3607905	3.35022	3.83848	4	4	3.35022	NC_000913	3607239	3607905	5.4471	6.34816	28.4874	32.4268	34	34	28.4874	NC_000913	3607239	3607905	14.2413	16.5064	17	17	14.2413	NC_000913	3607239	3607905	21.3643
exuR	Regulator; Degradation of small molecules: Carbon compounds	Hexuronate regulon transcriptional repressor; autorepressor; D-tagaturonate- and D-fructuronate-inducible	38.8256	24.4544	-24.4268	-1.44757	46.3036	30.929	-29.1266	-1.46516	0.0336095	-1.75716	-4.32324e-05	0.377212	86.2169	101.232	120	120	86.2169	NC_000913	3244673	3245450	71.7904	82.2531	100	100	71.7904	NC_000913	3244673	3245450	79.0037	91.7428	61.7625	70.3035	86	86	61.7625	NC_000913	3244673	3245450	47.3913	54.9289	66	66	47.3913	NC_000913	3244673	3245450	54.5769
phnC	Transport; Central intermediary metabolism: Phosphorus compounds	Phosphonate ABC transporter ATPase; phosphonate catabolism	7.07246	7.07246	4.95049	#DIV/0!	8.0505	8.0505	5.66444	#DIV/0!	0.0336066	36.6518	5.1147e-06	0.377212	0	0	0	0	0	NC_000913	4322399	4323188	0	0	0	0	0	NC_000913	4322399	4323188	0	0	7.07246	8.0505	10	10	7.07246	NC_000913	4322399	4323188	2.82852	3.27839	4	4	2.82852	NC_000913	4322399	4323188	4.95049
argP	Regulator; DNA - replication, repair, restriction/modification	Inhibitor of chromosome initiation, transcriptional activator, LysR family; oriC iteron (13-mer) binding protein, competes with DnaA for iteron binding	32.4877	17.5162	-24.0377	-1.52047	39.5339	21.3778	-28.3396	-1.53341	0.0340772	-1.83013	-4.05584e-05	0.378728	71.1868	83.5847	114	114	71.1868	NC_000913	3057774	3058668	69.2584	79.3521	111	111	69.2584	NC_000913	3057774	3058668	70.2226	81.4684	38.6992	44.0508	62	62	38.6992	NC_000913	3057774	3058668	53.6706	62.207	86	86	53.6706	NC_000913	3057774	3058668	46.1849
mukE	Null	Chromosome condensin MukBEF, MukE localization factor	86.3734	72.1524	-60.5774	-1.39865	106.612	87.122	-72.1726	-1.41331	0.0340952	-1.68655	-0.000109762	0.378728	231.22	271.49	292	292	231.22	NC_000913	974844	975549	193.849	222.101	245	245	193.849	NC_000913	974844	975549	212.535	246.795	144.847	164.878	183	183	144.847	NC_000913	974844	975549	159.068	184.368	201	201	159.068	NC_000913	974844	975549	151.957
murR	Null	Repressor for murPQ, MurNAc 6-P inducible	18.8514	13.6503	-12.0317	-2.32156	21.6472	15.4839	-13.9719	-2.3326	0.0339053	-2.78477	-1.74189e-05	0.378728	16.9168	19.863	26	26	16.9168	NC_000913	2542773	2543631	25.3551	29.0503	39	39	25.3551	NC_000913	2542773	2543631	21.1359	24.4567	6.50369	7.40308	10	10	6.50369	NC_000913	2542773	2543631	11.7047	13.5664	18	18	11.7047	NC_000913	2542773	2543631	9.10421
peaD	Phage or Prophage Related	Pseudogene, phage lambda replication protein P family; C-terminal fragment, DLP12 prophage	16.0966	12.5209	10.731	7.00217	18.3226	14.2258	12.2945	7.00194	0.0339297	5.35883	1.06764e-05	0.378728	0	0	0	0	0	NC_000913	565598	565910	3.57571	4.09684	2	2	3.57571	NC_000913	565598	565910	1.78786	2.04842	16.0966	18.3226	9	9	16.0966	NC_000913	565598	565910	8.9411	10.3632	5	5	8.9411	NC_000913	565598	565910	12.5189
dcuD	Putative transport; Not classified	Predicted transporter, DcuC paralog, function unknown; mutant has no phenotype and dcuD does not complement dcuC mutations	18.3572	17.13	13.6634	4.18985	20.8684	19.3232	15.5953	4.13333	0.034337	3.37327	1.32314e-05	0.379464	4.89697	5.74983	12	12	4.89697	NC_000913	3372890	3374258	3.66981	4.20465	9	9	3.66981	NC_000913	3372890	3374258	4.28339	4.97724	22.027	25.0731	54	54	22.027	NC_000913	3372890	3374258	13.8666	16.072	34	34	13.8666	NC_000913	3372890	3374258	17.9468
yafE	Putative enzyme; Not classified	Predicted SAM-dependent methyltransferase, function unknown	16.9767	14.2979	-15.2053	-1.66685	19.6887	16.1383	-17.8745	-1.68209	0.0342753	-2.01308	-2.44032e-05	0.379464	37.5748	44.1189	42	42	37.5748	NC_000913	231925	232549	38.4389	44.041	43	43	38.4389	NC_000913	231925	232549	38.0069	44.0799	21.4622	24.4302	24	24	21.4622	NC_000913	231925	232549	24.141	27.9806	27	27	24.141	NC_000913	231925	232549	22.8016
mlrA	Regulator; Not classified	Transcriptional regulator of csgD	11.4324	9.14693	9.52837	6.00073	13.2392	10.6423	10.9476	5.98996	0.0348234	4.70559	9.57794e-06	0.383127	0.762643	0.895465	1	1	0.762643	NC_000913	2212887	2213619	3.04815	3.49239	4	4	3.04815	NC_000913	2212887	2213619	1.9054	2.19393	10.6725	12.1483	14	14	10.6725	NC_000913	2212887	2213619	12.1951	14.1347	16	16	12.1951	NC_000913	2212887	2213619	11.4338
yibT	Null	Function unknown; homologs in Salmonella, Klebsiella, and Yersinia	140.759	132.719	-62.4326	-1.51642	159.823	148.737	-72.9637	-1.52589	0.0348458	-1.8708	-0.000110075	0.383127	116.968	137.339	44	44	116.968	NC_000913	3774193	3774403	249.687	286.076	94	94	249.687	NC_000913	3774193	3774403	183.327	211.707	132.861	151.234	50	50	132.861	NC_000913	3774193	3774403	108.928	126.253	41	41	108.928	NC_000913	3774193	3774403	120.895
yciT	Putative regulator; Not classified	Global regulator of transcription, DeoR family	52.1535	46.9314	-35.3571	-1.40794	62.5066	58.3078	-42.2189	-1.42418	0.0352286	-1.70168	-6.38071e-05	0.386353	136.214	159.937	183	183	136.214	NC_000913	1341620	1342370	107.844	123.561	145	145	107.844	NC_000913	1341620	1342370	122.029	141.749	89.2827	101.629	120	120	89.2827	NC_000913	1341620	1342370	84.0607	97.4306	113	113	84.0607	NC_000913	1341620	1342370	86.6717
yeiR	Enzyme; Not classified	Zn-stimulated GTPase involved in zinc homeostasis; mutants are cadmium and EDTA sensitive; Zn(2+) binding protein	48.5832	37.2869	-28.5534	-1.46767	56.0765	41.8332	-33.5462	-1.47794	0.0355944	-1.78143	-5.03245e-05	0.389376	75.2258	88.3271	133	133	75.2258	NC_000913	2265850	2266837	103.989	119.144	184	184	103.989	NC_000913	2265850	2266837	89.6075	103.736	55.4059	63.0679	98	98	55.4059	NC_000913	2265850	2266837	66.7023	77.3113	118	118	66.7023	NC_000913	2265850	2266837	61.0541
blc	Membrane; Macromolecule synthesis, modification: Lipoprotein	Outer membrane lipoprotein, cell division and growth function; monomeric; prokaryotic lipocalin	24.0326	21.9335	20.8959	2.81775	27.994	25.2324	23.8796	2.78885	0.0357493	2.32098	1.94585e-05	0.390083	12.545	14.7299	12	12	12.545	NC_000913	4375211	4375745	10.4459	11.9683	10	10	10.4459	NC_000913	4375211	4375745	11.4955	13.3491	30.3043	34.495	29	29	30.3043	NC_000913	4375211	4375745	34.4785	39.9623	33	33	34.4785	NC_000913	4375211	4375745	32.3914
yibL	Null	Ribosome-associated DUF2810 family protein, function unknown	161.255	136.706	-106.856	-1.39275	186.692	152.844	-126.29	-1.40394	0.0359838	-1.69204	-0.000198043	0.391653	336.798	395.455	219	219	336.798	NC_000913	3774687	3775050	421.048	482.411	274	274	421.048	NC_000913	3774687	3775050	378.923	438.933	259.793	295.719	169	169	259.793	NC_000913	3774687	3775050	284.342	329.567	185	185	284.342	NC_000913	3774687	3775050	272.067
fadA	Enzyme; Degradation of small molecules: Fatty acids	3-ketoacyl-CoA thiolase, fatty acid oxidation complex subunit beta	23.4754	22.9989	-15.1001	-1.86304	27.0253	26.1147	-17.5947	-1.87535	0.0361993	-2.26617	-2.34155e-05	0.393008	24.4596	28.7195	51	51	24.4596	NC_000913	4025631	4026795	40.7336	46.6701	85	85	40.7336	NC_000913	4025631	4026795	32.5966	37.6948	17.2583	19.6449	36	36	17.2583	NC_000913	4025631	4026795	17.7347	20.5554	37	37	17.7347	NC_000913	4025631	4026795	17.4965
ilvE	Enzyme; Amino acid biosynthesis: Isoleucine, Valine	Branched-chain amino acid aminotransferase; transaminase B; dimer of trimers	35.3697	22.1797	-26.1073	-1.46292	40.8955	24.5736	-30.813	-1.47515	0.0363575	-1.76657	-4.56444e-05	0.393736	79.8364	93.7407	133	133	79.8364	NC_000913	3950506	3951436	85.1712	97.584	142	142	85.1712	NC_000913	3950506	3951436	82.5038	95.6624	49.8015	56.6885	83	83	49.8015	NC_000913	3950506	3951436	62.9915	73.0104	105	105	62.9915	NC_000913	3950506	3951436	56.3965
cbtA	Phage or Prophage Related	Cytoskeleton binding toxin; toxin component of toxin-antitoxin protein pair CbtA-CbeA; CP4-44 putative defective prophage	16.3685	16.3685	8.18425	#DIV/0!	18.6321	18.6321	9.31603	#DIV/0!	0.0369277	58.2523	8.21355e-06	0.396151	0	0	0	0	0	NC_000913	2075592	2075967	0	0	0	0	0	NC_000913	2075592	2075967	0	0	16.3685	18.6321	11	11	16.3685	NC_000913	2075592	2075967	0	0	0	0	0	NC_000913	2075592	2075967	8.18425
dinI	Phenotype; Not classified	Stabilizes RecA filaments; multicopy suppressor of dinD cold-sensitive filamentous phenotype; possible ssDNA mimic	27.2066	22.6669	-15.8775	-1.77778	30.9302	26.1394	-18.5422	-1.79155	0.0372183	-2.17275	-2.51775e-05	0.396151	27.2319	31.9747	12	12	27.2319	NC_000913	1120464	1120710	45.3505	51.9599	20	20	45.3505	NC_000913	1120464	1120710	36.2912	41.9673	22.6836	25.8205	10	10	22.6836	NC_000913	1120464	1120710	18.1439	21.0297	8	8	18.1439	NC_000913	1120464	1120710	20.4138
perR	Phage or Prophage Related	Predicted DNA-binding transcriptional regulator; CP4-6 putative defective prophage	26.2137	25.5932	15.9157	4.3998	29.6819	29.0953	18.1298	4.34145	0.0369199	3.49668	1.52339e-05	0.396151	4.37112	5.1324	7	7	4.37112	NC_000913	268512	269406	4.9916	5.71907	8	8	4.9916	NC_000913	268512	269406	4.68136	5.42574	30.5848	34.8143	49	49	30.5848	NC_000913	268512	269406	10.6093	12.2967	17	17	10.6093	NC_000913	268512	269406	20.5971
ppiB	Enzyme; Proteins - translation and modification	Periplasmic peptidylprolyl-cis-trans-isomerase B, rotamase	331.793	247.353	-163.557	-1.38744	395.283	303.563	-196.699	-1.40603	0.0372222	-1.67684	-0.000298372	0.396151	709.378	832.924	629	629	709.378	NC_000913	553165	553660	462.026	529.361	410	410	462.026	NC_000913	553165	553660	585.702	681.142	466.705	531.245	414	414	466.705	NC_000913	553165	553660	377.586	437.641	335	335	377.586	NC_000913	553165	553660	422.145
rhlB	Putative enzyme; Not classified	ATP-dependent RNA helicase; unwinds dsRNA; component of RNA degradosome; also binds PNPase directly; DEAD box family	234.264	183.187	-122.607	-1.4177	284.676	219.912	-146.488	-1.43413	0.0371549	-1.69831	-0.000216018	0.396151	502.253	589.725	1139	1139	502.253	NC_000913	3962387	3963653	330.016	378.113	749	749	330.016	NC_000913	3962387	3963653	416.135	483.919	267.989	305.049	608	608	267.989	NC_000913	3962387	3963653	319.066	369.814	724	724	319.066	NC_000913	3962387	3963653	293.528
tfaP	Phage or Prophage Related	Predicted tail fiber assembly gene, e14 prophage	9.43507	9.43507	5.39136	#DIV/0!	10.7398	10.7398	6.15091	#DIV/0!	0.0370621	39.3018	5.49486e-06	0.396151	0	0	0	0	0	NC_000913	1207354	1207768	0	0	0	0	0	NC_000913	1207354	1207768	0	0	9.43507	10.7398	7	7	9.43507	NC_000913	1207354	1207768	1.34764	1.56199	1	1	1.34764	NC_000913	1207354	1207768	5.39136
uxuB	Enzyme; Degradation of small molecules: Carbon compounds	D-mannonate oxidoreductase, NAD-dependent; glucuronate branch of hexuronate pathway	71.3716	59.5446	-36.4737	-1.49102	82.2827	67.1552	-42.6723	-1.49976	0.0368451	-1.81733	-6.40039e-05	0.396151	81.7704	96.0115	214	214	81.7704	NC_000913	4550923	4552384	139.739	160.105	366	366	139.739	NC_000913	4550923	4552384	110.755	128.058	68.3676	77.822	179	179	68.3676	NC_000913	4550923	4552384	80.1945	92.9495	210	210	80.1945	NC_000913	4550923	4552384	74.2811
alx	Putative transport; Not classified	Putative membrane-bound redox modulator, alkali-induced riboswitch; inner membrane protein	32.9297	29.4554	20.5042	2.97178	37.4189	33.0933	23.2996	2.92769	0.0376321	2.41245	1.88094e-05	0.399122	12.136	14.2496	21	21	12.136	NC_000913	3236601	3237567	8.66167	9.92401	15	15	8.66167	NC_000913	3236601	3237567	10.3988	12.0868	41.5913	47.3429	72	72	41.5913	NC_000913	3236601	3237567	20.2147	23.4298	35	35	20.2147	NC_000913	3236601	3237567	30.903
yihO	Putative transport; Not classified	Putative sulphoquinovose importer	22.6542	20.271	12.7183	7.4013	25.7585	23.0506	14.5128	7.3439	0.0376861	5.64337	1.25033e-05	0.399122	0.795235	0.933733	2	2	0.795235	NC_000913	4062385	4063789	3.17841	3.64163	8	8	3.17841	NC_000913	4062385	4063789	1.98682	2.28768	23.4494	26.6922	59	59	23.4494	NC_000913	4062385	4063789	5.96074	6.90879	15	15	5.96074	NC_000913	4062385	4063789	14.7051
malS	Enzyme; Degradation of polysaccharides	Alpha-amylase, periplasmic	92.3747	58.6098	-41.3719	-1.61468	110.099	71.0731	-48.9398	-1.63117	0.0378854	-1.91184	-6.53702e-05	0.400251	137.983	162.014	502	502	137.983	NC_000913	3735519	3737550	79.3734	90.9413	289	289	79.3734	NC_000913	3735519	3737550	108.678	126.478	45.6085	51.9156	166	166	45.6085	NC_000913	3735519	3737550	89.0043	103.16	324	324	89.0043	NC_000913	3735519	3737550	67.3064
bglH	Putative membrane; Not classified	Outer membrane beta-glucoside porin, cryptic; lamB paralog	19.325	16.9108	10.8704	6.72854	21.9726	19.2262	12.407	6.68099	0.0384888	5.12899	1.06521e-05	0.405635	0.690482	0.810736	2	2	0.690482	NC_000913	3898626	3900243	3.1047	3.55718	9	9	3.1047	NC_000913	3898626	3900243	1.89759	2.18396	20.0155	22.7833	58	58	20.0155	NC_000913	3898626	3900243	5.52059	6.39865	16	16	5.52059	NC_000913	3898626	3900243	12.768
rna	Enzyme; Degradation of RNA	RNase I, periplasmic; endoribonuclease; RNase A; RNase M; RNase T2	24.9248	18.6956	-18.33	-1.46922	29.8089	23.4647	-21.7843	-1.48582	0.0386716	-1.78089	-3.20103e-05	0.406569	60.8754	71.4774	88	88	60.8754	NC_000913	643419	644226	53.9148	61.7724	78	78	53.9148	NC_000913	643419	644226	57.3951	66.6249	42.1797	48.0127	61	61	42.1797	NC_000913	643419	644226	35.9505	41.6685	52	52	35.9505	NC_000913	643419	644226	39.0651
yraQ	Null	Function unknown	48.7849	41.8019	29.2097	2.62645	55.4235	46.8132	33.1331	2.58673	0.0388731	2.14011	2.60741e-05	0.407696	21.4507	25.1866	40	40	21.4507	NC_000913	3295119	3296160	14.4677	16.5762	27	27	14.4677	NC_000913	3295119	3296160	17.9592	20.8814	63.2527	71.9997	118	118	63.2527	NC_000913	3295119	3296160	31.0852	36.0293	58	58	31.0852	NC_000913	3295119	3296160	47.1689
cheW	Regulator; Chemotaxis and mobility	Chemotaxis signal transducer; bridges CheA to chemoreceptors to regulate phophotransfer to CheY and CheB	26.5708	25.4667	14.9464	4.85711	30.126	28.9554	17.0176	4.79267	0.0394501	3.82068	1.43366e-05	0.408439	3.32294	3.90167	3	3	3.32294	NC_000913	1970859	1971363	4.42707	5.07227	4	4	4.42707	NC_000913	1970859	1971363	3.87501	4.48697	29.8938	34.0277	27	27	29.8938	NC_000913	1970859	1971363	7.74896	8.98143	7	7	7.74896	NC_000913	1970859	1971363	18.8214
djlB	Putative factor; Chaperones	Predicted HscC co-chaperone; uncharacterized J domain-containing protein	15.2404	14.4576	9.96384	7.37371	17.3392	16.3868	11.3712	7.25179	0.0394154	5.6685	9.91559e-06	0.408439	1.95467	2.2951	5	5	1.95467	NC_000913	676637	678065	1.17187	1.34266	3	3	1.17187	NC_000913	676637	678065	1.56327	1.81888	16.4123	18.6819	42	42	16.4123	NC_000913	676637	678065	6.64196	7.69837	17	17	6.64196	NC_000913	676637	678065	11.5271
focA	Putative transport; Degradation of small molecules: Carbon compounds	Formate channel; mutants are hypophosphite resistance and have elevated intracellular formate and reduced excreted formate	41.5995	37.0718	38.0408	2.206	47.7735	43.4181	43.386	2.18684	0.0394573	1.81462	3.28494e-05	0.408439	29.2791	34.3783	45	45	29.2791	NC_000913	952831	953689	33.8067	38.7337	52	52	33.8067	NC_000913	952831	953689	31.5429	36.556	68.2888	77.7323	105	105	68.2888	NC_000913	952831	953689	70.8786	82.1518	109	109	70.8786	NC_000913	952831	953689	69.5837
mgrB	Regulator; Not classified	Negative feedback regulator for PhoPQ regulon, membrane-bound	124.044	123.958	108.484	1.99979	140.389	137.206	123.226	1.97905	0.0395938	1.64343	8.88919e-05	0.408439	108.55	127.455	28	28	108.55	NC_000913	1906646	1906790	108.463	124.271	28	28	108.463	NC_000913	1906646	1906790	108.506	125.863	232.507	264.66	60	60	232.507	NC_000913	1906646	1906790	201.473	233.517	52	52	201.473	NC_000913	1906646	1906790	216.99
rimP	Null	Factor required for maturation of 30S ribosomal subunits	293.172	246.162	247.537	1.98499	342.834	281.162	281.399	1.96423	0.0390884	1.646	0.000205898	0.408439	274.814	322.676	223	223	274.814	NC_000913	3315575	3316028	227.804	261.004	185	185	227.804	NC_000913	3315575	3316028	251.309	291.84	476.717	542.641	387	387	476.717	NC_000913	3315575	3316028	520.976	603.838	423	423	520.976	NC_000913	3315575	3316028	498.846
rseB	Regulator; Global regulatory functions	Binds the periplasmic domain of anti-RpoE sigma factor RseA; enhances RpoE-RseA cytoplasmic complex formation	135.369	119.078	-57.1807	-1.57354	161.852	142.584	-68.1039	-1.59368	0.0394427	-1.86523	-9.13529e-05	0.408439	216.418	254.11	371	371	216.418	NC_000913	2705819	2706776	97.3401	111.526	167	167	97.3401	NC_000913	2705819	2706776	156.879	182.818	81.0495	92.2577	139	139	81.0495	NC_000913	2705819	2706776	118.348	137.171	203	203	118.348	NC_000913	2705819	2706776	99.6986
ymfD	Phage or Prophage Related	Predicted SAM-dependent methyltransferase, function unknown; e14 prophage	27.6737	14.2644	-15.9244	-1.57597	32.8097	17.981	-18.9246	-1.59721	0.0396056	-1.9155	-2.64617e-05	0.408439	48.6168	57.0839	58	58	48.6168	NC_000913	1196089	1196755	38.5275	44.1425	46	46	38.5275	NC_000913	1196089	1196755	43.5721	50.6132	34.3524	39.1029	41	41	34.3524	NC_000913	1196089	1196755	20.9431	24.2741	25	25	20.9431	NC_000913	1196089	1196755	27.6478
aspA	Enzyme; Central intermediary metabolism: Pool, multipurpose conversions	L-aspartate ammonia-lyase; L-aspartase	495.529	162.874	-295.815	-1.45014	599.438	203.683	-349.291	-1.46166	0.039899	-1.7346	-0.0005128	0.410484	986.367	1158.15	2539	2539	986.367	NC_000913	4364913	4366350	919.593	1053.61	2368	2369	919.593	NC_000913	4364913	4366350	952.98	1105.88	490.838	558.714	1264	1264	490.838	NC_000913	4364913	4366350	823.492	954.469	2121	2121	823.492	NC_000913	4364913	4366350	657.165
ghrB	Null	Glyoxylate/hydroxypyruvate reductase B; 2-ketogluconate reductase; activity higher on hydroxypyruvate than glyoxylate	209.306	165.856	-109.317	-1.42075	241.584	186.28	-128.395	-1.4299	0.0401839	-1.72953	-0.000199734	0.411182	290.865	341.522	508	508	290.865	NC_000913	3715332	3716307	447.393	512.596	782	782	447.393	NC_000913	3715332	3716307	369.129	427.059	238.087	271.012	416	416	238.087	NC_000913	3715332	3716307	281.537	326.316	492	492	281.537	NC_000913	3715332	3716307	259.812
modF	Transport; Transport of small molecules: Anions	Molybdate ABC transporter ATPase	40.8849	28.3917	-23.2996	-1.5372	47.1201	31.869	-27.2896	-1.54705	0.0402356	-1.86213	-3.95428e-05	0.411182	55.3328	64.9695	146	146	55.3328	NC_000913	791538	793011	78.0103	89.3795	206	206	78.0103	NC_000913	791538	793011	66.6715	77.1745	37.1254	42.2594	98	98	37.1254	NC_000913	791538	793011	49.6186	57.5104	131	131	49.6186	NC_000913	791538	793011	43.372
ybbL			36.1948	11.4994	-20.1667	-1.52137	41.1193	13.5556	-23.9046	-1.53957	0.0402523	-1.86719	-3.48957e-05	0.411182	55.1668	64.7746	67	67	55.1668	NC_000913	515142	515820	62.5275	71.6403	76	76	62.5275	NC_000913	515142	515820	58.8471	68.2074	51.0281	58.0847	62	62	51.0281	NC_000913	515142	515820	26.3327	30.521	32	32	26.3327	NC_000913	515142	515820	38.6804
yjbM	Null	Function unknown	45.7167	44.9207	24.4314	3.47973	51.9684	50.765	27.73	3.42522	0.0403766	2.77994	2.25307e-05	0.411479	10.2504	12.0357	13	13	10.2504	NC_000913	4258621	4259329	9.45443	10.8323	12	12	9.45443	NC_000913	4258621	4259329	9.85243	11.434	55.1712	62.8007	70	70	55.1712	NC_000913	4258621	4259329	13.3965	15.5272	17	17	13.3965	NC_000913	4258621	4259329	34.2838
rapA	Putative enzyme; RNA synthesis, modification, DNA transcription	RNA polymerase-associated, ATP-dependent RNA translocase; RNA polymerase PTC complex remodeling/recycling factor ATPase	70.6486	52.3863	42.893	2.31038	80.2426	58.1289	48.5775	2.27505	0.0405809	1.89774	3.72085e-05	0.412588	41.8643	49.1554	218	218	41.8643	NC_000913	60357	63264	23.6019	27.0417	123	123	23.6019	NC_000913	60357	63264	32.7331	38.0985	94.2506	107.284	491	491	94.2506	NC_000913	60357	63264	57.0016	66.0677	297	297	57.0016	NC_000913	60357	63264	75.6261
hisJ	Transport; Transport of small molecules: Amino acids, amines	Histidine ABC transporter periplasmic binding protein	67.7566	30.7137	-36.3621	-1.4769	81.6279	37.4947	-43.029	-1.49022	0.0413244	-1.76508	-6.19022e-05	0.416491	125.483	147.337	176	176	125.483	NC_000913	2424027	2424810	99.7364	114.272	140	140	99.7364	NC_000913	2424027	2424810	112.609	130.804	57.7259	65.7087	81	81	57.7259	NC_000913	2424027	2424810	94.7688	109.842	133	133	94.7688	NC_000913	2424027	2424810	76.2474
nfsA	Phenotype; Not classified	Nitroreductase A; oxygen-insensitive, NADPH, FMN-dependent, major; reduces a variety of nitroaromatics, e.g. dihydropteridine, nitrofurantoin, nitrofurazone, quinones; SoxS regulon; homodimeric	43.9564	34.6781	-36.6721	-1.3494	49.0273	40.5488	-43.7324	-1.36288	0.0413783	-1.63966	-7.03807e-05	0.416491	138.985	163.19	180	180	138.985	NC_000913	890406	891129	144.275	165.301	187	187	144.275	NC_000913	890406	891129	141.63	164.246	109.597	124.753	142	142	109.597	NC_000913	890406	891129	100.318	116.274	130	130	100.318	NC_000913	890406	891129	104.958
sfmA	Putative structural component; Surface structures	FimA homolog	10.2766	10.2766	5.65202	#DIV/0!	11.6977	11.6977	6.44429	#DIV/0!	0.0414467	41.0143	5.74054e-06	0.416491	0	0	0	0	0	NC_000913	557434	557977	0	0	0	0	0	NC_000913	557434	557977	0	0	10.2766	11.6977	10	10	10.2766	NC_000913	557434	557977	1.02749	1.19091	1	1	1.02749	NC_000913	557434	557977	5.65202
uidR	Regulator; Degradation of small molecules: Carbon compounds	Transcriptional repressor for the uid operon	43.4911	42.5625	-34.4778	-1.36702	54.4187	51.4016	-41.1689	-1.38151	0.0413664	-1.65278	-6.44224e-05	0.416491	136.966	160.82	145	145	136.966	NC_000913	1694485	1695076	119.868	137.338	127	127	119.868	NC_000913	1694485	1695076	128.417	149.079	93.4749	106.401	99	99	93.4749	NC_000913	1694485	1695076	94.4035	109.418	100	100	94.4035	NC_000913	1694485	1695076	93.9392
yhcB	Null	DUF1043 family inner membrane-anchored protein; biofilm-related	859.427	729.545	-437.034	-1.42318	991.892	821.257	-512.833	-1.43206	0.0411303	-1.73666	-0.000800775	0.416491	1112.31	1306.03	795	795	1112.31	NC_000913	3378212	3378611	1827.22	2093.51	1307	1307	1827.22	NC_000913	3378212	3378611	1469.76	1699.77	967.789	1101.62	692	692	967.789	NC_000913	3378212	3378611	1097.67	1272.26	785	785	1097.67	NC_000913	3378212	3378611	1032.73
yghG	Null	Pilotin, required for secretin (GspDbeta) OM localization; part of defective gsp-beta (T2SS-beta) operon; OM lipoprotein	61.0869	54.3192	37.3339	2.41017	68.7062	61.6084	42.4223	2.38358	0.0416702	1.95143	3.22745e-05	0.417766	23.0908	27.1123	17	17	23.0908	NC_000913	3111088	3111499	29.8585	34.2101	22	22	29.8585	NC_000913	3111088	3111499	26.4747	30.6612	84.1778	95.8185	62	62	84.1778	NC_000913	3111088	3111499	43.4394	50.3485	32	32	43.4394	NC_000913	3111088	3111499	63.8086
yhiS	Null	Pseudogene reconstruction, interrupted by IS5T	22.3399	22.3382	12.3206	6.94407	25.4138	25.3529	14.0249	6.83325	0.04198	5.33198	1.20345e-05	0.419897	2.07358	2.43472	8	9	2.07358	NC_000913	3649313	3651736	2.07194	2.3739	8	9	2.07194	NC_000913	3649313	3651736	2.07276	2.40431	24.4118	27.7877	84	106	24.4118	NC_000913	3649313	3651736	4.37498	5.07082	14	19	4.37498	NC_000913	3649313	3651736	14.3934
ebgC	Enzyme; Degradation of small molecules: Carbon compounds	Evolved beta-D-galactosidase, beta subunit; cupin superfamily; normal substrate and function unknown; alpha(4)beta(4) holoenzyme	19.8269	17.3501	-14.2613	-1.76678	22.8458	19.6146	-16.6778	-1.78018	0.0421769	-2.13886	-2.24125e-05	0.419923	28.533	33.5023	23	23	28.533	NC_000913	3223743	3224193	37.1874	42.6071	30	30	37.1874	NC_000913	3223743	3224193	32.8602	38.0547	17.3605	19.7613	14	14	17.3605	NC_000913	3223743	3224193	19.8373	22.9925	16	16	19.8373	NC_000913	3223743	3224193	18.5989
ykfB	Phage or Prophage Related	Function unknown, CP4-6 putative prophage remnant	22.6754	17.9111	-16.1021	-1.56274	27.5655	21.4988	-19.0353	-1.57871	0.0420841	-1.88129	-2.66328e-05	0.419923	48.9069	57.4246	41	41	48.9069	NC_000913	264843	265311	40.5248	46.4308	34	34	40.5248	NC_000913	264843	265311	44.7158	51.9277	26.2316	29.8591	22	22	26.2316	NC_000913	264843	265311	30.9958	35.9257	26	26	30.9958	NC_000913	264843	265311	28.6137
atoD	Enzyme; Degradation of small molecules: Fatty acids	Acetyl-CoA:acetoacetyl-CoA transferase beta-subunit	8.41655	8.41655	5.04979	#DIV/0!	9.58045	9.58045	5.76559	#DIV/0!	0.0425642	37.0208	5.16762e-06	0.422804	0	0	0	0	0	NC_000913	2321468	2322131	0	0	0	0	0	NC_000913	2321468	2322131	0	0	8.41655	9.58045	10	10	8.41655	NC_000913	2321468	2322131	1.68303	1.95072	2	2	1.68303	NC_000913	2321468	2322131	5.04979
yafW	Phage or Prophage Related	Antitoxin component of toxin-antitoxin protein pair YkfI-YafW; CP4-6 putative prophage remnant	12.284	10.5271	10.5272	4.99881	13.9697	11.857	12.041	4.92707	0.0430175	4.00472	1.04361e-05	0.426327	3.51104	4.12252	2	2	3.51104	NC_000913	262913	263231	1.75412	2.00977	1	1	1.75412	NC_000913	262913	263231	2.63258	3.06614	14.0382	15.9795	8	8	14.0382	NC_000913	262913	263231	12.2814	14.2347	7	7	12.2814	NC_000913	262913	263231	13.1598
dksA	Phenotype; DNA - replication, repair, restriction/modification	RNAP-binding protein modulating ppGpp and iNTP regulation; reduces open complex half-life on rRNA promoters; removes transcriptional roadblocks to replication	2579.93	2339.42	-1365.65	-1.4159	2979.5	2635.06	-1604.33	-1.42522	0.0433266	-1.72957	-0.00251822	0.42778	3555.2	4174.37	2904	2904	3555.2	NC_000913	160148	160604	5743.25	6580.27	4695	4695	5743.25	NC_000913	160148	160604	4649.23	5377.32	3163.32	3600.77	2585	2585	3163.32	NC_000913	160148	160604	3403.83	3945.21	2782	2782	3403.83	NC_000913	160148	160604	3283.58
kbl	Enzyme; Central intermediary metabolism: Pool, multipurpose conversions	2-amino-3-ketobutyrate CoA ligase	298.101	161.131	-177.889	-1.38822	344.451	177.604	-210.065	-1.39857	0.0433621	-1.67643	-0.000327602	0.42778	584.372	686.146	1253	1253	584.372	NC_000913	3789377	3790574	687.827	788.071	1476	1476	687.827	NC_000913	3789377	3790574	636.1	737.109	389.726	443.621	836	836	389.726	NC_000913	3789377	3790574	526.696	610.467	1130	1130	526.696	NC_000913	3789377	3790574	458.211
lsrK	Enzyme; Not classified	Autoinducer-2 (AI-2) kinase; upregulated in biofilms	19.2568	17.8538	-11.7337	-2.01513	21.9188	20.5472	-13.6512	-2.02873	0.0440896	-2.45282	-1.77801e-05	0.430048	16.4708	19.3393	47	47	16.4708	NC_000913	1596640	1598233	30.1141	34.5029	86	86	30.1141	NC_000913	1596640	1598233	23.2924	26.9211	12.2603	13.9557	35	35	12.2603	NC_000913	1596640	1598233	10.8573	12.5842	31	31	10.8573	NC_000913	1596640	1598233	11.5588
pepN	Enzyme; Degradation of proteins, peptides, glyco	Aminopeptidase N	135.31	76.8338	-79.4795	-1.39851	164.981	93.6704	-94.5164	-1.41202	0.0439161	-1.67815	-0.000142932	0.430048	305.513	358.721	1429	1430	305.513	NC_000913	989844	992457	252.328	289.102	1182	1182	252.328	NC_000913	989844	992457	278.92	323.911	170.203	193.74	797	797	170.203	NC_000913	989844	992457	228.679	265.05	1071	1071	228.679	NC_000913	989844	992457	199.441
puuR	Regulator; Degradation of small molecules: Carbon compounds	Repressor for the divergent puu operons, putrescine inducible; putrescine utilization pathway	53.9674	42.9457	-25.9986	-1.57143	62.1232	47.7829	-30.2977	-1.57899	0.0438984	-1.91189	-4.38824e-05	0.430048	50.0228	58.7348	50	50	50.0228	NC_000913	1359934	1360492	92.9685	106.518	93	93	92.9685	NC_000913	1359934	1360492	71.4957	82.6263	39.0012	44.3946	39	39	39.0012	NC_000913	1359934	1360492	51.993	60.2625	52	52	51.993	NC_000913	1359934	1360492	45.4971
yehC	Putative factor; Surface structures	Predicted periplasmic pilus chaperone	8.52526	8.52526	5.03753	#DIV/0!	9.7042	9.7042	5.75024	#DIV/0!	0.0440131	36.8938	5.14941e-06	0.430048	0	0	0	0	0	NC_000913	2188947	2189667	0	0	0	0	0	NC_000913	2188947	2189667	0	0	8.52526	9.7042	11	11	8.52526	NC_000913	2188947	2189667	1.54979	1.79629	2	2	1.54979	NC_000913	2188947	2189667	5.03753
yifL	Null	Probable lipoprotein, function unknown; Cys conserved	366.237	243.241	-201.077	-1.38795	423.016	270.973	-236.975	-1.39761	0.0438456	-1.6826	-0.000373404	0.430048	615.722	722.956	225	225	615.722	NC_000913	3992544	3992748	823.045	942.995	301	301	823.045	NC_000913	3992544	3992748	719.384	832.976	456.808	519.979	167	167	456.808	NC_000913	3992544	3992748	579.804	672.022	212	212	579.804	NC_000913	3992544	3992748	518.306
alpA	IS, phage, Tn; Phage or Prophage Related	Alp protease, CP4-57 putative defective prophage; regulates intA (slp [suppressor of Lon])	13.0968	13.0968	6.54841	#DIV/0!	15.1799	15.1799	7.58994	#DIV/0!	0.0442422	50.9221	7.16194e-06	0.430564	0	0	0	0	0	NC_000913	2756665	2756878	0	0	0	0	0	NC_000913	2756665	2756878	0	0	0	0	0	0	0	NC_000913	2756665	2756878	13.0968	15.1799	5	5	13.0968	NC_000913	2756665	2756878	6.54841
glgS	Putative enzyme; Macromolecule synthesis, modification: Polysaccharides - (cytoplasmic)	Motility and biofilm regulator	116.505	97.0985	-62.4664	-1.41289	134.54	109.107	-73.4337	-1.42232	0.0448106	-1.72085	-0.000114836	0.434061	169.421	198.927	61	61	169.421	NC_000913	3189760	3189961	258.092	295.706	93	93	258.092	NC_000913	3189760	3189961	213.756	247.316	141.586	161.166	51	51	141.586	NC_000913	3189760	3189961	160.993	186.599	58	58	160.993	NC_000913	3189760	3189961	151.29
pheL	Leader; Amino acid biosynthesis: Phenylalanine	pheA gene regulatory leader peptide	11.6211	11.6211	-5.81053	#DIV/0!	13.3147	13.3147	-6.65736	#DIV/0!	0.0447636	-54.2517	-7.63962e-06	0.434061	0	0	0	0	0	NC_000913	2735620	2735668	11.6211	13.3147	0	1	11.6211	NC_000913	2735620	2735668	5.81053	6.65736	0	0	0	0	0	NC_000913	2735620	2735668	0	0	0	0	0	NC_000913	2735620	2735668	0
yhdJ	Putative enzyme; Not classified	DNA adenine methyltransferase, SAM-dependent	28.3754	27.7411	16.0775	4.3996	32.2665	31.3963	18.2855	4.33059	0.0449029	3.49144	1.53158e-05	0.434061	5.04637	5.92525	8	8	5.04637	NC_000913	3409674	3410559	4.41207	5.05508	7	7	4.41207	NC_000913	3409674	3410559	4.72922	5.49016	32.7874	37.3216	52	52	32.7874	NC_000913	3409674	3410559	8.82593	10.2297	14	14	8.82593	NC_000913	3409674	3410559	20.8067
potE	Transport; Transport of small molecules: Amino acids, amines	Putrescine-lyase antiporter	7.60963	7.18604	6.76314	7.39864	8.65566	8.13427	7.74708	7.30338	0.0460365	5.60686	6.8361e-06	0.443397	1.26876	1.48973	3	3	1.26876	NC_000913	716168	717488	0.845169	0.968343	2	2	0.845169	NC_000913	716168	717488	1.05696	1.22904	8.4548	9.624	20	20	8.4548	NC_000913	716168	717488	7.1854	8.32824	17	17	7.1854	NC_000913	716168	717488	7.8201
yfgC			33.1284	20.1802	-24.7827	-1.40388	38.3655	22.2183	-29.345	-1.41594	0.0460739	-1.69556	-4.50361e-05	0.443397	84.2721	98.9489	221	221	84.2721	NC_000913	2614115	2615579	88.0153	100.843	231	231	88.0153	NC_000913	2614115	2615579	86.1437	99.8957	54.8869	62.4771	144	144	54.8869	NC_000913	2614115	2615579	67.8351	78.6243	178	178	67.8351	NC_000913	2614115	2615579	61.361
mgsA	Enzyme; Central intermediary metabolism: Pool, multipurpose conversions	Methylglyoxal synthase	122.933	70.7008	-88.175	-1.36359	152.105	87.0729	-104.866	-1.37608	0.0464362	-1.64334	-0.000164583	0.445891	339.331	398.429	279	279	339.331	NC_000913	1025779	1026238	322.048	368.983	265	265	322.048	NC_000913	1025779	1026238	330.69	383.706	216.399	246.324	178	178	216.399	NC_000913	1025779	1026238	268.63	311.356	221	221	268.63	NC_000913	1025779	1026238	242.515
yhhY	Enzyme; Not classified	Aminoacyl nucleotide detoxifying acetyltransferase	33.0755	28.5066	-17.1151	-1.59998	37.5466	32.8907	-20.0038	-1.61092	0.047373	-1.95979	-2.87655e-05	0.453877	31.9655	37.5326	28	28	31.9655	NC_000913	3579160	3579649	59.3174	67.9622	52	52	59.3174	NC_000913	3579160	3579649	45.6414	52.7474	30.8108	35.0715	27	27	30.8108	NC_000913	3579160	3579649	26.2419	30.4156	23	23	26.2419	NC_000913	3579160	3579649	28.5263
gabP	Transport; Transport of small molecules: Carbohydrates, organic acids, alcohols	GABA permease, membrane protein	11.5502	11.153	8.16464	6.85696	13.1045	12.6834	9.33249	6.78165	0.0474828	5.23782	8.12815e-06	0.453923	1.19541	1.4036	3	3	1.19541	NC_000913	2792274	2793675	1.59261	1.82472	4	4	1.59261	NC_000913	2792274	2793675	1.39401	1.61416	12.7456	14.5081	32	32	12.7456	NC_000913	2792274	2793675	6.37173	7.38516	16	16	6.37173	NC_000913	2792274	2793675	9.55865
kduD	Enzyme; Degradation of small molecules: Carbon compounds	2-dehydro-3-deoxy-D-gluconate 5-dehydrogenase; KDG oxidoreductase; DKII reductase; 20-ketosteroid reductase	25.6092	21.2055	-22.7085	-1.36919	29.3242	25.543	-27.0475	-1.38294	0.0476755	-1.66179	-4.27242e-05	0.454759	83.5184	98.064	114	114	83.5184	NC_000913	2980518	2981280	84.9162	97.2918	116	116	84.9162	NC_000913	2980518	2981280	84.2173	97.6779	63.7106	72.521	87	87	63.7106	NC_000913	2980518	2981280	59.307	68.7398	81	81	59.307	NC_000913	2980518	2981280	61.5088
insE1_3			5.58255	5.58255	-3.72096	#DIV/0!	6.5548	6.5548	-4.34258	#DIV/0!	0.0478255	-33.5614	-4.67133e-06	0.455185	5.58255	6.5548	0	3	5.58255	NC_000913	566064	566364	1.85937	2.13035	0	1	1.85937	NC_000913	566064	566364	3.72096	4.34258	0	0	0	0	0	NC_000913	566064	566364	0	0	0	0	0	NC_000913	566064	566364	0
crl	Regulator; Surface structures	Pseudogene, sigma factor-binding protein; stimulates RNAP holoenzyme formation; stimulates RpoS activity during stationary phase; mutants display rpoS mutant phenocopy; mutant does not have reduced amount of RpoS protein	566.009	521.424	-227.605	-1.53765	651.075	586.326	-264.275	-1.54258	0.0482003	-1.87669	-0.000392954	0.457744	390.223	458.184	281	281	390.223	NC_000913	257828	258230	911.647	1044.51	657	657	911.647	NC_000913	257828	258230	650.935	751.347	345.637	393.435	249	249	345.637	NC_000913	257828	258230	501.022	580.71	361	361	501.022	NC_000913	257828	258230	423.33
casD	Null	CRISPR RNA (crRNA) containing Cascade antiviral complex	23.972	21.4967	15.293	3.46666	27.109	24.4141	17.4369	3.43059	0.0488476	2.77967	1.43351e-05	0.460852	4.96226	5.82649	6	6	4.96226	NC_000913	2878395	2879070	7.43748	8.52142	9	9	7.43748	NC_000913	2878395	2879070	6.19987	7.17396	28.9342	32.9355	35	35	28.9342	NC_000913	2878395	2879070	14.0514	16.2863	17	17	14.0514	NC_000913	2878395	2879070	21.4928
yiiG	Null	DUF3829 family lipoprotein, function unknown	26.4188	22.7258	16.6446	3.17245	29.8636	25.7976	18.9766	3.14161	0.0488192	2.54987	1.53907e-05	0.460852	5.81515	6.82792	11	11	5.81515	NC_000913	4085024	4086080	9.50815	10.8939	18	18	9.50815	NC_000913	4085024	4086080	7.66165	8.86089	32.2339	36.6915	61	61	32.2339	NC_000913	4085024	4086080	16.3785	18.9835	31	31	16.3785	NC_000913	4085024	4086080	24.3062
ymfM	Phage or Prophage Related	Function unknown, e14 prophage	18.1067	14.8158	10.6995	7.50244	20.6107	16.8402	12.2352	7.48989	0.0488095	5.66865	1.05825e-05	0.460852	0	0	0	0	0	NC_000913	1203044	1203383	3.29092	3.77054	2	2	3.29092	NC_000913	1203044	1203383	1.64546	1.88527	18.1067	20.6107	11	11	18.1067	NC_000913	1203044	1203383	6.58318	7.63024	4	4	6.58318	NC_000913	1203044	1203383	12.345
sodA	Enzyme; Detoxification	Superoxide dismutase, Mn	3331.62	2043.99	-1929.77	-1.38415	4068.96	2485.6	-2299.19	-1.39799	0.0493646	-1.66057	-0.00350386	0.4631	7711.29	9054.28	8578	8578	7711.29	NC_000913	4098832	4099453	6195.21	7098.1	6897	6897	6195.21	NC_000913	4098832	4099453	6953.25	8076.19	4379.67	4985.33	4874	4874	4379.67	NC_000913	4098832	4099453	5667.29	6568.68	6308	6308	5667.29	NC_000913	4098832	4099453	5023.48
yceA	Null	Putative rhodanese	114.487	82.6301	77.3505	2.02061	129.873	90.7668	87.5487	1.99332	0.0494074	1.66662	6.392e-05	0.4631	91.7171	107.691	173	173	91.7171	NC_000913	1116029	1117082	59.8601	68.5841	113	113	59.8601	NC_000913	1116029	1117082	75.7886	88.1373	174.347	198.457	329	329	174.347	NC_000913	1116029	1117082	131.931	152.915	249	249	131.931	NC_000913	1116029	1117082	153.139
ydgU	Null	Stationary phase expressed protein, function unknown	13.2861	13.2861	6.64306	#DIV/0!	15.1234	15.1234	7.56172	#DIV/0!	0.0492369	47.523	6.67431e-06	0.4631	0	0	0	0	0	NC_000913	1669800	1669884	0	0	0	0	0	NC_000913	1669800	1669884	0	0	13.2861	15.1234	2	2	13.2861	NC_000913	1669800	1669884	0	0	0	0	0	NC_000913	1669800	1669884	6.64306
uxaA	Enzyme; Degradation of small molecules: Carbon compounds	D-altronate hydrolase (hydratase), Fe(2)-requiring; galacturonate branch of hexuronate pathway	23.9853	23.23	-16.5017	-1.50583	27.0517	26.8614	-19.4121	-1.51808	0.0495309	-1.83169	-2.85554e-05	0.463253	42.0192	49.3372	112	112	42.0192	NC_000913	3239848	3241336	56.231	64.4261	150	150	56.231	NC_000913	3239848	3241336	49.1251	56.8816	33.001	37.5646	88	88	33.001	NC_000913	3239848	3241336	32.2457	37.3743	86	86	32.2457	NC_000913	3239848	3241336	32.6233
cysD	Enzyme; Central intermediary metabolism: Sulfur metabolism	Sulfate adenylyltransferase subunit 2	11.0505	10.4349	9.20721	5.28489	12.565	11.7898	10.5315	5.21794	0.0507682	4.18029	9.12453e-06	0.466458	2.45657	2.8844	4	4	2.45657	NC_000913	2873442	2874351	1.84096	2.10926	3	3	1.84096	NC_000913	2873442	2874351	2.14876	2.49683	12.8915	14.6742	21	21	12.8915	NC_000913	2873442	2874351	9.82046	11.3824	16	16	9.82046	NC_000913	2873442	2874351	11.356
fadE	Putative enzyme; Not classified	Medium-long-chain fatty acyl-CoA dehydrogenase	42.1992	40.5923	-18.8241	-1.81268	48.4989	45.8918	-21.7759	-1.81746	0.0500851	-2.21608	-2.98557e-05	0.466458	21.6909	25.4686	95	95	21.6909	NC_000913	240858	243303	62.2832	71.3604	273	273	62.2832	NC_000913	240858	243303	41.9871	48.4145	20.084	22.8614	88	88	20.084	NC_000913	240858	243303	26.2419	30.4156	115	115	26.2419	NC_000913	240858	243303	23.163
fepE	Transport; Transport of small molecules: Cations	Ferrienterobactin transport, membrane protein; regulator of length of O-antigen component of lipopolysaccharide chains	16.7309	15.7459	8.85699	9.99752	19.0409	17.8704	10.079	9.77328	0.0505695	7.32443	8.76639e-06	0.466458	1.47686	1.73408	3	3	1.47686	NC_000913	617476	618610	0.491897	0.563586	1	1	0.491897	NC_000913	617476	618610	0.984381	1.14883	17.2227	19.6044	35	35	17.2227	NC_000913	617476	618610	2.45999	2.85125	5	5	2.45999	NC_000913	617476	618610	9.84137
hslO	Null	Hsp33, oxidative stress-induced heat shock chaperone; C-terminal zinc-binding motif regulates Hsp33 activity	215.375	152.615	-95.9206	-1.43674	259.215	185.993	-114.377	-1.45257	0.0509594	-1.71024	-0.00016524	0.466458	391.858	460.104	617	617	391.858	NC_000913	3527795	3528674	239.243	274.111	377	377	239.243	NC_000913	3527795	3528674	315.551	367.107	176.483	200.889	278	278	176.483	NC_000913	3527795	3528674	262.777	304.572	414	414	262.777	NC_000913	3527795	3528674	219.63
pheM	Leader; Aminoacyl tRNA synthetases, tRNA modification	pheST operon regulatory leader peptide	12.3983	12.3983	6.19917	#DIV/0!	14.3703	14.3703	7.18515	#DIV/0!	0.051061	48.2449	6.77787e-06	0.466458	0	0	0	0	0	NC_000913	1797249	1797294	0	0	0	0	0	NC_000913	1797249	1797294	0	0	0	0	0	0	0	NC_000913	1797249	1797294	12.3983	14.3703	1	1	12.3983	NC_000913	1797249	1797294	6.19917
psiF	Phenotype; Central intermediary metabolism: Phosphorus compounds	Predicted exported protein, phosphate starvation inducible, function unknown	19.1137	15.6382	-9.55893	-2.83313	21.9253	17.8247	-11.0176	-2.83387	0.0507285	-3.39944	-1.35828e-05	0.466458	6.95645	8.16798	4	4	6.95645	NC_000913	402504	402825	22.5905	25.8828	13	13	22.5905	NC_000913	402504	402825	14.7735	17.0254	3.47674	3.95753	2	2	3.47674	NC_000913	402504	402825	6.95233	8.05811	4	4	6.95233	NC_000913	402504	402825	5.21454
yaeP	Null	UPF0253 family protein, function unknown	38.8881	22.2412	-18.0534	-1.86716	46.0593	26.9034	-21.233	-1.88416	0.05085	-2.19941	-2.67885e-05	0.466458	49.993	58.6997	18	18	49.993	NC_000913	213924	214125	27.7518	31.7963	10	10	27.7518	NC_000913	213924	214125	38.8724	45.248	11.1048	12.6405	4	4	11.1048	NC_000913	213924	214125	30.5332	35.3895	11	11	30.5332	NC_000913	213924	214125	20.819
yciK	Putative enzyme; Not classified	COG1028 family putative oxidoreductase	31.5917	28.656	-16.9082	-1.575	36.404	32.4213	-19.7414	-1.5842	0.0510494	-1.91987	-2.85429e-05	0.466458	33.0981	38.8625	45	45	33.0981	NC_000913	1326377	1327136	59.5293	68.205	81	81	59.5293	NC_000913	1326377	1327136	46.3137	53.5338	27.9376	31.801	38	38	27.9376	NC_000913	1326377	1327136	30.8733	35.7837	42	42	30.8733	NC_000913	1326377	1327136	29.4055
ygiQ	Null	Radical SAM superfamily protein, function unknown	56.0593	34.6713	35.4322	2.28709	63.6861	38.0948	40.1343	2.25091	0.0509652	1.89038	3.09705e-05	0.466458	38.2228	44.8797	152	152	38.2228	NC_000913	3156948	3159168	16.8348	19.2883	67	67	16.8348	NC_000913	3156948	3159168	27.5288	32.084	72.8941	82.9745	290	290	72.8941	NC_000913	3156948	3159168	53.028	61.4621	211	211	53.028	NC_000913	3156948	3159168	62.9611
yihW	Putative enzyme; Not classified	Putative transcriptional regulator for sulphoquinovose operon	50.3724	46.0933	-24.4898	-1.55642	58.0204	51.5191	-28.5465	-1.56432	0.0501288	-1.90156	-4.18468e-05	0.466458	45.4559	53.3724	64	64	45.4559	NC_000913	4072691	4073477	91.5492	104.892	129	129	91.5492	NC_000913	4072691	4073477	68.5025	79.132	41.1768	46.8711	58	58	41.1768	NC_000913	4072691	4073477	46.8487	54.3	66	66	46.8487	NC_000913	4072691	4073477	44.0127
yjjM			23.7681	22.552	-14.0258	-1.67649	27.3821	25.5546	-16.367	-1.68705	0.0505123	-2.04098	-2.27983e-05	0.466458	25.6248	30.0876	42	42	25.6248	NC_000913	4592959	4593874	43.8933	50.2903	72	72	43.8933	NC_000913	4592959	4593874	34.7591	40.189	20.1252	22.9083	33	33	20.1252	NC_000913	4592959	4593874	21.3414	24.7357	35	35	21.3414	NC_000913	4592959	4593874	20.7333
yebK	Null	Function unknown; P. aeruginosa homolog represses zwf transcription	65.4858	36	-36.899	-1.37852	79.8589	43.9654	-43.9444	-1.39191	0.0515627	-1.65437	-6.74243e-05	0.470047	148.226	174.041	231	231	148.226	NC_000913	1934675	1935545	120.539	138.106	188	188	120.539	NC_000913	1934675	1935545	134.382	156.074	82.7405	94.1825	129	129	82.7405	NC_000913	1934675	1935545	112.226	130.076	175	175	112.226	NC_000913	1934675	1935545	97.4834
yhiD	Putative transport; Not classified	Predicted Mg(2+) transport ATPase, MgtC family, function unknown; inner membrane protein	16.3601	15.5021	12.055	4.11092	18.4989	17.6137	13.7693	4.0675	0.0520423	3.28874	1.16219e-05	0.47269	3.44602	4.04618	4	4	3.44602	NC_000913	3653277	3653925	4.3041	4.93138	5	5	4.3041	NC_000913	3653277	3653925	3.87506	4.48878	19.8062	22.5451	23	23	19.8062	NC_000913	3653277	3653925	12.0539	13.9711	14	14	12.0539	NC_000913	3653277	3653925	15.93
ytfA	Null	Pseudogene, C-terminal fragment	30.5393	26.371	15.9615	4.28472	34.7418	29.7687	18.1204	4.19798	0.0520714	3.42337	1.51834e-05	0.47269	6.94347	8.15274	5	5	6.94347	NC_000913	4425716	4426118	2.77518	3.17963	2	2	2.77518	NC_000913	4425716	4426118	4.85932	5.66619	33.3144	37.9214	24	24	33.3144	NC_000913	4425716	4426118	8.32724	9.65169	6	6	8.32724	NC_000913	4425716	4426118	20.8208
hupA	Factor; Basic proteins - synthesis, modification	Histone-like protein HU-alpha, HU-2	1954.3	1192.5	-1221.6	-1.36104	2261.49	1316.19	-1446.21	-1.37172	0.0524633	-1.64611	-0.00230659	0.47525	4253.37	4994.14	2080	2080	4253.37	NC_000913	4198303	4198576	4956.96	5679.39	2426	2426	4956.96	NC_000913	4198303	4198576	4605.16	5336.76	3002.66	3417.9	1469	1469	3002.66	NC_000913	4198303	4198576	3764.46	4363.2	1842	1842	3764.46	NC_000913	4198303	4198576	3383.56
yidA	Null	Erythrose 4-P and mannose 1-P phosphatase; alpha-D-glucose-1-P phosphatase, anomer-specific; phosphoramidase; physiological role unknown; additional in vitro substrates include: ribose-5-P, fructose-1-P, fructose-6-P, glucose-6-P, acetyl phosphate; HAD13	51.4146	34.9642	-41.884	-1.32811	61.5875	40.0411	-49.9194	-1.34024	0.0527929	-1.60593	-8.14443e-05	0.477235	168.232	197.531	245	245	168.232	NC_000913	3874162	3874975	170.843	195.741	249	249	170.843	NC_000913	3874162	3874975	169.537	196.636	119.428	135.943	174	174	119.428	NC_000913	3874162	3874975	135.878	157.49	198	198	135.878	NC_000913	3874162	3874975	127.653
rplD	Structural component; Ribosomal proteins - synthesis, modification	50S ribosomal subunit protein L4; erythromycin sensitivity	5842.96	4962.07	4035.01	2.02408	6525.43	5615.63	4582.51	2.00404	0.053154	1.64802	0.00326275	0.477502	3499.69	4109.19	3799	3799	3499.69	NC_000913	3449702	3450308	4380.57	5018.99	4759	4759	4380.57	NC_000913	3449702	3450308	3940.13	4564.09	9342.64	10634.6	10146	10146	9342.64	NC_000913	3449702	3450308	6607.64	7658.58	7177	7177	6607.64	NC_000913	3449702	3450308	7975.14
ybhI	Orf; Not classified	Putative DASS family tri- or di-carboxylate transporter; inner membrane protein	12.0633	11.2844	7.39303	10.4972	13.7286	12.803	8.43339	10.2829	0.0530955	7.57749	7.41744e-06	0.477502	1.1679	1.3713	3	3	1.1679	NC_000913	801109	802543	0.38899	0.445681	1	1	0.38899	NC_000913	801109	802543	0.778443	0.908489	12.4523	14.1743	32	32	12.4523	NC_000913	801109	802543	3.89069	4.50951	10	10	3.89069	NC_000913	801109	802543	8.17148
ymfL	Phage or Prophage Related	Function unknown, e14 prophage	18.9985	18.0028	13.4993	3.45436	21.4463	20.4476	15.3993	3.41642	0.053	2.78127	1.27294e-05	0.477502	5.00228	5.87348	5	5	5.00228	NC_000913	1202490	1203048	5.99797	6.87211	6	6	5.99797	NC_000913	1202490	1203048	5.50013	6.3728	24.0007	27.3197	24	24	24.0007	NC_000913	1202490	1203048	13.9981	16.2245	14	14	13.9981	NC_000913	1202490	1203048	18.9994
puuD	Enzyme; Degradation of small molecules: Carbon compounds	Gamma-glutamyl-gamma-aminobutyrate hydrolase, putrescine utilization pathway	10.936	9.47592	-8.75371	-2.09105	12.4327	10.9222	-10.2313	-2.11109	0.053526	-2.52296	-1.29948e-05	0.479846	15.3246	17.9936	21	21	15.3246	NC_000913	1359143	1359908	18.2291	20.8858	25	25	18.2291	NC_000913	1359143	1359908	16.7769	19.4397	8.75321	9.96367	12	12	8.75321	NC_000913	1359143	1359908	7.29314	8.45311	10	10	7.29314	NC_000913	1359143	1359908	8.02317
csgB	Structural component; Surface structures	Curli nucleator protein curlin CsgB, minor curli subunit	7.34233	6.11906	5.50657	10.003	8.35769	6.95614	6.31431	10.0105	0.0540719	7.02579	5.5871e-06	0.483737	0	0	0	0	0	NC_000913	1103173	1103629	1.22327	1.40155	1	1	1.22327	NC_000913	1103173	1103629	0.611635	0.700775	7.34233	8.35769	6	6	7.34233	NC_000913	1103173	1103629	4.89408	5.67248	4	4	4.89408	NC_000913	1103173	1103629	6.1182
grxC	Enzyme; Biosynthesis of cofactors, carriers: Thioredoxin, glutaredoxin, glutathione	Glutaredoxin 3	121.637	99.5451	-95.2484	-1.314	141.542	109.868	-113.573	-1.32584	0.0542268	-1.59267	-0.000189017	0.48412	383.246	449.992	173	173	383.246	NC_000913	3782213	3782465	413.931	474.258	187	187	413.931	NC_000913	3782213	3782465	398.589	462.125	292.295	332.715	132	132	292.295	NC_000913	3782213	3782465	314.386	364.39	142	142	314.386	NC_000913	3782213	3782465	303.34
glk	Enzyme; Degradation of small molecules: Carbon compounds	Glucokinase	162.191	111.975	-81.4561	-1.37556	187.258	125.073	-95.8805	-1.38445	0.054508	-1.67037	-0.000153446	0.485627	242.719	284.991	420	420	242.719	NC_000913	2506482	2507448	353.973	405.561	612	613	353.973	NC_000913	2506482	2507448	298.346	345.276	191.782	218.303	332	332	191.782	NC_000913	2506482	2507448	241.998	280.488	419	419	241.998	NC_000913	2506482	2507448	216.89
secM	Null	Secretion monitor controlling secA expression	92.5132	81.6525	-35.92	-1.71023	109.874	97.171	-42.6524	-1.73213	0.0548484	-2.01011	-5.44279e-05	0.486653	127.321	149.496	117	117	127.321	NC_000913	107704	108217	45.6688	52.3245	42	42	45.6688	NC_000913	107704	108217	86.495	100.91	34.8081	39.6216	32	32	34.8081	NC_000913	107704	108217	66.3419	76.8937	61	61	66.3419	NC_000913	107704	108217	50.575
yjeM	Putative transport; Not classified	Putative transporter, function unknown	20.7923	17.8182	13.3639	3.76845	23.6427	20.0558	15.2135	3.7068	0.0547864	3.04027	1.2742e-05	0.486653	6.31426	7.41395	17	17	6.31426	NC_000913	4381861	4383364	3.34019	3.82698	9	9	3.34019	NC_000913	4381861	4383364	4.82722	5.62047	24.1325	27.4697	65	65	24.1325	NC_000913	4381861	4383364	12.2498	14.1982	33	33	12.2498	NC_000913	4381861	4383364	18.1912
bolA	Putative regulator; Murein sacculus, peptidoglycan	Stationary-phase morphogene, transcriptional repressor; predicted reductase; regulates mreB, dacA, dacC, and ampC transcription; shape determinant; FtsZ dependent; induced by AI-2 pheromone	45.7078	33.4064	-35.1104	-1.3055	55.3118	43.5678	-42.1498	-1.31944	0.0555429	-1.58439	-7.03729e-05	0.488975	154.486	181.391	88	88	154.486	NC_000913	453695	454013	145.592	166.811	83	83	145.592	NC_000913	453695	454013	150.039	174.101	121.079	137.823	69	69	121.079	NC_000913	453695	454013	108.778	126.079	62	62	108.778	NC_000913	453695	454013	114.928
cpxR	Putative regulator; Not classified	Response regulator, periplasmic stress response; CpxA is cognate sensor protein	95.7051	65.3997	-58.2892	-1.34608	110.795	72.4874	-69.0389	-1.35656	0.0557163	-1.6311	-0.000112047	0.488975	204.454	240.061	256	256	204.454	NC_000913	4102994	4103693	248.98	285.266	312	312	248.98	NC_000913	4102994	4103693	226.717	262.664	153.275	174.471	192	192	153.275	NC_000913	4102994	4103693	183.58	212.779	230	230	183.58	NC_000913	4102994	4103693	168.428
otsB	Enzyme; Osmotic adaptation	Trehalose phosphate phosphatase; cold- and heat- induced; required for viability at 4C; rpoS regulon; HAD17	31.3396	20.2034	22.9881	2.73698	36.2083	23.667	26.3644	2.7263	0.0555216	2.23188	2.11104e-05	0.488975	7.66642	9.0016	11	11	7.66642	NC_000913	1979610	1980411	18.8026	21.5429	27	27	18.8026	NC_000913	1979610	1980411	13.2345	15.2723	33.4392	38.0635	48	48	33.4392	NC_000913	1979610	1980411	39.006	45.2099	56	56	39.006	NC_000913	1979610	1980411	36.2226
trpC	Enzyme; Amino acid biosynthesis: Tryptophan	Tryptophan synthesis, bifunctional: N-(5-phosphoribosyl)anthranilate isomerase and indole-3-glycerolphosphate synthase	24.2471	13.9878	-16.0192	-1.52372	29.3832	16.9635	-18.9173	-1.53761	0.0557877	-1.83076	-2.69077e-05	0.488975	49.7048	58.3614	121	121	49.7048	NC_000913	1316450	1317809	43.5085	49.8494	106	106	43.5085	NC_000913	1316450	1317809	46.6066	54.1054	25.4577	28.9782	62	62	25.4577	NC_000913	1316450	1317809	35.717	41.3979	87	87	35.717	NC_000913	1316450	1317809	30.5874
yafC	Putative transport; Not classified	Putative LysR-family transcriptional regulator, function unknown	43.8812	40.8166	-20.7317	-1.58115	50.5218	45.7422	-24.1317	-1.5885	0.0557827	-1.93158	-3.50844e-05	0.488975	35.9968	42.2659	59	59	35.9968	NC_000913	229966	230881	76.8134	88.0081	126	126	76.8134	NC_000913	229966	230881	56.4051	65.137	32.9322	37.4863	54	54	32.9322	NC_000913	229966	230881	38.4145	44.5243	63	63	38.4145	NC_000913	229966	230881	35.6733
ydiE	Null	Hemin uptake protein HemP homolog; function unknown	81.3735	52.2608	61.015	1.99958	94.9348	59.4307	69.2509	1.97521	0.0557891	1.66354	5.12296e-05	0.488975	75.597	88.763	26	26	75.597	NC_000913	1787636	1787828	46.4843	53.2589	16	16	46.4843	NC_000913	1787636	1787828	61.0406	71.0109	116.254	132.33	40	40	116.254	NC_000913	1787636	1787828	127.858	148.194	44	44	127.858	NC_000913	1787636	1787828	122.056
artM	Transport; Transport of small molecules: Amino acids, amines	Arginine ABC transporter permease	35.0143	27.5267	30.024	2.22022	40.2682	32.2822	34.2762	2.20319	0.0559045	1.82234	2.594e-05	0.488994	20.8615	24.4948	25	25	20.8615	NC_000913	900088	900757	28.3492	32.4807	34	34	28.3492	NC_000913	900088	900757	24.6053	28.4878	53.3828	60.765	64	64	53.3828	NC_000913	900088	900757	55.8759	64.763	67	67	55.8759	NC_000913	900088	900757	54.6293
adiY	Putative regulator; Not classified	Transcriptional activator for adiA, AraC family	40.2762	32.9552	19.773	4.60108	45.7933	37.3301	22.5368	4.57052	0.0565036	3.57319	1.86525e-05	0.490266	1.46524	1.72042	2	2	1.46524	NC_000913	4335190	4335952	9.51647	10.9034	13	13	9.51647	NC_000913	4335190	4335952	5.49085	6.31191	41.7414	47.5138	57	57	41.7414	NC_000913	4335190	4335952	8.78622	10.1837	12	12	8.78622	NC_000913	4335190	4335952	25.2638
cutC	Putative transport; Detoxification	Putative copper homeostasis protein	17.9161	12.6904	-12.327	-1.70227	20.6386	14.2715	-14.4273	-1.71458	0.056232	-2.05356	-1.96237e-05	0.490266	26.9038	31.5894	36	36	26.9038	NC_000913	1956543	1957290	32.8564	37.6448	44	44	32.8564	NC_000913	1956543	1957290	29.8801	34.6171	14.9402	17.0063	20	20	14.9402	NC_000913	1956543	1957290	20.166	23.3734	27	27	20.166	NC_000913	1956543	1957290	17.5531
msrC	Null	Free methionine-(R)-sulfoxide reductase	95.1352	53.7159	-72.8612	-1.33094	115.185	63.0368	-86.7616	-1.34279	0.0563548	-1.60695	-0.000140873	0.490266	291.458	342.219	260	260	291.458	NC_000913	1913654	1914152	294.587	337.52	263	263	294.587	NC_000913	1913654	1914152	293.023	339.869	199.452	227.034	178	178	199.452	NC_000913	1913654	1914152	240.871	279.182	215	215	240.871	NC_000913	1913654	1914152	220.162
ycgZ	Null	Connector protein for RcsB regulation of biofilm and acid-resistance; blue light, low temperature and stress induction, BluRF(YcgEF) and RpoS regulons	56.4816	51.7756	-21.1817	-2.49952	64.5124	59.4091	-24.3033	-2.49557	0.0564883	-3.0785	-3.12891e-05	0.490266	7.06652	8.29722	3	3	7.06652	NC_000913	1215011	1215248	63.5481	72.8096	27	27	63.5481	NC_000913	1215011	1215248	35.3073	40.5534	11.7725	13.4005	5	5	11.7725	NC_000913	1215011	1215248	16.4788	19.0998	7	7	16.4788	NC_000913	1215011	1215248	14.1257
arsR	Regulator; Drug/analog sensitivity	Arsenate resistance operon repressor; resistance to arsenate, arsenite, and antimonite	11.0324	9.45542	7.09219	9.99459	12.7871	10.9355	8.1592	9.81295	0.0569937	7.51781	7.3975e-06	0.493527	1.57699	1.85164	1	1	1.57699	NC_000913	3646550	3646904	0	0	0	0	0	NC_000913	3646550	3646904	0.788495	0.92582	4.72896	5.38292	3	3	4.72896	NC_000913	3646550	3646904	11.0324	12.7871	7	7	11.0324	NC_000913	3646550	3646904	7.88069
fdnI	Enzyme; Energy metabolism, carbon: Anaerobic respiration	Formate dehydrogenase-N, cytochrome subunit, anaerobic; FDH-N	27.3018	22.1876	15.7846	3.31273	30.9242	25.186	17.9976	3.28384	0.0575153	2.64292	1.46031e-05	0.493698	4.268	5.01132	5	5	4.268	NC_000913	1549361	1550015	9.38215	10.7495	11	11	9.38215	NC_000913	1549361	1550015	6.82507	7.88041	31.5698	35.9355	37	37	31.5698	NC_000913	1549361	1550015	13.6495	15.8205	16	16	13.6495	NC_000913	1549361	1550015	22.6097
gpsA	Enzyme; Energy metabolism, carbon: Aerobic respiration	sn-Glycerol-3-phosphate dehydrogenase [NAD(P)+]	323.656	170.577	-183.64	-1.34082	396.607	209.582	-219.199	-1.35371	0.0575848	-1.60918	-0.000346811	0.493698	785.935	922.814	1436	1436	785.935	NC_000913	3780664	3781684	658.983	755.023	1204	1205	658.983	NC_000913	3780664	3781684	722.459	838.918	462.279	526.206	845	845	462.279	NC_000913	3780664	3781684	615.358	713.231	1125	1125	615.358	NC_000913	3780664	3781684	538.819
insN	IS, phage, Tn; Transposon-related functions; extrachromosomal; transposon related	Pseudogene reconstruction, fused IS911 transposase AB	32.4258	16.9668	-20	-1.42701	39.476	20.7462	-23.7138	-1.44012	0.0575781	-1.71447	-3.54051e-05	0.493698	71.5337	83.992	54	245	71.5337	NC_000913	269501	271413	62.1411	71.1975	31	213	62.1411	NC_000913	269501	271413	66.8374	77.5948	39.1079	44.516	24	134	39.1079	NC_000913	269501	271413	54.5669	63.2458	38	187	54.5669	NC_000913	269501	271413	46.8374
leuL	Leader; Amino acid biosynthesis: Leucine	leu operon leader peptide	12.828	12.828	6.41399	#DIV/0!	14.6019	14.6019	7.30097	#DIV/0!	0.0575813	45.9277	6.44543e-06	0.493698	0	0	0	0	0	NC_000913	83621	83708	0	0	0	0	0	NC_000913	83621	83708	0	0	12.828	14.6019	2	2	12.828	NC_000913	83621	83708	0	0	0	0	0	NC_000913	83621	83708	6.41399
yccB			12.0004	12.0004	6.00018	#DIV/0!	13.6599	13.6599	6.82994	#DIV/0!	0.0571972	43.0476	6.03224e-06	0.493698	0	0	0	0	0	NC_000913	1039667	1039760	0	0	0	0	0	NC_000913	1039667	1039760	0	0	12.0004	13.6599	2	2	12.0004	NC_000913	1039667	1039760	0	0	0	0	0	NC_000913	1039667	1039760	6.00018
ybdO	Putative regulator; Not classified	Required for swarming phenotype, function unknown; probable LysR-family transcriptional regulator	15.4501	15.4477	10.8134	4.49962	17.5637	17.473	12.3381	4.44242	0.0580466	3.57269	1.04729e-05	0.496672	3.09111	3.62946	5	5	3.09111	NC_000913	635938	636841	3.08866	3.5388	5	5	3.08866	NC_000913	635938	636841	3.08988	3.58413	18.5388	21.1025	30	30	18.5388	NC_000913	635938	636841	9.26786	10.7419	15	15	9.26786	NC_000913	635938	636841	13.9033
mmuM	Phage or Prophage Related	S-methylmethionine:(seleno)homocysteine methyltransferase; CP4-6 putative prophage remnant	17.335	12.5477	-11.6636	-1.65009	19.6545	14.528	-13.7098	-1.66605	0.0583689	-2.00826	-1.90322e-05	0.497459	26.3271	30.9123	44	44	26.3271	NC_000913	275938	276871	32.8828	37.6751	55	55	32.8828	NC_000913	275938	276871	29.6049	34.2937	20.335	23.1471	34	34	20.335	NC_000913	275938	276871	15.5477	18.0206	26	26	15.5477	NC_000913	275938	276871	17.9414
rsmF	Enzyme; rRNA modification	16S rRNA m(5)C1407 methyltransferase, SAM-dependent	37.9799	22.8525	25.7628	2.46087	43.157	25.1088	29.2382	2.42185	0.0583006	2.03597	2.31344e-05	0.497459	25.199	29.5877	65	65	25.199	NC_000913	1918246	1919686	10.0716	11.5394	26	26	10.0716	NC_000913	1918246	1919686	17.6353	20.5635	48.0515	54.6964	124	124	48.0515	NC_000913	1918246	1919686	38.7448	44.9072	100	100	38.7448	NC_000913	1918246	1919686	43.3981
ydeH			27.5587	22.5413	16.5938	2.89229	31.3231	25.254	18.8385	2.84556	0.0591508	2.35263	1.51834e-05	0.503131	11.2779	13.242	18	18	11.2779	NC_000913	1620983	1621874	6.26051	7.17291	10	10	6.26051	NC_000913	1620983	1621874	8.76919	10.2075	33.8192	38.496	54	54	33.8192	NC_000913	1620983	1621874	16.9068	19.5959	27	27	16.9068	NC_000913	1620983	1621874	25.363
emrY	Putative transport; Drug/analog sensitivity	EmrKY-TolC multidrug resistance efflux pump; overexpression resistance to deoxycholate	19.9431	19.941	11.4209	5.49967	22.682	22.6076	13.0017	5.41611	0.0601962	4.28243	1.10608e-05	0.505022	2.53917	2.98139	7	7	2.53917	NC_000913	2478659	2480198	2.53715	2.90692	7	7	2.53715	NC_000913	2478659	2480198	2.53816	2.94415	22.4802	25.589	62	62	22.4802	NC_000913	2478659	2480198	5.43786	6.30276	15	15	5.43786	NC_000913	2478659	2480198	13.959
hokA	Component of addiction module (incomplete)	Small toxic membrane polypeptide; homologous to plasmid-encoded plasmid stabilization toxins regulated by antisense RNA; functional relevance of chromosomal homologs is unknown	3.64717	3.64717	3.64687	#DIV/0!	4.22656	4.22656	4.18904	#DIV/0!	0.0601582	27.6478	3.82296e-06	0.505022	0	0	0	0	0	NC_000913	3718470	3718623	0	0	0	0	0	NC_000913	3718470	3718623	0	0	3.64717	4.15153	0	1	3.64717	NC_000913	3718470	3718623	3.64657	4.22656	0	1	3.64657	NC_000913	3718470	3718623	3.64687
intZ	Phage or Prophage Related	Putative integrase gene, Eut/CPZ-55 prophage	47.9393	33.6535	-39.0164	-1.30575	56.4296	37.3704	-46.5971	-1.31774	0.0603972	-1.57965	-7.78564e-05	0.505022	164.844	193.554	357	357	164.844	NC_000913	2556879	2558088	168.405	192.948	365	365	168.405	NC_000913	2556879	2558088	166.625	193.251	120.465	137.124	261	261	120.465	NC_000913	2556879	2558088	134.751	156.183	292	292	134.751	NC_000913	2556879	2558088	127.608
ppiC	Enzyme; Proteins - translation and modification	Peptidylprolyl-cis-trans isomerase C, rotamase	140.41	19.6777	-71.254	-1.32589	158.766	24.6245	-85.6193	-1.34176	0.0604208	-1.62982	-0.000142728	0.505022	281.107	330.065	142	142	281.107	NC_000913	3957554	3957836	298.686	342.217	151	151	298.686	NC_000913	3957554	3957836	289.897	336.141	279.009	317.592	141	141	279.009	NC_000913	3957554	3957836	158.277	183.451	80	80	158.277	NC_000913	3957554	3957836	218.643
rpsF	Structural component; Ribosomal proteins - synthesis, modification	30S ribosomal subunit protein S6; suppressor of dnaG-Ts	2790.64	1672.93	1994.74	1.9635	3165.29	1809.96	2257.54	1.93698	0.0604803	1.63205	0.00164716	0.505022	2629.15	3087.05	1865	1865	2629.15	NC_000913	4423140	4423536	1511.44	1731.72	1073	1073	1511.44	NC_000913	4423140	4423536	2070.3	2409.38	4302.09	4897.01	3053	3053	4302.09	NC_000913	4423140	4423536	3827.98	4436.83	2717	2717	3827.98	NC_000913	4423140	4423536	4065.04
tar	Regulator; Chemotaxis and mobility	Aspartate, maltose chemoreceptor, methyl-accepting; MCP II; also senses repellents cobalt and nickel; flagellar regulon	4.02834	4.02834	3.69292	#DIV/0!	4.66905	4.66905	4.24543	#DIV/0!	0.0603451	28.0594	3.882e-06	0.505022	0	0	0	0	0	NC_000913	1969053	1970715	0	0	0	0	0	NC_000913	1969053	1970715	0	0	3.3575	3.82181	10	10	3.3575	NC_000913	1969053	1970715	4.02834	4.66905	12	12	4.02834	NC_000913	1969053	1970715	3.69292
ybgJ	Putative enzyme; Not classified	Putative allophanate hydrolase, subunit 1	140.042	67.7629	-67.1082	-1.40112	161.408	71.9395	-78.8425	-1.4094	0.0603761	-1.68967	-0.00012243	0.505022	200.53	235.454	236	236	200.53	NC_000913	742815	743472	268.293	307.394	314	316	268.293	NC_000913	742815	743472	234.411	271.424	128.25	145.986	151	151	128.25	NC_000913	742815	743472	206.356	239.177	243	243	206.356	NC_000913	742815	743472	167.303
yccF	Null	DUF307 family inner membrane protein	39.9353	37.4623	33.0764	2.10398	44.4275	42.4104	37.6151	2.0829	0.0600224	1.7249	2.77474e-05	0.505022	28.7245	33.7272	23	23	28.7245	NC_000913	1023124	1023571	31.1975	35.7442	25	25	31.1975	NC_000913	1023124	1023571	29.961	34.7357	68.6598	78.1546	55	55	68.6598	NC_000913	1023124	1023571	57.4151	66.547	46	46	57.4151	NC_000913	1023124	1023571	63.0375
yfjU	Phage or Prophage Related	Pseudogene, CP4-57 putative defective prophage	14.5833	10.9361	-7.29243	-4.99895	16.7087	12.5571	-8.42066	-5.05665	0.0605419	-5.95213	-9.95253e-06	0.505022	3.64872	4.28419	1	1	3.64872	NC_000913	2770023	2770176	14.5833	16.7087	4	4	14.5833	NC_000913	2770023	2770176	9.11601	10.4964	3.64717	4.15153	1	1	3.64717	NC_000913	2770023	2770176	0	0	0	0	0	NC_000913	2770023	2770176	1.82359
yibF	Putative enzyme; Not classified	Function unknown, glutathione S-transferase homolog	20.1782	16.518	-13.7498	-1.48411	24.6456	19.8516	-16.3158	-1.49981	0.0597663	-1.7872	-2.35999e-05	0.505022	46.7504	54.8924	51	51	46.7504	NC_000913	3759369	3759978	37.5538	43.0269	41	41	37.5538	NC_000913	3759369	3759978	42.1521	48.9597	26.5722	30.2469	29	29	26.5722	NC_000913	3759369	3759978	30.2324	35.0409	33	33	30.2324	NC_000913	3759369	3759978	28.4023
hyfC	Enzyme; Energy metabolism, carbon: Anaerobic respiration	Putative hydrogenase 4 component C; membrane protein of Hyf electron transfer complex of FHL system	12.95	12.3606	7.35743	9.33156	14.7364	14.0277	8.38211	9.14971	0.0608316	6.7969	7.31175e-06	0.505488	1.17775	1.38287	2	2	1.17775	NC_000913	2601868	2602816	0.588409	0.674163	1	1	0.588409	NC_000913	2601868	2602816	0.883081	1.02852	13.5384	15.4106	23	23	13.5384	NC_000913	2601868	2602816	2.94264	3.41067	5	5	2.94264	NC_000913	2601868	2602816	8.24051
yedN	Null	Pseudogene reconstruction, IpaH/YopM family	10.3798	9.39006	7.16601	5.83206	11.8078	10.6176	8.17939	5.73549	0.0607854	4.5101	7.09128e-06	0.505488	1.97787	2.32234	4	4	1.97787	NC_000913	2009246	2010375	0.988151	1.13216	2	2	0.988151	NC_000913	2009246	2010375	1.48301	1.72725	11.3679	12.94	23	23	11.3679	NC_000913	2009246	2010375	5.93011	6.8733	12	12	5.93011	NC_000913	2009246	2010375	8.64902
tnaC	Leader; Degradation of small molecules: Amino acids	Regulatory leader peptide for tna operon	81.901	81.895	-29.7816	-1.72782	97.0104	96.6074	-35.7046	-1.76152	0.061674	-2.07206	-4.56476e-05	0.510606	111.651	131.096	15	15	111.651	NC_000913	3886457	3886532	29.7499	34.0857	4	4	29.7499	NC_000913	3886457	3886532	70.7004	82.5909	52.0816	59.2838	7	7	52.0816	NC_000913	3886457	3886532	29.756	34.4887	4	4	29.756	NC_000913	3886457	3886532	40.9188
yobF	Null	DUF2527 family heat-induced protein, function unknown	1928.11	1927.48	-798.902	-1.42643	2324.48	2312.46	-959.811	-1.44566	0.0616839	-1.69763	-0.00137734	0.510606	3636.41	4269.73	938	938	3636.41	NC_000913	1905471	1905615	1708.3	1957.26	441	441	1708.3	NC_000913	1905471	1905615	2672.35	3113.49	1708.93	1945.25	441	441	1708.93	NC_000913	1905471	1905615	2037.98	2362.12	526	526	2037.98	NC_000913	1905471	1905615	1873.45
tolQ	Membrane; Colicin-related functions	Tolerance to group A colicins and ssDNA filamentous phage; cell envelope integrity; inner membrane protein	144.131	103.772	113.907	1.93674	168.405	118.135	129.287	1.91475	0.0618469	1.60916	9.37669e-05	0.510976	141.779	166.471	176	176	141.779	NC_000913	774375	775068	101.42	116.201	126	126	101.42	NC_000913	774375	775068	121.6	141.336	225.461	256.64	280	280	225.461	NC_000913	774375	775068	245.551	284.606	305	305	245.551	NC_000913	774375	775068	235.506
asnB	Enzyme; Amino acid biosynthesis: Asparagine	Asparagine synthase B [glutamine-hydrolyzing]	26.1803	23.1753	-21.2912	-1.31846	33.0842	28.2444	-25.4835	-1.33177	0.0625181	-1.59452	-4.18021e-05	0.514729	91.5337	107.475	273	273	91.5337	NC_000913	696735	698400	84.7605	97.1135	253	253	84.7605	NC_000913	696735	698400	88.1471	102.294	65.3533	74.3909	195	195	65.3533	NC_000913	696735	698400	68.3584	79.2308	204	204	68.3584	NC_000913	696735	698400	66.8559
galE	Enzyme; Degradation of small molecules: Carbon compounds	UDP-galactose 4-epimerase; hexose-1-phosphate uridylyltransferase	75.2457	61.5709	-37.0625	-1.34032	91.9918	75.5677	-44.5798	-1.35615	0.0630426	-1.60793	-6.97322e-05	0.514729	176.753	207.537	322	322	176.753	NC_000913	790261	791278	115.182	131.969	210	210	115.182	NC_000913	790261	791278	145.968	169.753	101.508	115.545	185	185	101.508	NC_000913	790261	791278	116.303	134.801	212	212	116.303	NC_000913	790261	791278	108.905
panB	Enzyme; Biosynthesis of cofactors, carriers: Pantothenate	Ketopantoate hydroxymethyltransferase	56.2199	30.2704	-36.8676	-1.32128	69.6621	37.4722	-44.0149	-1.33358	0.0626371	-1.5916	-7.16337e-05	0.514729	157.997	185.513	225	225	157.997	NC_000913	148806	149601	145.241	166.409	207	207	145.241	NC_000913	148806	149601	151.619	175.961	101.777	115.851	145	145	101.777	NC_000913	148806	149601	127.726	148.041	182	182	127.726	NC_000913	148806	149601	114.751
ydhQ	Putative enzyme; Not classified	Autotransporter adhesin-related protein, function unknown	290.079	224.184	-142.51	-1.33653	335.246	244.952	-168.121	-1.34536	0.0632415	-1.62628	-0.000279451	0.514729	453.887	532.936	1022	1022	453.887	NC_000913	1742894	1744151	678.071	776.893	1528	1528	678.071	NC_000913	1742894	1744151	565.979	654.915	387.993	441.647	874	874	387.993	NC_000913	1742894	1744151	458.945	531.941	1029	1034	458.945	NC_000913	1742894	1744151	423.469
yfdQ	Phage or Prophage Related	Uncharacterized protein, CPS-53/KpLE1 prophage	20.9684	20.2907	10.8217	7.39907	23.858	23.0238	12.3049	7.25739	0.0629228	5.61934	1.05588e-05	0.514729	2.03002	2.38356	3	3	2.03002	NC_000913	2472053	2472878	1.35227	1.54935	2	2	1.35227	NC_000913	2472053	2472878	1.69114	1.96646	22.3207	25.4074	33	33	22.3207	NC_000913	2472053	2472878	2.70509	3.13534	4	4	2.70509	NC_000913	2472053	2472878	12.5129
yhiN	Putative enzyme; Not classified	Predicted oxidoreductase, function unknown	50.5665	31.0626	32.9247	2.22359	57.4314	34.0432	37.2956	2.18962	0.0632541	1.83836	2.85315e-05	0.514729	36.6601	43.0448	79	79	36.6601	NC_000913	3634230	3635433	17.1563	19.6566	37	37	17.1563	NC_000913	3634230	3635433	26.9082	31.3507	67.7228	77.088	146	146	67.7228	NC_000913	3634230	3635433	51.9431	60.2047	112	112	51.9431	NC_000913	3634230	3635433	59.8329
yicN	Null	DUF1198 family protein, function unknown	12.3132	6.15368	-8.62314	-2.55568	14.0749	7.11477	-10.0882	-2.59243	0.0628056	-3.09748	-1.23115e-05	0.514729	13.5559	15.9167	11	11	13.5559	NC_000913	3839972	3840425	14.7765	16.93	12	12	14.7765	NC_000913	3839972	3840425	14.1662	16.4234	8.62278	9.81521	7	7	8.62278	NC_000913	3839972	3840425	2.46324	2.85502	2	2	2.46324	NC_000913	3839972	3840425	5.54301
yjbQ	Null	Multicopy suppressor of thiE and pdxB; weak thiamine phosphate synthase activity	113.647	54.802	-63.5792	-1.35197	131.336	59.9927	-75.1875	-1.36183	0.0628428	-1.63204	-0.000120745	0.514729	223.57	262.507	167	167	223.57	NC_000913	4268260	4268677	264.86	303.461	198	198	264.86	NC_000913	4268260	4268677	244.215	282.984	151.213	172.124	113	113	151.213	NC_000913	4268260	4268677	210.058	243.468	157	157	210.058	NC_000913	4268260	4268677	180.636
creA	Null	Predicted periplasmic protein, function unknown	146.998	136.482	-60.0281	-1.41628	164.706	154.493	-70.2425	-1.42415	0.0640998	-1.74139	-0.000112157	0.515876	130.731	153.499	111	111	130.731	NC_000913	4633543	4634017	277.729	318.205	236	236	277.729	NC_000913	4633543	4634017	204.23	235.852	147.156	167.506	125	125	147.156	NC_000913	4633543	4634017	141.247	163.712	120	120	141.247	NC_000913	4633543	4634017	144.202
mtlA	Transport; Transport of small molecules: Carbohydrates, organic acids, alcohols	Mannitol-specific Enzyme IIABC of PTS transport system	35.5481	26.7959	-17.7835	-1.44527	40.2555	31.0313	-20.9337	-1.45676	0.0641676	-1.77028	-3.22414e-05	0.515876	44.3337	52.0549	152	152	44.3337	NC_000913	3770303	3772217	71.1107	81.4744	244	244	71.1107	NC_000913	3770303	3772217	57.7222	66.7646	44.3148	50.443	152	152	44.3148	NC_000913	3770303	3772217	35.5626	41.2189	122	122	35.5626	NC_000913	3770303	3772217	39.9387
qorA	Enzyme; Energy metabolism, carbon: Electron transport	Quinone oxidoreductase A, NADPH dependent	48.7405	48.7313	-24.3821	-1.43876	56.2475	55.1043	-28.5628	-1.44747	0.0639804	-1.76107	-4.44647e-05	0.515876	55.5985	65.2816	98	98	55.5985	NC_000913	4261270	4262254	104.306	119.508	184	184	104.306	NC_000913	4261270	4262254	79.9524	92.3946	55.5749	63.2602	97	98	55.5749	NC_000913	4261270	4262254	55.5657	64.4034	98	98	55.5657	NC_000913	4261270	4262254	55.5703
sfmH	Putative structural component; Surface structures	FimA homolog	17.5796	15.8794	9.07351	7.40139	19.9903	18.0584	10.3391	7.33496	0.0640265	5.51408	8.85902e-06	0.515876	0.567332	0.666139	1	1	0.567332	NC_000913	561558	562542	2.26753	2.59799	4	4	2.26753	NC_000913	561558	562542	1.41743	1.63207	18.1469	20.6564	32	32	18.1469	NC_000913	561558	562542	2.83498	3.28589	5	5	2.83498	NC_000913	561558	562542	10.4909
ycbX	Null	6-N-hydroxylaminopurine detoxification oxidoreductase; 2Fe-2S cluster	45.8079	28.2317	-33.1943	-1.31521	57.2483	34.8724	-39.6548	-1.32757	0.0642308	-1.58714	-6.51635e-05	0.515876	142.33	167.118	283	283	142.33	NC_000913	1005713	1006823	134.679	154.307	268	268	134.679	NC_000913	1005713	1006823	138.504	160.712	96.5219	109.87	192	192	96.5219	NC_000913	1005713	1006823	114.098	132.246	227	227	114.098	NC_000913	1005713	1006823	105.31
ydhZ	Null	Function unknown	29.2686	21.2895	-18.6089	-1.37858	35.0485	26.9037	-22.2761	-1.39482	0.0638132	-1.66992	-3.45252e-05	0.515876	74.434	87.3974	28	28	74.434	NC_000913	1752955	1753165	61.0936	69.9974	23	23	61.0936	NC_000913	1752955	1753165	67.7638	78.6974	53.1445	60.4937	20	20	53.1445	NC_000913	1752955	1753165	45.1653	52.3489	17	17	45.1653	NC_000913	1752955	1753165	49.1549
yghQ	Null	Predicted polysaccharide translocating flippase; inner membrane protein	10.9722	9.40411	7.05286	9.99525	12.4896	10.6483	8.04887	9.7429	0.0638918	7.29306	7.11048e-06	0.515876	1.56813	1.84124	3	3	1.56813	NC_000913	3129362	3130430	0	0	0	0	0	NC_000913	3129362	3130430	0.784066	0.920618	10.9722	12.4896	21	21	10.9722	NC_000913	3129362	3130430	4.70161	5.44941	9	9	4.70161	NC_000913	3129362	3130430	7.83693
rcnB	Null	Periplasmic modulator of Ni and Co efflux	51.0905	49.4605	-31.2945	-1.32501	63.4132	59.5417	-37.6475	-1.34036	0.0645374	-1.59724	-6.04224e-05	0.517377	146.562	172.088	89	89	146.562	NC_000913	2184981	2185320	108.6	124.428	66	66	108.6	NC_000913	2184981	2185320	127.581	148.258	95.4719	108.675	58	58	95.4719	NC_000913	2184981	2185320	97.102	112.546	59	59	97.102	NC_000913	2184981	2185320	96.287
bfr	Carrier; Transport of small molecules: Cations	Bacterioferritin; negatively regulated by ryhB RNA as part of indirect positive regulation by Fur; 24-mer	164.906	111.192	125.746	1.99533	184.142	125.427	143.269	1.98021	0.0647577	1.62925	0.000101966	0.517475	99.4794	116.805	85	85	99.4794	NC_000913	3464270	3464747	153.193	175.52	131	131	153.193	NC_000913	3464270	3464747	126.336	146.162	264.385	300.947	226	226	264.385	NC_000913	3464270	3464747	239.779	277.916	205	205	239.779	NC_000913	3464270	3464747	252.082
cobT	Enzyme; Biosynthesis of cofactors, carriers: Cobalamin	Nicotinate-nucleotide--dimethylbenzimidazole phosphoribosyltransferase; partial cobalamin biosynthesis pathway present in E. coli	23.7449	14.4523	-17.3137	-1.41373	27.4827	15.9397	-20.4815	-1.42566	0.0647892	-1.70732	-3.12595e-05	0.517475	57.3762	67.3688	111	111	57.3762	NC_000913	2061411	2062491	60.946	69.8283	118	118	60.946	NC_000913	2061411	2062491	59.1611	68.5986	37.2011	42.3456	72	72	37.2011	NC_000913	2061411	2062491	46.4937	53.8886	90	90	46.4937	NC_000913	2061411	2062491	41.8474
tadA	Enzyme; tRNA modification	A34-tRNA adenosine deaminase; point mutation confers resistance to HokC(Gef)-mediated cell killing; essential gene; homodimeric	31.0091	26.5609	27.6736	2.13605	35.1324	29.2804	31.4699	2.11251	0.0654461	1.76065	2.36166e-05	0.521757	26.5836	31.2134	24	24	26.5836	NC_000913	2695375	2695879	22.1354	25.3614	20	20	22.1354	NC_000913	2695375	2695879	24.3595	28.2874	53.1445	60.4937	48	48	53.1445	NC_000913	2695375	2695879	50.9217	59.0208	46	46	50.9217	NC_000913	2695375	2695879	52.0331
acnA	Enzyme; Energy metabolism, carbon: TCA cycle	Aconitate hydratase 1; aconitase A, stationary phase induced; iron-sulfur cluster	38.2076	24.6676	-25.557	-1.32129	47.4725	30.2679	-30.5554	-1.33415	0.0672854	-1.59302	-4.9725e-05	0.524462	110.983	130.312	532	532	110.983	NC_000913	1333854	1336530	99.222	113.683	476	476	99.222	NC_000913	1333854	1336530	105.103	121.997	72.7758	82.8398	349	349	72.7758	NC_000913	1333854	1336530	86.3157	100.044	414	414	86.3157	NC_000913	1333854	1336530	79.5457
glyA	Enzyme; Amino acid biosynthesis: Glycine	Serine hydroxymethyltransferase; binds Zn(II)	164.026	70.6447	-111.292	-1.31033	190.255	75.5453	-132.568	-1.32143	0.0661287	-1.57973	-0.000219544	0.524462	463.877	544.666	1042	1042	463.877	NC_000913	2682275	2683529	475.963	545.33	1070	1070	475.963	NC_000913	2682275	2683529	469.92	544.998	311.938	355.075	701	701	311.938	NC_000913	2682275	2683529	405.319	469.785	911	911	405.319	NC_000913	2682275	2683529	358.628
gpmM	Putative enzyme; Not classified	Phosphoglycerate mutase, Mn-dependent, cofactor-independent; iPGM; monomeric	109.308	106.819	-71.8886	-1.29821	127.025	119.162	-85.5795	-1.30904	0.0664325	-1.58031	-0.000146878	0.524462	276.779	324.982	766	766	276.779	NC_000913	3783282	3784827	349.128	400.01	967	967	349.128	NC_000913	3783282	3784827	312.954	362.496	239.821	272.985	664	664	239.821	NC_000913	3783282	3784827	242.309	280.849	671	671	242.309	NC_000913	3783282	3784827	241.065
intG	Null	Pseudogene, integrase homolog	20.6686	20.6658	12.0553	4.49971	23.5011	23.4001	13.7192	4.43355	0.0665697	3.54854	1.15248e-05	0.524462	3.44602	4.04618	1	1	3.44602	NC_000913	2010525	2010687	3.44328	3.9451	1	1	3.44328	NC_000913	2010525	2010687	3.44465	3.99564	24.1118	27.4462	7	7	24.1118	NC_000913	2010525	2010687	6.88796	7.9835	2	2	6.88796	NC_000913	2010525	2010687	15.4999
nanS	Null	9-O-acetyl N-acetylneuraminic acid deacetylase; sialyl esterase	19.3417	15.3546	13.3651	3.04282	21.9825	17.1718	15.2086	2.9966	0.0661617	2.48062	1.24552e-05	0.524462	8.536	10.0226	15	15	8.536	NC_000913	4534636	4535617	4.54892	5.21188	8	8	4.54892	NC_000913	4534636	4535617	6.54246	7.61726	23.8906	27.1944	42	42	23.8906	NC_000913	4534636	4535617	15.9245	18.4573	28	28	15.9245	NC_000913	4534636	4535617	19.9075
npr	Transport; Transport of small molecules: Other	NPr, N-regulated HPr-like protein	55.1667	49.0775	51.0915	1.94323	60.9618	55.4381	58.1088	1.92548	0.0663609	1.59825	4.13619e-05	0.524462	51.1222	60.0257	25	25	51.1222	NC_000913	3345987	3346260	57.2114	65.5494	28	28	57.2114	NC_000913	3345987	3346260	54.1668	62.7875	106.289	120.987	52	52	106.289	NC_000913	3345987	3346260	104.228	120.805	51	51	104.228	NC_000913	3345987	3346260	105.258
treB	Transport; Transport of small molecules: Carbohydrates, organic acids, alcohols	Trehalose permease PTS EIIBC component	1168.93	488.82	-611.711	-1.35144	1422.75	605.39	-728.744	-1.36385	0.0666492	-1.61719	-0.00113802	0.524462	2569.46	3016.96	6545	6545	2569.46	NC_000913	4462781	4464203	2135.14	2446.31	5443	5443	2135.14	NC_000913	4462781	4464203	2352.3	2731.64	1400.54	1594.21	3569	3569	1400.54	NC_000913	4462781	4464203	2080.64	2411.57	5303	5303	2080.64	NC_000913	4462781	4464203	1740.59
yaiZ	Null	Predicted inner membrane protein, DUF2754 family; function unknown	86.3944	28.7031	-41.9262	-1.4052	99.5321	29.1619	-49.283	-1.41356	0.0668016	-1.68786	-7.57015e-05	0.524462	131.046	153.869	50	50	131.046	NC_000913	398816	399029	159.749	183.03	61	61	159.749	NC_000913	398816	399029	145.397	168.45	73.3544	83.4984	28	28	73.3544	NC_000913	398816	399029	133.588	154.835	51	51	133.588	NC_000913	398816	399029	103.471
ycjD	Null	DUF559 family endonuclease-related protein, function unknown	47.2948	36.2446	26.7921	2.35954	53.7294	40.3517	30.3189	2.32181	0.0662723	1.92971	2.32643e-05	0.524462	25.2319	29.6262	16	16	25.2319	NC_000913	1349430	1349784	14.1816	16.2485	9	9	14.1816	NC_000913	1349430	1349784	19.7067	22.9374	61.4765	69.9779	39	39	61.4765	NC_000913	1349430	1349784	31.5212	36.5346	20	20	31.5212	NC_000913	1349430	1349784	46.4988
yibS	Null	Pseudogene reconstruction, rhsA-linked rhs gene fragment	48.7148	39.8602	23.2518	4.0009	55.372	45.1425	26.4929	3.97374	0.0670301	3.11754	2.15648e-05	0.524462	2.2153	2.60111	1	1	2.2153	NC_000913	3766661	3766913	13.2812	15.2168	6	6	13.2812	NC_000913	3766661	3766913	7.74826	8.90897	50.9301	57.9731	23	23	50.9301	NC_000913	3766661	3766913	11.0699	12.8306	5	5	11.0699	NC_000913	3766661	3766913	31
yigG	Null	Required for swarming phenotype, function unknown; inner membrane protein	13.1815	10.251	8.05426	6.4969	15.0043	11.5635	9.17631	6.33376	0.0673632	5.04313	8.00053e-06	0.524462	2.93047	3.44084	2	2	2.93047	NC_000913	4000835	4001216	0	0	0	0	0	NC_000913	4000835	4001216	1.46524	1.72042	13.1815	15.0043	9	9	13.1815	NC_000913	4000835	4001216	5.85748	6.78911	4	4	5.85748	NC_000913	4000835	4001216	9.51949
yliE	Null	Membrane-anchored putative cyclic-di-GMP phosphodiesterase	24.4709	19.9496	16.3885	2.7032	27.8001	22.2821	18.6238	2.66383	0.0669316	2.20797	1.48792e-05	0.524462	11.8828	13.9523	50	50	11.8828	NC_000913	872201	874550	7.36149	8.43436	31	31	7.36149	NC_000913	872201	874550	9.62216	11.1933	31.8324	36.2344	133	134	31.8324	NC_000913	872201	874550	20.1889	23.3999	85	85	20.1889	NC_000913	872201	874550	26.0106
yneL	Null	Pseudogene reconstruction, C-terminal fragment, AraC family	10.9954	10.9954	5.4977	#DIV/0!	12.5159	12.5159	6.25797	#DIV/0!	0.0671586	39.5492	5.53036e-06	0.524462	0	0	0	0	0	NC_000913	1588357	1588560	0	0	0	0	0	NC_000913	1588357	1588560	0	0	10.9954	12.5159	4	4	10.9954	NC_000913	1588357	1588560	0	0	0	0	0	NC_000913	1588357	1588560	5.4977
yfaH	Null	Pseudogene reconstruction, C-terminal fragment, LysR homolog	45.9211	32.1316	24.1044	2.74906	53.3166	36.9297	27.5894	2.71537	0.067642	2.32538	2.31061e-05	0.525685	20.6761	24.2771	9	9	20.6761	NC_000913	2347672	2347915	6.88656	7.8902	3	3	6.88656	NC_000913	2347672	2347915	13.7813	16.0836	22.9637	26.1393	10	10	22.9637	NC_000913	2347672	2347915	52.8077	61.2068	23	23	52.8077	NC_000913	2347672	2347915	37.8857
flhD	Regulator; Surface structures	Transcriptional activator of flagellar class II operons; forms heterotetramer with FlhC	42.9297	27.0136	27.814	2.24946	48.7597	29.6652	31.5106	2.215	0.0680017	1.85725	2.41705e-05	0.527532	30.2189	35.4818	19	19	30.2189	NC_000913	1975870	1976221	14.3029	16.3873	9	9	14.3029	NC_000913	1975870	1976221	22.2609	25.9346	57.2325	65.1471	36	36	57.2325	NC_000913	1975870	1976221	42.9173	49.7433	27	27	42.9173	NC_000913	1975870	1976221	50.0749
ybaE	Null	Putative ABC transporter periplasmic binding protein	25.5759	17.3632	-12.3005	-1.68178	29.1243	19.2781	-14.3958	-1.69624	0.0682071	-2.06669	-2.01632e-05	0.528177	21.6607	25.4331	66	66	21.6607	NC_000913	464835	466536	39.0238	44.7112	119	119	39.0238	NC_000913	464835	466536	30.3423	35.0721	22.6356	25.7658	69	69	22.6356	NC_000913	464835	466536	13.4479	15.5868	41	41	13.4479	NC_000913	464835	466536	18.0418
ackA	Enzyme; Energy metabolism, carbon: Electron transport	Acetate kinase, produces acetyl phosphate; mutants are fluoroacetate resistant; creBC regulon; binds Zn(II)	291.01	283.726	-107.587	-1.39993	326.853	321.903	-126.08	-1.40843	0.0691921	-1.7316	-0.000205483	0.530714	231.098	271.346	498	498	231.098	NC_000913	2411491	2412694	522.108	598.199	1126	1126	522.108	NC_000913	2411491	2412694	376.603	434.773	299.65	341.088	646	646	299.65	NC_000913	2411491	2412694	238.382	276.297	514	514	238.382	NC_000913	2411491	2412694	269.016
atoA	Enzyme; Degradation of small molecules: Fatty acids	Acetate CoA-transferase	6.00018	6.00018	3.85712	#DIV/0!	6.82994	6.82994	4.40831	#DIV/0!	0.0689598	28.6789	3.97088e-06	0.530714	0	0	0	0	0	NC_000913	2322130	2322781	0	0	0	0	0	NC_000913	2322130	2322781	0	0	6.00018	6.82994	7	7	6.00018	NC_000913	2322130	2322781	1.71405	1.98668	2	2	1.71405	NC_000913	2322130	2322781	3.85712
iscR	Regulation of Fe-S cluster assembly genes	isc operon transcriptional repressor; suf operon transcriptional activator; icsR regulon regulator; oxidative stress- and iron starvation-inducible; autorepressor; contains Fe-S cluster	75.2331	68.4117	-46.7951	-1.31069	87.2945	76.3318	-55.588	-1.32123	0.0691306	-1.59458	-9.41235e-05	0.530714	172.385	202.408	151	151	172.385	NC_000913	2659664	2660153	222.44	254.858	195	195	222.44	NC_000913	2659664	2660153	197.413	228.633	147.207	167.564	129	129	147.207	NC_000913	2659664	2660153	154.028	178.527	135	135	154.028	NC_000913	2659664	2660153	150.618
yadM	Putative structural component; Surface structures	Function unknown, FimA homolog	14.6854	11.7456	10.7671	4.14175	16.7016	13.1943	12.2829	4.07367	0.0687416	3.3419	1.0465e-05	0.530714	4.89697	5.74983	5	5	4.89697	NC_000913	152242	152812	1.95723	2.24248	2	2	1.95723	NC_000913	152242	152812	3.4271	3.99615	16.6426	18.9441	17	17	16.6426	NC_000913	152242	152812	11.7458	13.614	12	12	11.7458	NC_000913	152242	152812	14.1942
yccT	Null	UPF0319 family protein	5.89158	5.89158	3.78731	#DIV/0!	6.70632	6.70632	4.32852	#DIV/0!	0.0691408	28.1802	3.89933e-06	0.530714	0	0	0	0	0	NC_000913	1026333	1026996	0	0	0	0	0	NC_000913	1026333	1026996	0	0	5.89158	6.70632	7	7	5.89158	NC_000913	1026333	1026996	1.68303	1.95072	2	2	1.68303	NC_000913	1026333	1026996	3.78731
ygcB	Null	R-loop helicase-annealase Cas3, CRISPR-associated; needed for Cascade anti-viral activity	21.9707	21.5488	12.8668	3.92823	24.9778	24.3635	14.6348	3.86964	0.0692963	3.12472	1.21619e-05	0.530714	4.60503	5.40704	22	22	4.60503	NC_000913	2882574	2885241	4.18306	4.7927	20	20	4.18306	NC_000913	2882574	2885241	4.39404	5.09987	26.1538	29.7705	125	125	26.1538	NC_000913	2882574	2885241	8.36783	9.69873	40	40	8.36783	NC_000913	2882574	2885241	17.2608
yheO	Null	Predicted PAS domain DNA-binding transcriptional regulator; function unknown	85.8104	62.7	-72.9676	-1.28738	109.449	77.6308	-87.4012	-1.29955	0.0693945	-1.55727	-0.000148829	0.530714	328.158	385.31	425	425	328.158	NC_000913	3473739	3474462	325.583	373.033	422	422	325.583	NC_000913	3473739	3474462	326.87	379.172	242.348	275.861	314	314	242.348	NC_000913	3473739	3474462	265.458	307.679	344	344	265.458	NC_000913	3473739	3474462	253.903
slt	Enzyme; Murein sacculus, peptidoglycan	Soluble lytic murein transglycosylase Slt70, major autolysin, periplasmic	28.1932	23.3054	-16.7018	-1.41289	32.5852	26.1309	-19.6756	-1.42322	0.069698	-1.71602	-3.05387e-05	0.532094	48.1055	56.4836	167	167	48.1055	NC_000913	4628755	4630693	66.2005	75.8485	230	230	66.2005	NC_000913	4628755	4630693	57.153	66.1661	38.0074	43.2633	132	132	38.0074	NC_000913	4628755	4630693	42.8952	49.7176	149	149	42.8952	NC_000913	4628755	4630693	40.4513
yagU	Null	DUF1440 family inner membrane acid resistance protein	42.6175	39.8857	-22.2296	-1.36845	48.0436	46.1584	-26.2097	-1.37827	0.0699811	-1.67233	-4.26002e-05	0.532374	63.5412	74.6075	70	70	63.5412	NC_000913	302214	302829	101.585	116.39	112	112	101.585	NC_000913	302214	302829	82.5632	95.4988	61.6994	70.2317	68	68	61.6994	NC_000913	302214	302829	58.9677	68.3465	65	65	58.9677	NC_000913	302214	302829	60.3336
yijF	Null	DUF1287 family protein, function unknown	26.183	24.382	14.8978	3.3571	29.6093	27.7	16.9463	3.31553	0.0699525	2.67898	1.37718e-05	0.532374	5.41995	6.36389	6	6	5.41995	NC_000913	4135062	4135680	7.22086	8.27322	8	8	7.22086	NC_000913	4135062	4135680	6.3204	7.31855	31.6029	35.9732	35	35	31.6029	NC_000913	4135062	4135680	10.8335	12.5566	12	12	10.8335	NC_000913	4135062	4135680	21.2182
yiaY	Enzyme; Not classified	L-threonine dehydrogenase	14.5319	14.0469	7.99211	11.9978	16.5378	15.9546	9.10328	11.7555	0.0703389	8.48754	7.96303e-06	0.533309	0.969192	1.13799	2	2	0.969192	NC_000913	3754698	3755850	0.484211	0.55478	1	1	0.484211	NC_000913	3754698	3755850	0.726702	0.846383	15.0161	17.0926	31	31	15.0161	NC_000913	3754698	3755850	2.42155	2.8067	5	5	2.42155	NC_000913	3754698	3755850	8.71882
yjjQ	Putative regulator; Not classified	Putative transcriptional regulator, function unknown; H-NS-repressed, dimeric	20.7527	17.6794	10.7609	8.00274	23.6225	20.1013	12.2775	7.97335	0.0704743	5.95085	1.0544e-05	0.533309	0	0	0	0	0	NC_000913	4601499	4602225	3.07334	3.52125	4	4	3.07334	NC_000913	4601499	4602225	1.53667	1.76062	20.7527	23.6225	27	27	20.7527	NC_000913	4601499	4602225	3.84246	4.4536	5	5	3.84246	NC_000913	4601499	4602225	12.2976
ysaB	Null	Possible lipoprotein, function unknown	18.5998	14.8825	11.1602	4.00047	21.1051	16.899	12.7459	3.97246	0.0703634	3.15799	1.06084e-05	0.533309	1.86085	2.18493	1	1	1.86085	NC_000913	3723435	3723735	5.57811	6.39106	3	3	5.57811	NC_000913	3723435	3723735	3.71948	4.288	20.4606	23.2901	11	11	20.4606	NC_000913	3723435	3723735	9.29875	10.7777	5	5	9.29875	NC_000913	3723435	3723735	14.8797
folA	Enzyme; Biosynthesis of cofactors, carriers: Folic acid	Dihydrofolate reductase; trimethoprim resistance	130.241	102.248	101.115	1.8785	147.499	111.757	114.494	1.85629	0.0707328	1.55028	8.03079e-05	0.53433	129.096	151.58	111	111	129.096	NC_000913	49822	50302	101.103	115.838	87	87	101.103	NC_000913	49822	50302	115.1	133.709	231.345	263.337	199	199	231.345	NC_000913	49822	50302	201.085	233.068	173	173	201.085	NC_000913	49822	50302	216.215
yaiS	Putative enzyme; Not classified	Predicted PIG-L family deacetylase	17.0009	17.0007	8.50015	9.49965	19.3445	19.3309	9.66433	9.33114	0.0710683	6.88327	8.32218e-06	0.535927	1.00046	1.1747	1	1	1.00046	NC_000913	383282	383840	0.999662	1.14535	1	1	0.999662	NC_000913	383282	383840	1.00006	1.16002	18.0005	20.4898	18	18	18.0005	NC_000913	383282	383840	0.999865	1.15889	1	1	0.999865	NC_000913	383282	383840	9.50021
pheP	Transport; Transport of small molecules: Amino acids, amines	Phenylalanine-specific permease	38.5055	29.57	27.9553	2.11254	43.6764	32.5975	31.7013	2.08529	0.0717401	1.73899	2.36145e-05	0.539111	29.5952	34.7495	73	73	29.5952	NC_000913	601181	602558	20.6597	23.6706	51	51	20.6597	NC_000913	601181	602558	25.1274	29.2101	59.1652	67.347	146	146	59.1652	NC_000913	601181	602558	47.0002	54.4756	116	116	47.0002	NC_000913	601181	602558	53.0827
yfbM	Null	DUF1877 family protein, function unknown	15.5005	11.0734	9.96467	5.5017	17.644	12.5717	11.4181	5.50217	0.0717007	4.25086	9.77204e-06	0.539111	0	0	0	0	0	NC_000913	2384955	2385459	4.42707	5.07227	4	4	4.42707	NC_000913	2384955	2385459	2.21354	2.53614	15.5005	17.644	14	14	15.5005	NC_000913	2384955	2385459	8.85595	10.2645	8	8	8.85595	NC_000913	2384955	2385459	12.1782
cysQ	Enzyme; Central intermediary metabolism: Sulfur metabolism	3'(2'),5'-bisphosphate nucleotidase; converts pAp to AMP; lithium- and calcium-inhbited; putative PAPS (adenosine 3'-phosphate 5'-phosphosulfate) 3'(2'),5'-bisphosphate nucleotidase	66.9684	57.8942	-31.6279	-1.37007	77.3176	63.8265	-37.1732	-1.3784	0.0719226	-1.66962	-6.03115e-05	0.539287	88.1455	103.497	117	117	88.1455	NC_000913	4434777	4435518	146.04	167.323	194	194	146.04	NC_000913	4434777	4435518	117.093	135.41	79.0712	90.0058	105	105	79.0712	NC_000913	4434777	4435518	91.8581	106.468	122	122	91.8581	NC_000913	4434777	4435518	85.4647
yaaU	Putative transport; Not classified	Putative MFS transporter, function unknown; membrane protein	22.2027	20.9477	11.1016	5.81854	25.2129	23.8226	12.6263	5.74042	0.0720131	4.45296	1.0662e-05	0.539287	1.67644	1.96841	4	4	1.67644	NC_000913	45806	47138	2.93144	3.35867	7	7	2.93144	NC_000913	45806	47138	2.30394	2.66354	23.8791	27.1813	57	57	23.8791	NC_000913	45806	47138	2.93204	3.39838	7	7	2.93204	NC_000913	45806	47138	13.4056
trxC	Putative enzyme; Not classified	Thioredoxin 2, zinc-binding; Trx2	25.2142	18.5813	-19.2711	-1.33347	29.2949	20.4759	-22.9336	-1.34531	0.072413	-1.61412	-3.73842e-05	0.540408	74.434	87.3974	56	56	74.434	NC_000913	2716756	2717176	79.6873	91.3009	60	60	79.6873	NC_000913	2716756	2717176	77.0606	89.3492	54.4731	62.0061	41	41	54.4731	NC_000913	2716756	2717176	61.1061	70.825	46	46	61.1061	NC_000913	2716756	2717176	57.7896
yjfP	Null	Acyl CoA esterase activity in vitro, function unknown	20.0761	15.6077	-13.0217	-1.47306	22.6653	18.1042	-15.3698	-1.48645	0.0723087	-1.79363	-2.29576e-05	0.540408	35.7283	41.9507	48	48	35.7283	NC_000913	4414974	4415724	45.3687	51.9807	61	61	45.3687	NC_000913	4414974	4415724	40.5485	46.9657	29.7609	33.8765	40	40	29.7609	NC_000913	4414974	4415724	25.2926	29.3154	34	34	25.2926	NC_000913	4414974	4415724	27.5268
alsK	Putative regulator; Not classified	D-allose kinase	10.8124	9.01024	-9.30222	-1.68909	12.8858	11.096	-10.9604	-1.70726	0.0735085	-2.04087	-1.485e-05	0.541729	23.4107	27.4879	39	39	23.4107	NC_000913	4304892	4305822	22.1925	25.4268	37	37	22.1925	NC_000913	4304892	4305822	22.8016	26.4574	14.4004	16.3918	24	24	14.4004	NC_000913	4304892	4305822	12.5983	14.6021	21	21	12.5983	NC_000913	4304892	4305822	13.4994
anmK	Enzyme; Murein recycling	Anhydro-N-acetylmuramic acid kinase, murein recycling	12.0571	12.0541	-10.8103	-1.59737	13.9457	13.5734	-12.7258	-1.61221	0.073082	-1.93305	-1.78331e-05	0.541729	27.6613	32.4788	55	55	27.6613	NC_000913	1716516	1717626	30.152	34.5463	60	60	30.152	NC_000913	1716516	1717626	28.9066	33.5125	18.0978	20.6006	36	36	18.0978	NC_000913	1716516	1717626	18.0949	20.9729	36	36	18.0949	NC_000913	1716516	1717626	18.0964
can	Enzyme; Central intermediary metabolism: Pool, multipurpose conversions	Carbonic anhydrase, beta class	99.4475	60.7727	-66.9459	-1.29032	124.345	75.1332	-80.2414	-1.30271	0.0740944	-1.55575	-0.000135038	0.541729	310.703	364.815	369	369	310.703	NC_000913	142007	142670	284.374	325.819	338	338	284.374	NC_000913	142007	142670	297.539	345.317	211.255	240.469	251	251	211.255	NC_000913	142007	142670	249.93	289.682	297	297	249.93	NC_000913	142007	142670	230.593
dmsD	Putative enzyme; Not classified	Redox enzyme maturation protein (REMP) for DmsA; twin-arginine leader-binding protein; binds DmsA and TorA TAT signal peptides; required for anaerobic growth on glycerol-DMSO medium; stimulates growth on glycerol-fumarate	21.7607	19.9398	-14.9734	-1.39295	24.437	23.1366	-17.7242	-1.40502	0.0740248	-1.69408	-2.78076e-05	0.541729	47.202	55.4227	52	52	47.202	NC_000913	1662529	1663144	58.9557	67.5478	65	65	58.9557	NC_000913	1662529	1663144	53.0788	61.4853	39.0158	44.4112	43	43	39.0158	NC_000913	1662529	1663144	37.195	43.1109	41	41	37.195	NC_000913	1662529	1663144	38.1054
feoB	Transport; Transport of small molecules: Cations	Putative ferrous iron permease with GTP-binding domain	39.9013	30.9872	29.5522	2.06459	45.2455	34.1167	33.5081	2.0386	0.073971	1.70004	2.47113e-05	0.541729	32.2162	37.827	134	134	32.2162	NC_000913	3538428	3540750	23.3022	26.6982	97	97	23.3022	NC_000913	3538428	3540750	27.7592	32.2626	63.2035	71.9438	263	263	63.2035	NC_000913	3538428	3540750	51.4194	59.5977	214	214	51.4194	NC_000913	3538428	3540750	57.3115
lldR	Regulator; Energy metabolism, carbon: Aerobic respiration	Dual role activator/repressor for lldPRD operon	721.619	314.803	-326.955	-1.37428	870.122	399.274	-388.879	-1.3866	0.0739297	-1.63612	-0.000590822	0.541729	1357.92	1594.41	1890	1890	1357.92	NC_000913	3777076	3777853	1043.11	1195.14	1453	1453	1043.11	NC_000913	3777076	3777853	1200.52	1394.77	636.297	724.29	886	886	636.297	NC_000913	3777076	3777853	1110.82	1287.5	1547	1547	1110.82	NC_000913	3777076	3777853	873.56
nlpD	Enzyme; Murein sacculus, peptidoglycan; membrane; Macromolecule synthesis, modification: Lipoprotein	Activator of AmiC murein hydrolase activity, lipoprotein	252.328	123.194	-146.404	-1.30154	292.239	133.826	-174.04	-1.31169	0.0728202	-1.57202	-0.000293318	0.541729	590.575	693.429	1206	1206	590.575	NC_000913	2865635	2866775	673.288	771.413	1376	1376	673.288	NC_000913	2865635	2866775	631.931	732.421	420.96	479.174	860	860	420.96	NC_000913	2865635	2866775	550.094	637.587	1124	1124	550.094	NC_000913	2865635	2866775	485.527
rsmJ	Enzyme; rRNA modification	16S rRNA m(2)G1516 methyltransferase, SAM-dependent	100.858	14.2139	-50.4129	-1.42925	121.082	21.258	-59.4523	-1.43923	0.0738988	-1.7017	-8.79711e-05	0.541729	174.964	205.436	236	236	174.964	NC_000913	3640402	3641155	160.75	184.178	217	217	160.75	NC_000913	3640402	3641155	167.857	194.807	74.1058	84.3538	99	100	74.1058	NC_000913	3640402	3641155	160.783	186.356	217	217	160.783	NC_000913	3640402	3641155	117.444
ydhU	Putative enzyme; Not classified	Predicted cytochrome b integral membrane protein; FNR, Nar, NarP-regulated protein; putative subunit of YdhYVWXUT oxidoreductase complex	15.6188	13.4893	7.80877	8.32962	17.7787	15.3105	8.87252	8.09281	0.0729365	6.20466	7.68626e-06	0.541729	2.13074	2.50183	3	3	2.13074	NC_000913	1747586	1748372	0	0	0	0	0	NC_000913	1747586	1748372	1.06537	1.25092	15.6188	17.7787	22	22	15.6188	NC_000913	1747586	1748372	2.12948	2.46818	3	3	2.12948	NC_000913	1747586	1748372	8.87414
yfhR	Putative enzyme; Not classified	Predicted prolyl oligopeptidase	16.9681	15.6648	10.1157	4.87514	19.2443	17.8068	11.5351	4.82121	0.0736881	3.80957	9.76501e-06	0.541729	1.95879	2.29993	3	3	1.95879	NC_000913	2662411	2663266	3.26205	3.73746	5	5	3.26205	NC_000913	2662411	2663266	2.61042	3.0187	18.9269	21.5443	29	29	18.9269	NC_000913	2662411	2663266	6.52544	7.56331	10	10	6.52544	NC_000913	2662411	2663266	12.7262
yjhR	Null	Pseudogene reconstruction, helicase family, C-terminal fragment	17.9836	17.0892	13.2634	3.10694	20.2607	19.4022	15.1263	3.07333	0.0740227	2.51246	1.23357e-05	0.541729	5.84795	6.86643	13	13	5.84795	NC_000913	4532813	4534054	6.74228	7.7249	15	15	6.74228	NC_000913	4532813	4534054	6.29512	7.29567	23.8315	27.1271	53	53	23.8315	NC_000913	4532813	4534054	15.2856	17.7168	34	34	15.2856	NC_000913	4532813	4534054	19.5586
yjiG	Null	SpmB family inner membrane protein, function unknown	8.45912	4.83543	-6.03974	-3.00026	9.95061	5.85088	-7.0673	-3.04875	0.0739434	-3.56554	-8.37677e-06	0.541729	9.66675	11.3503	8	8	9.66675	NC_000913	4557561	4558023	8.45169	9.68343	7	7	8.45169	NC_000913	4557561	4558023	9.05922	10.5169	4.83132	5.49943	4	4	4.83132	NC_000913	4557561	4558023	1.20763	1.3997	1	1	1.20763	NC_000913	4557561	4558023	3.01947
prfC	Factor; Proteins - translation and modification	Peptide chain release factor 3, RF-3; stimulates activity of RF-1 and RF-2	259.761	152.205	183.492	1.91074	294.582	164.097	207.501	1.885	0.07427	1.58674	0.000148993	0.542096	255.252	299.707	727	727	255.252	NC_000913	4607436	4609026	147.697	169.223	421	421	147.697	NC_000913	4607436	4609026	201.475	234.465	407.458	463.804	1161	1161	407.458	NC_000913	4607436	4609026	362.476	420.128	1033	1033	362.476	NC_000913	4607436	4609026	384.967
rsxB	Null	SoxR iron-sulfur cluster reduction factor component; predicted iron-sulfur protein; probable ThiC reduction factor	23.1317	14.4511	15.4165	2.88146	26.3018	15.9998	17.5194	2.83138	0.07468	2.37156	1.43253e-05	0.543697	12.5342	14.7172	13	13	12.5342	NC_000913	1704371	1704950	3.85362	4.41524	4	4	3.85362	NC_000913	1704371	1704950	8.19392	9.56621	26.9853	30.717	28	28	26.9853	NC_000913	1704371	1704950	20.2356	23.4541	21	21	20.2356	NC_000913	1704371	1704950	23.6104
yhaJ	Putative regulator; Not classified	LysR-family transcriptional regulator, function unknown	162.861	159.673	-70.6003	-1.36495	187.946	177.708	-82.8116	-1.37245	0.074741	-1.66856	-0.000136184	0.543697	184.218	216.301	296	296	184.218	NC_000913	3251339	3252236	343.89	394.009	553	553	343.89	NC_000913	3251339	3252236	264.054	305.155	181.029	206.063	291	291	181.029	NC_000913	3251339	3252236	205.879	238.624	331	331	205.879	NC_000913	3251339	3252236	193.454
yafO	Null	mRNA interferase, toxin-antitoxin pair YafNO	29.3698	19.5748	16.0799	3.55417	33.4209	21.8802	18.2428	3.47456	0.0749147	2.90445	1.52474e-05	0.544044	11.1931	13.1425	8	8	11.1931	NC_000913	252300	252699	1.39802	1.60177	1	1	1.39802	NC_000913	252300	252699	6.29555	7.37212	30.7679	35.0227	22	22	30.7679	NC_000913	252300	252699	13.9831	16.2071	10	10	13.9831	NC_000913	252300	252699	22.3755
exbD	Transport; Transport of small molecules: Cations	Uptake of enterochelin; resistance or sensitivity to colicins; similarity with TolR	165.032	88.9779	98.8609	2.00611	192.083	101.071	112.202	1.97978	0.0750472	1.68749	8.48666e-05	0.544092	136.288	160.023	104	104	136.288	NC_000913	3148839	3149265	60.2331	69.0115	46	46	60.2331	NC_000913	3148839	3149265	98.2603	114.517	168.977	192.344	129	129	168.977	NC_000913	3148839	3149265	225.265	261.094	172	172	225.265	NC_000913	3148839	3149265	197.121
atpI	Enzyme; ATP-proton motive force interconversion	ATP synthase, membrane-bound accessory factor	436.56	253.178	332.362	1.87776	494.793	271.317	376.07	1.8537	0.0755414	1.56155	0.000268095	0.546726	470.341	552.255	321	321	470.341	NC_000913	3920082	3920463	286.958	328.779	196	196	286.958	NC_000913	3920082	3920463	378.649	440.517	723.518	823.572	494	494	723.518	NC_000913	3920082	3920463	698.504	809.602	477	477	698.504	NC_000913	3920082	3920463	711.011
mdtN	Putative membrane; Not classified	Membrane fusion protein (MFP) of MdtNOP efflux pump, signal anchor; mdtP mutants are sensitive to acriflavin and puromycin	12.9773	11.895	7.02882	7.49809	14.7679	13.4817	7.99776	7.33547	0.0764172	5.58796	6.92269e-06	0.546726	1.62283	1.90547	3	3	1.62283	NC_000913	4301100	4302132	0.540515	0.619289	1	1	0.540515	NC_000913	4301100	4302132	1.08167	1.26238	13.5179	15.3872	25	25	13.5179	NC_000913	4301100	4302132	2.70312	3.13306	5	5	2.70312	NC_000913	4301100	4302132	8.11049
rutR	Regulator; Pyrimidine nitrogen catabolism	Repressor for rut operon; pyrimidine nitrogen catabolism	35.7777	34.8939	-20.9604	-1.32659	40.4609	40.1436	-24.8373	-1.33693	0.0764227	-1.61692	-4.16009e-05	0.546726	70.7647	83.0891	81	81	70.7647	NC_000913	1073464	1074103	99.5156	114.019	114	114	99.5156	NC_000913	1073464	1074103	85.1402	98.554	64.6217	73.5581	74	74	64.6217	NC_000913	1073464	1074103	63.7379	73.8754	73	73	63.7379	NC_000913	1073464	1074103	64.1798
ubiD	Null	3-octaprenyl-4-hydroxybenzoate carboxylyase; ubiquinone biosynthesis, third step; UbiX isozyme	94.6003	29.6456	-57.7327	-1.31939	116.395	38.0305	-68.7314	-1.33049	0.0763225	-1.58549	-0.00011201	0.546726	242.882	285.182	650	650	242.882	NC_000913	4023010	4024504	234.102	268.219	627	627	234.102	NC_000913	4023010	4024504	238.492	276.701	148.282	168.787	397	397	148.282	NC_000913	4023010	4024504	213.236	247.152	571	571	213.236	NC_000913	4023010	4024504	180.759
yadG	Putative transport; Not classified	Putative ABC transporter ATPase	83.6066	42.0429	-52.0865	-1.27	93.5001	49.7626	-62.657	-1.28303	0.0758997	-1.54961	-0.000110769	0.546726	234.262	275.061	389	389	234.262	NC_000913	142778	143705	255.739	293.01	425	425	255.739	NC_000913	142778	143705	245	284.036	213.696	243.247	355	355	213.696	NC_000913	142778	143705	172.132	199.51	286	286	172.132	NC_000913	142778	143705	192.914
ybjO	Null	Inner membrane protein, DUF2593 family, function unknown	30.8129	23.9586	17.1141	2.87434	35.0314	26.8213	19.4002	2.82334	0.0761376	2.33814	1.55961e-05	0.546726	12.5579	14.745	11	11	12.5579	NC_000913	897211	897700	5.70359	6.53483	5	5	5.70359	NC_000913	897211	897700	9.13073	10.6399	36.5165	41.5662	32	32	36.5165	NC_000913	897211	897700	15.9733	18.5139	14	14	15.9733	NC_000913	897211	897700	26.2449
ymcE	Phenotype; Not classified	Cold shock gene, function unknown; mistakenly thought to be sfa, which is the adjacent gene, now called gnsA	1399.85	1231.31	-472.117	-1.41809	1578.24	1396.52	-551.04	-1.42502	0.0758941	-1.75338	-0.000890454	0.546726	901.424	1058.42	373	373	901.424	NC_000913	1051069	1051300	2301.27	2636.66	953	953	2301.27	NC_000913	1051069	1051300	1601.35	1847.54	1188.5	1352.86	492	492	1188.5	NC_000913	1051069	1051300	1069.96	1240.14	443	443	1069.96	NC_000913	1051069	1051300	1129.23
yraJ	Putative membrane; Not classified	Putative outer membrane fimbrial subunit export usher protein; function unknown	19.5066	16.8527	14.2984	2.74315	21.9575	19.1122	16.3101	2.71763	0.0761904	2.225	1.29891e-05	0.546726	6.8756	8.07306	31	31	6.8756	NC_000913	3286835	3289352	9.52955	10.9184	43	43	9.52955	NC_000913	3286835	3289352	8.20258	9.49572	26.3822	30.0306	119	119	26.3822	NC_000913	3286835	3289352	18.6197	21.5811	84	84	18.6197	NC_000913	3286835	3289352	22.5009
yoeH	Phage or Prophage Related	Pseudogene, CP4-44 putative defective prophage; C-terminal fragment	21.0495	7.01364	-12.2844	-2.75043	24.1172	7.84897	-14.2308	-2.74952	0.076739	-3.19538	-1.70181e-05	0.548081	17.5552	20.6126	5	5	17.5552	NC_000913	2066284	2066443	21.0495	24.1172	6	6	21.0495	NC_000913	2066284	2066443	19.3023	22.3649	0	0	0	0	0	NC_000913	2066284	2066443	14.0358	16.2683	4	4	14.0358	NC_000913	2066284	2066443	7.01792
seqA	Regulator; DNA - replication, repair, restriction/modification	Multi-faceted genome stability factor; negative modulator of initiation of replication; replication fork tracking protein required for chromosome segregation; chromosome cohesion protein; hemimethylated GATC binding protein	55.2911	55.269	-36.3048	-1.27119	69.6974	66.9432	-43.8916	-1.28543	0.0770038	-1.5349	-7.51887e-05	0.549065	189.152	222.095	185	185	189.152	NC_000913	712209	712755	151.202	173.238	148	148	151.202	NC_000913	712209	712755	170.177	197.666	133.883	152.398	131	131	133.883	NC_000913	712209	712755	133.861	155.152	131	131	133.861	NC_000913	712209	712755	133.872
add	Enzyme; Salvage of nucleosides and nucleotides	Adenosine deaminase	196.187	133.343	-80.8083	-1.366	236.528	163.243	-96.666	-1.38039	0.0772971	-1.62555	-0.00014647	0.550127	368.27	432.408	661	661	368.27	NC_000913	1700256	1701258	234.927	269.165	422	422	234.927	NC_000913	1700256	1701258	301.598	350.786	172.083	195.88	309	309	172.083	NC_000913	1700256	1701258	269.497	312.36	484	484	269.497	NC_000913	1700256	1701258	220.79
arfB	Null	Alternative stalled-ribosome rescue factor B; peptidyl-tRNA hydrolase, ribosome-attached	42.2635	17.2152	-27.7152	-1.32078	52.2741	21.7081	-33.0216	-1.3323	0.0776807	-1.59041	-5.39039e-05	0.550127	116.138	136.365	88	88	116.138	NC_000913	214832	215255	112.09	128.426	85	85	112.09	NC_000913	214832	215255	114.114	132.395	73.8746	84.0906	56	56	73.8746	NC_000913	214832	215255	98.9229	114.657	75	75	98.9229	NC_000913	214832	215255	86.3987
dapF	Enzyme; Amino acid biosynthesis: Lysine	Diaminopimelate epimerase	62.2994	34.5899	-35.1928	-1.29152	76.983	42.6474	-42.2282	-1.3042	0.0781637	-1.55325	-7.04805e-05	0.550127	169.168	198.63	250	250	169.168	NC_000913	3992784	3993609	142.664	163.456	211	211	142.664	NC_000913	3992784	3993609	155.916	181.043	106.869	121.647	158	158	106.869	NC_000913	3992784	3993609	134.578	155.983	199	199	134.578	NC_000913	3992784	3993609	120.723
deoC	Enzyme; Salvage of nucleosides and nucleotides	2-deoxy-D-ribose 5-phosphate aldolase (DERA); deoxyriboaldolase	188.643	169.4	-115.565	-1.26948	219.26	188.251	-137.885	-1.27985	0.0779171	-1.54436	-0.000245264	0.550127	480.958	564.722	672	672	480.958	NC_000913	4615345	4616125	607.871	696.462	850	850	607.871	NC_000913	4615345	4616125	544.415	630.592	419.228	477.202	586	586	419.228	NC_000913	4615345	4616125	438.472	508.211	613	613	438.472	NC_000913	4615345	4616125	428.85
nanM	Null	N-acetylneuraminic acid mutarotase	34.7855	29.2298	20.1599	2.50902	39.517	32.693	22.8439	2.47039	0.0785532	2.04255	1.7772e-05	0.550127	16.1374	18.9479	32	32	16.1374	NC_000913	4535681	4536788	10.5818	12.124	21	21	10.5818	NC_000913	4535681	4536788	13.3596	15.536	45.3672	51.641	90	90	45.3672	NC_000913	4535681	4536788	21.6719	25.1188	43	43	21.6719	NC_000913	4535681	4536788	33.5196
tdh	Enzyme; Degradation of small molecules: Amino acids	Threonine dehydrogenase	267.848	168.417	-154.233	-1.28038	310.612	184.979	-183.684	-1.29047	0.0784868	-1.5511	-0.000319518	0.550127	640.415	751.95	1177	1177	640.415	NC_000913	3788342	3789368	768.214	880.173	1413	1413	768.214	NC_000913	3788342	3789368	704.314	816.061	500.366	569.561	920	920	500.366	NC_000913	3788342	3789368	599.796	695.194	1103	1103	599.796	NC_000913	3788342	3789368	550.081
yfdX	Null	Secreted protein	20.1795	18.4261	10.09	6.75102	22.9386	20.9546	11.4871	6.67926	0.0785147	5.08379	9.77501e-06	0.550127	0.877759	1.03063	1	1	0.877759	NC_000913	2491788	2492424	2.63119	3.01465	3	3	2.63119	NC_000913	2491788	2492424	1.75447	2.02264	21.0572	23.9692	24	24	21.0572	NC_000913	2491788	2492424	2.63172	3.0503	3	3	2.63172	NC_000913	2491788	2492424	11.8445
yfeD	Null	Predicted DNA-binding protein, DUF1323 family	46.9078	31.3038	-25.5738	-1.31327	57.7258	38.107	-30.6966	-1.32707	0.0781463	-1.57886	-4.98349e-05	0.550127	120.742	141.771	85	85	120.742	NC_000913	2516834	2517227	93.6782	107.331	66	66	93.6782	NC_000913	2516834	2517227	107.21	124.551	73.8343	84.0447	52	52	73.8343	NC_000913	2516834	2517227	89.4383	103.664	63	63	89.4383	NC_000913	2516834	2517227	81.6363
yihU	Enzyme; Not classified	3-sulpholactaldehyde (SLA) reductase, NADH-dependent; sulphoglycolysis pathway; gamma-hydroxybutyrate dehydrogenase, NADH-dependent	13.0646	13.0631	8.08674	5.33296	14.8574	14.8026	9.21626	5.2572	0.0784633	4.12891	7.87091e-06	0.550127	1.86707	2.19224	3	3	1.86707	NC_000913	4070697	4071594	1.86559	2.13748	3	3	1.86559	NC_000913	4070697	4071594	1.86633	2.16486	14.9302	16.9949	24	24	14.9302	NC_000913	4070697	4071594	4.97592	5.76734	8	8	4.97592	NC_000913	4070697	4071594	9.95307
yjhD	Null	Pseudogene, C-terminal fragment	33.821	16.9003	21.7346	2.63543	38.462	18.4572	24.6581	2.58718	0.0778125	2.19	1.99547e-05	0.550127	21.7502	25.5382	9	9	21.7502	NC_000913	4504648	4504879	4.82953	5.53339	2	2	4.82953	NC_000913	4504648	4504879	13.2899	15.5358	38.6505	43.9954	16	16	38.6505	NC_000913	4504648	4504879	31.3984	36.3923	13	13	31.3984	NC_000913	4504648	4504879	35.0244
yrdA	Putative enzyme; Not classified	Bacterial transferase hexapeptide domain protein; function unknown, low abundance protein	455.163	418.799	-170.9	-1.39487	524.165	468.629	-199.365	-1.4004	0.0781141	-1.69977	-0.0003205	0.550127	394.299	462.97	392	392	394.299	NC_000913	3427257	3427812	813.098	931.598	809	809	813.098	NC_000913	3427257	3427812	603.698	697.284	357.935	407.433	356	356	357.935	NC_000913	3427257	3427812	507.661	588.405	505	505	507.661	NC_000913	3427257	3427812	432.798
pphA	Regulator; Not classified	Ser/Thr protein phosphatase 1; signals periplasmic protein misfolding; heat shock regulon	21.2324	15.2913	14.0139	3.53889	24.0772	17.3426	16.0332	3.5208	0.0787963	2.82754	1.32228e-05	0.550302	2.54911	2.99306	3	3	2.54911	NC_000913	1920336	1920993	8.49028	9.72765	10	10	8.49028	NC_000913	1920336	1920993	5.51969	6.36035	23.7815	27.0702	28	28	23.7815	NC_000913	1920336	1920993	15.2856	17.7168	18	18	15.2856	NC_000913	1920336	1920993	19.5336
yncH	Null	IPR020099 family protein required for swarming, function unknown	7.8565	7.8565	-3.92825	#DIV/0!	9.0015	9.0015	-4.50075	#DIV/0!	0.0788329	-36.9096	-5.15167e-06	0.550302	0	0	0	0	0	NC_000913	1524963	1525176	7.8565	9.0015	3	3	7.8565	NC_000913	1524963	1525176	3.92825	4.50075	0	0	0	0	0	NC_000913	1524963	1525176	0	0	0	0	0	NC_000913	1524963	1525176	0
ompR	Regulator; Global regulatory functions	Response regulator for osmoregulation; regulates production of outer membrane proteins	57.2823	49.555	-36.8234	-1.27308	66.6066	54.9308	-43.9584	-1.28373	0.079697	-1.54667	-7.74976e-05	0.550934	155.071	182.078	200	200	155.071	NC_000913	3533886	3534606	188.261	215.698	243	243	188.261	NC_000913	3533886	3534606	171.666	198.888	130.979	149.092	169	169	130.979	NC_000913	3533886	3534606	138.706	160.768	179	179	138.706	NC_000913	3533886	3534606	134.843
potA	Transport; Transport of small molecules: Amino acids, amines	Spermidine/putrescine ABC transporter ATPase	221.374	118.197	134.92	1.97815	251.344	127.744	152.328	1.94773	0.0797568	1.64333	0.000111452	0.550934	189.522	222.529	386	386	189.522	NC_000913	1183680	1184817	86.3455	98.9294	176	176	86.3455	NC_000913	1183680	1184817	137.934	160.729	307.719	350.273	627	627	307.719	NC_000913	1183680	1184817	237.989	275.841	485	485	237.989	NC_000913	1183680	1184817	272.854
yahL	Null	Uncharacterized protein, function unknown	23.2512	19.1453	12.3077	4.59861	26.4564	21.5965	13.9775	4.49755	0.0798381	3.66331	1.18251e-05	0.550934	5.47309	6.42628	8	8	5.47309	NC_000913	343399	344215	1.36718	1.56644	2	2	1.36718	NC_000913	343399	344215	3.42013	3.99636	24.6184	28.0228	36	36	24.6184	NC_000913	343399	344215	6.83731	7.92479	10	10	6.83731	NC_000913	343399	344215	15.7279
ydhF	Null	Predicted aldo/keto NAD(P) oxidoreductase, function unknown	23.6661	19.929	-13.3819	-1.44818	28.2107	24.5379	-15.9981	-1.46672	0.0791677	-1.74679	-2.34367e-05	0.550934	51.6557	60.652	83	83	51.6557	NC_000913	1722759	1723656	34.8243	39.8996	56	56	34.8243	NC_000913	1722759	1723656	43.24	50.2758	31.7267	36.1141	51	51	31.7267	NC_000913	1722759	1723656	27.9895	32.4413	45	45	27.9895	NC_000913	1722759	1723656	29.8581
yecA	Null	UPF0149 family protein	69.6101	38.6533	-33.5363	-1.3177	84.9193	48.7891	-40.192	-1.33099	0.0799434	-1.57878	-6.45985e-05	0.550934	158.424	186.015	189	189	158.424	NC_000913	1988977	1989643	119.77	137.226	143	143	119.77	NC_000913	1988977	1989643	139.097	161.62	88.8135	101.095	106	106	88.8135	NC_000913	1988977	1989643	122.308	141.761	146	146	122.308	NC_000913	1988977	1989643	105.561
yhjB	Putative regulator; Not classified	Predicted two-component system response regulator, function unknown; CheY-like receiver domain, LuxR-like HTH domain; cognate sensor protein is unknown	43.4883	36.0982	24.522	2.47224	49.0373	40.9385	27.8737	2.44664	0.0791923	1.99118	2.12514e-05	0.550934	12.9611	15.2184	14	14	12.9611	NC_000913	3669314	3669917	20.3513	23.3173	22	22	20.3513	NC_000913	3669314	3669917	16.6562	19.2679	56.4495	64.2558	61	61	56.4495	NC_000913	3669314	3669917	25.907	30.0275	28	28	25.907	NC_000913	3669314	3669917	41.1782
yidF	Putative enzyme; Not classified	Predicted oxidative YidJ-maturating enzyme, Cys-type	13.4581	12.3402	-9.52772	-1.6299	16.3245	14.7264	-11.2644	-1.64812	0.0796285	-1.95924	-1.53618e-05	0.550934	28.0248	32.9056	25	25	28.0248	NC_000913	3853136	3853634	21.282	24.3836	19	19	21.282	NC_000913	3853136	3853634	24.6534	28.6446	14.5667	16.5811	13	13	14.5667	NC_000913	3853136	3853634	15.6846	18.1793	14	14	15.6846	NC_000913	3853136	3853634	15.1257
yqeI	Putative transport; Not classified	Part of T3SS PAI ETT2 remnant, ToxR homolog	19.2913	16.5306	13.0874	3.11055	21.9231	18.5446	14.8934	3.06498	0.0797294	2.52548	1.2193e-05	0.550934	7.58124	8.90159	11	11	7.58124	NC_000913	2986523	2987333	4.82059	5.52314	7	7	4.82059	NC_000913	2986523	2987333	6.20091	7.21236	24.1118	27.4462	35	35	24.1118	NC_000913	2986523	2987333	14.4647	16.7653	21	21	14.4647	NC_000913	2986523	2987333	19.2883
csgC	Putative structure; Not classified	Curli assembly protein	10.0544	10.0544	5.02718	#DIV/0!	11.4448	11.4448	5.72238	#DIV/0!	0.0802123	36.272	5.0602e-06	0.551029	0	0	0	0	0	NC_000913	1104183	1104516	0	0	0	0	0	NC_000913	1104183	1104516	0	0	10.0544	11.4448	6	6	10.0544	NC_000913	1104183	1104516	0	0	0	0	0	NC_000913	1104183	1104516	5.02718
zraS	Enzyme; Energy metabolism, carbon: Fermentation	Two component sensor kinase for ZraP; responsive to Zn(2+) and Pb(2+); autoregulated; regulation of Hyd-3 activity is probably due to crosstalk of overexpressed protein	38.696	35.0799	-17.5606	-1.42716	43.8362	39.0235	-20.6212	-1.43704	0.0801643	-1.75099	-3.23768e-05	0.551029	41.1304	48.2936	103	103	41.1304	NC_000913	4199948	4201346	76.2103	87.3171	191	191	76.2103	NC_000913	4199948	4201346	58.6703	67.8054	44.7052	50.8874	112	112	44.7052	NC_000913	4199948	4201346	37.5143	43.4809	94	94	37.5143	NC_000913	4199948	4201346	41.1097
pepA	Enzyme; Degradation of proteins, peptides, glyco	Multifunctional Aminopeptidase A; transcriptional regulator of carAB; DNA-binding role in site-specific recombination mediating ColE1 plasmid multimer resolution; homohexameric	170.326	124.623	-94.3155	-1.27932	197.495	137.986	-112.218	-1.28915	0.0803496	-1.55336	-0.000196732	0.551097	378.816	444.79	1026	1026	378.816	NC_000913	4482462	4483974	485.133	555.837	1315	1315	485.133	NC_000913	4482462	4483974	431.975	500.313	314.807	358.341	853	853	314.807	NC_000913	4482462	4483974	360.511	417.85	977	977	360.511	NC_000913	4482462	4483974	337.659
ugpQ	Enzyme; Central intermediary metabolism: Pool, multipurpose conversions	Glycerophosphodiester phosphodiesterase; cytosolic	25.5227	22.5276	-12.3823	-1.60038	30.251	27.0689	-14.7751	-1.62419	0.0807971	-1.92106	-1.99888e-05	0.553287	44.2702	51.9803	59	59	44.2702	NC_000913	3585392	3586136	21.7426	24.9114	29	29	21.7426	NC_000913	3585392	3586136	33.0064	38.4459	22.5007	25.6123	30	30	22.5007	NC_000913	3585392	3586136	18.7475	21.7293	25	25	18.7475	NC_000913	3585392	3586136	20.6241
malQ	Enzyme; Degradation of polysaccharides	Amylomaltase	890.108	439.106	-398.892	-1.34168	1077.26	553.857	-476.163	-1.35434	0.0814795	-1.59967	-0.000742946	0.557077	1785.88	2096.91	6670	6670	1785.88	NC_000913	3546007	3548092	1346.77	1543.05	5034	5034	1346.77	NC_000913	3546007	3548092	1566.33	1819.98	895.771	1019.65	3347	3347	895.771	NC_000913	3546007	3548092	1439.1	1667.99	5378	5378	1439.1	NC_000913	3546007	3548092	1167.43
lamB	IS, phage, Tn; Transport of small molecules: Carbohydrates, organic acids, alcohols	Maltoporin, maltose high-affinity uptake system; phage lambda receptor protein	3578.02	3007.1	-1371.57	-1.39187	4301.51	3626.53	-1644.51	-1.4083	0.0817565	-1.65078	-0.00241362	0.558088	6375.18	7485.48	15314	15314	6375.18	NC_000913	4245993	4247334	3368.08	3858.94	8097	8097	3368.08	NC_000913	4245993	4247334	4871.63	5672.21	2797.16	3183.97	6722	6722	2797.16	NC_000913	4245993	4247334	4202.95	4871.43	10101	10102	4202.95	NC_000913	4245993	4247334	3500.06
bglG	Regulator; Degradation of small molecules: Carbon compounds	Transcription antiterminator for cryptic bglGFBH operon; RNA-binding protein; dimerization and activity modulated by phosphorylation state; binds kinase/dephosphorylase BglF	18.001	15.9991	9.66611	5.14167	20.4804	18.0919	10.9865	5.03708	0.0819838	4.02465	9.33934e-06	0.558757	3.33485	3.91565	5	5	3.33485	NC_000913	3903753	3904590	1.33288	1.52714	2	2	1.33288	NC_000913	3903753	3904590	2.33387	2.72139	19.3339	22.0076	29	29	19.3339	NC_000913	3903753	3904590	4.66604	5.40817	7	7	4.66604	NC_000913	3903753	3904590	12
mntS	Null	MntR-repressed Mn(2)-response protein; MntS overexpression causes Mn(2)-sensitivity	12.9787	12.9753	10.8131	3.49965	14.7413	14.6144	12.3494	3.46112	0.0821607	2.82467	1.02947e-05	0.559081	4.32756	5.08124	1	1	4.32756	NC_000913	852091	852220	4.32412	4.95431	1	1	4.32412	NC_000913	852091	852220	4.32584	5.01778	17.3029	19.6956	4	4	17.3029	NC_000913	852091	852220	12.975	15.0387	3	3	12.975	NC_000913	852091	852220	15.1389
ynaI	Null	Mechanosensitive channel protein, very small conductance	13.5181	10.272	8.6501	4.99808	15.3834	11.5566	9.85494	4.8911	0.0827781	3.9692	8.49494e-06	0.562396	3.78661	4.44609	7	7	3.78661	NC_000913	1392914	1393946	0.540515	0.619289	1	1	0.540515	NC_000913	1392914	1393946	2.16356	2.53269	14.0586	16.0027	26	26	14.0586	NC_000913	1392914	1393946	7.56875	8.77256	14	14	7.56875	NC_000913	1392914	1393946	10.8137
ilvG	Null	Pseudogene reconstruction, acetolactate synthase 2 large subunit; valine-insensitive; acetohydroxy acid synthase II; heterotetrameric AHAS-II	28.1346	15.9293	-14.9276	-1.4401	32.4422	17.7181	-17.5335	-1.44929	0.0833929	-1.7406	-2.66114e-05	0.563541	41.7418	49.0116	123	123	41.7418	NC_000913	3948582	3950227	55.9507	64.1049	165	165	55.9507	NC_000913	3948582	3950227	48.8463	56.5583	27.816	31.6627	82	82	27.816	NC_000913	3948582	3950227	40.0214	46.3868	118	118	40.0214	NC_000913	3948582	3950227	33.9187
nfuA	Null	Fe/S biogenesis protein; possible scaffold/chaperone for damaged Fe/S proteins	800.566	716.847	-327.433	-1.33384	923.694	794.325	-384.585	-1.341	0.0831629	-1.62532	-0.000647262	0.563541	949.808	1115.23	980	980	949.808	NC_000913	3543645	3544221	1666.65	1909.55	1721	1721	1666.65	NC_000913	3543645	3544221	1308.23	1512.39	866.089	985.859	894	894	866.089	NC_000913	3543645	3544221	1095.51	1269.75	1131	1131	1095.51	NC_000913	3543645	3544221	980.799
pmrD	Putative transport; Drug/analog sensitivity	Inactive two-component system connector protein ortholog; active Salmonella PmrD blocks dephosphorylation of PmrA(BasR) by PmrB(BasS)	33.4846	20.9591	-23.0011	-1.28965	41.9403	25.9038	-27.5709	-1.30204	0.0834682	-1.55608	-4.65367e-05	0.563541	106.633	125.204	51	51	106.633	NC_000913	2371293	2371560	98.1915	112.502	47	47	98.1915	NC_000913	2371293	2371560	102.412	118.853	73.1483	83.2638	35	35	73.1483	NC_000913	2371293	2371560	85.6739	99.3003	41	41	85.6739	NC_000913	2371293	2371560	79.4111
yoaI	Null	Function unknown	15.9501	10.6376	-7.97453	-4.00157	18.728	12.6413	-9.32802	-4.02922	0.0832798	-4.47997	-1.0446e-05	0.563541	15.9501	18.728	3	3	15.9501	NC_000913	1872101	1872206	5.31249	6.08673	1	1	5.31249	NC_000913	1872101	1872206	10.6313	12.4074	0	0	0	0	0	NC_000913	1872101	1872206	5.31357	6.1587	1	1	5.31357	NC_000913	1872101	1872206	2.65679
bglB	Enzyme; Degradation of small molecules: Carbon compounds	Phospho-beta-glucosidase B; allows growth on arbutin or salicin when activated	29.6172	25.2776	15.2043	3.65549	33.5854	28.7143	17.3038	3.6176	0.0838439	2.88292	1.40925e-05	0.565194	3.55576	4.17503	9	9	3.55576	NC_000913	3900311	3901724	7.89542	9.04609	20	20	7.89542	NC_000913	3900311	3901724	5.72559	6.61056	33.173	37.7604	84	84	33.173	NC_000913	3900311	3901724	8.68673	10.0684	22	22	8.68673	NC_000913	3900311	3901724	20.9299
minC	Factor; Cell division	Inhibitor of FtsZ ring polymerization	127.356	51.236	-70.9795	-1.29366	147.434	54.9792	-84.4038	-1.30357	0.0843962	-1.56046	-0.000143231	0.566277	294.367	345.634	367	367	294.367	NC_000913	1224607	1225303	331	379.24	413	413	331	NC_000913	1224607	1225303	312.684	362.437	203.644	231.806	254	254	203.644	NC_000913	1224607	1225303	279.764	324.261	349	349	279.764	NC_000913	1224607	1225303	241.704
mukF	Factor; Cell killing	Chromosome condensin MukBEF, kleisin-like subunit, binds calcium	35.4792	19.8893	-25.7407	-1.28995	44.5633	24.8123	-30.8061	-1.30185	0.0843977	-1.55703	-5.21313e-05	0.566277	116.461	136.744	276	276	116.461	NC_000913	973541	974864	112.574	128.981	267	267	112.574	NC_000913	973541	974864	114.518	132.862	80.9821	92.1809	192	192	80.9821	NC_000913	973541	974864	96.572	111.932	229	229	96.572	NC_000913	973541	974864	88.777
yhhX	Putative regulator; Not classified	Putative oxidoreductase, expressed protein; ydgJ paralog	76.7981	38.6574	-44.3654	-1.29319	88.976	42.0233	-52.7807	-1.30332	0.0841864	-1.56282	-8.99188e-05	0.566277	182.32	214.073	339	339	182.32	NC_000913	3577790	3578828	209.045	239.511	389	389	209.045	NC_000913	3577790	3578828	195.683	226.792	132.247	150.535	246	246	132.247	NC_000913	3577790	3578828	170.387	197.488	317	317	170.387	NC_000913	3577790	3578828	151.317
cspB	Phenotype; Adaptations, atypical conditions; Phage or Prophage Related	Cold shock protein, Qin prophage; cold shock inducible	15.5082	12.9267	-7.75356	-3.00108	18.3018	15.3248	-9.11589	-3.04202	0.0849062	-3.46262	-1.0442e-05	0.568189	18.0916	21.2424	0	7	18.0916	NC_000913	1639362	1639578	5.16492	5.91765	0	2	5.16492	NC_000913	1639362	1639578	11.6283	13.58	2.58341	2.94067	0	1	2.58341	NC_000913	1639362	1639578	5.16597	5.98762	0	2	5.16597	NC_000913	1639362	1639578	3.87469
glmM	Putative enzyme; Central intermediary metabolism: Miscellaneous glucose metabolism	Phosphoglucosamine mutase; UDP-GlcNAc pathway, peptidoglycan, lipopolysaccharide synthesis; mRNA stability effects	169.976	97.4835	-108.496	-1.2594	213.282	121.329	-130.551	-1.27151	0.0850855	-1.51789	-0.00022827	0.568189	551.996	648.132	1323	1323	551.996	NC_000913	3320754	3322092	501.53	574.623	1203	1203	501.53	NC_000913	3320754	3322092	526.763	611.377	382.021	434.849	915	916	382.021	NC_000913	3320754	3322092	454.513	526.803	1090	1090	454.513	NC_000913	3320754	3322092	418.267
hycF	Putative enzyme; Energy metabolism, carbon: Fermentation	Formate hydrogenlyase complex iron-sulfur protein	8.22475	4.11412	-5.13889	-3.5003	9.65717	4.9781	-6.02002	-3.57317	0.0852604	-4.11485	-7.0051e-06	0.568189	8.22475	9.65717	8	8	8.22475	NC_000913	2842231	2842774	6.16366	7.06195	6	6	6.16366	NC_000913	2842231	2842774	7.1942	8.35956	4.11062	4.67907	4	4	4.11062	NC_000913	2842231	2842774	0	0	0	0	0	NC_000913	2842231	2842774	2.05531
oxc	Enzyme; Oxalate catabolism	Oxalyl CoA decarboxylase, oxalate catabolism; thiamine diphosphate cofactor; activated by ADP; tetrameric	13.1683	12.1815	7.57178	7.57224	14.9656	13.8538	8.63851	7.4983	0.0854399	5.62473	7.47288e-06	0.568189	0.658708	0.773428	2	2	0.658708	NC_000913	2488277	2489972	1.64546	1.88527	5	5	1.64546	NC_000913	2488277	2489972	1.15208	1.32935	13.827	15.7391	42	42	13.827	NC_000913	2488277	2489972	3.62075	4.19663	11	11	3.62075	NC_000913	2488277	2489972	8.72386
paaK	Enzyme; Phenylacetic acid degradation	Phenylacetate-coenzyme A ligase, phenylacetic acid degradation	31.0183	14.4659	-14.445	-1.75597	36.7708	17.7333	-16.9768	-1.77008	0.0854717	-2.07198	-2.19999e-05	0.568189	40.7857	47.889	96	96	40.7857	NC_000913	1460148	1461462	26.3199	30.1557	62	62	26.3199	NC_000913	1460148	1461462	33.5528	39.0223	9.76742	11.1181	23	23	9.76742	NC_000913	1460148	1461462	28.4482	32.9729	67	67	28.4482	NC_000913	1460148	1461462	19.1078
tsx	Transport; Transport of small molecules: Nucleosides, purines, pyrimidines	Outer membrane channel for nucleosides; receptor for phage T6 and colicin K	819.675	586.138	-586.081	-1.26241	1038.36	723.73	-705.467	-1.27485	0.0850929	-1.52424	-0.00123175	0.568189	2936.36	3447.75	4655	4655	2936.36	NC_000913	430352	431237	2702.71	3096.6	4288	4288	2702.71	NC_000913	430352	431237	2819.53	3272.17	2116.68	2409.39	3357	3357	2116.68	NC_000913	430352	431237	2350.22	2724.02	3728	3728	2350.22	NC_000913	430352	431237	2233.45
yqiI	Structural component; Surface structures	Fimbrial protein, required for swarm motility; also required for flagellin production and methylglyoxal resistance	27.2482	25.6707	15.1934	3.14779	30.9695	28.9386	17.2442	3.09869	0.0859017	2.52749	1.39231e-05	0.570171	7.86274	9.23212	15	15	7.86274	NC_000913	3188653	3189718	6.2852	7.2012	12	12	6.2852	NC_000913	3188653	3189718	7.07397	8.21666	33.5334	38.1707	64	64	33.5334	NC_000913	3188653	3189718	11.0013	12.7511	21	21	11.0013	NC_000913	3188653	3189718	22.2674
rpmG	Structural component; Ribosomal proteins - synthesis, modification	50S ribosomal subunit protein L33	1142.85	713.668	755.418	1.86961	1296.02	773.5	853.083	1.84406	0.0861332	1.54876	0.000600716	0.570831	1083.28	1271.94	326	326	1083.28	NC_000913	3809272	3809440	654.1	749.428	197	197	654.1	NC_000913	3809272	3809440	868.69	1010.69	1796.95	2045.44	541	541	1796.95	NC_000913	3809272	3809440	1451.27	1682.09	437	437	1451.27	NC_000913	3809272	3809440	1624.11
ralR	Enzyme; Phage or Prophage Related	DNase toxin of RalRA type I toxin-antitoxin pair; Rac prophage; putative restriction alleviation gene	2.86284	2.86284	-2.86171	#DIV/0!	3.36144	3.36144	-3.31945	#DIV/0!	0.0866642	-26.3597	-3.63816e-06	0.57347	2.86284	3.36144	1	1	2.86284	NC_000913	1411756	1411951	2.86057	3.27747	1	1	2.86057	NC_000913	1411756	1411951	2.86171	3.31945	0	0	0	0	0	NC_000913	1411756	1411951	0	0	0	0	0	NC_000913	1411756	1411951	0
sdhA	Enzyme; Energy metabolism, carbon: TCA cycle	Succinate dehydrogenase (SQR) flavoprotein subunit; succinate:ubiquinone oxidoreductase (SQR); complex II of aerobic respiration	243.738	59.4012	-133.81	-1.29613	299.09	77.9666	-159.605	-1.30693	0.0870618	-1.5545	-0.000265514	0.573775	603.433	708.527	1910	1910	603.433	NC_000913	755129	756896	567.913	650.681	1799	1799	567.913	NC_000913	755129	756896	585.673	679.604	359.695	409.437	1139	1139	359.695	NC_000913	755129	756896	544.032	630.561	1723	1723	544.032	NC_000913	755129	756896	451.864
ydiL	Null	Putative HTH domain DNA-binding protein; lambda repressor-like protein	15.6307	10.9395	9.37679	4.9976	17.7923	12.284	10.6705	4.87437	0.0871086	3.9967	9.20428e-06	0.573775	4.69122	5.50824	3	3	4.69122	NC_000913	1768638	1768995	0	0	0	0	0	NC_000913	1768638	1768995	2.34561	2.75412	15.6307	17.7923	10	10	15.6307	NC_000913	1768638	1768995	7.81407	9.05691	5	5	7.81407	NC_000913	1768638	1768995	11.7224
ygiV	Null	Represses mcbR, involved in biofilm regulation	19.6429	15.0142	14.4385	2.56199	22.3076	16.6758	16.4179	2.52652	0.0870063	2.10107	1.30323e-05	0.573775	11.5581	13.571	10	10	11.5581	NC_000913	3166770	3167253	6.92933	7.93921	6	6	6.92933	NC_000913	3166770	3167253	9.2437	10.7551	26.5722	30.2469	23	23	26.5722	NC_000913	3166770	3167253	20.7922	24.0992	18	18	20.7922	NC_000913	3166770	3167253	23.6822
tufA	Factor; Proteins - translation and modification	Translation elongation factor EF-Tu 1; GTP-dependent binding of aa-tRNA to the A-site of ribosomes; has intrinsic GTPase activity when bound to kirromycin	4690.36	4477.33	-2811.8	-1.27489	5449.35	4992.28	-3350.64	-1.28514	0.0873312	-1.55328	-0.00594142	0.573882	11268.7	13231.3	8273	23920	11268.7	NC_000913	3468166	3469351	14812.8	16971.6	10290	31468	14812.8	NC_000913	3468166	3469351	13040.8	15101.5	10122.5	11522.3	6250	21496	10122.5	NC_000913	3468166	3469351	10335.5	11979.4	6121	21952	10335.5	NC_000913	3468166	3469351	10229
yafF	Null	Pseudogene, C-terminal fragment, H repeat-associated protein	26.576	22.4781	17.3711	2.41629	30.175	25.0731	19.7119	2.38269	0.0873905	1.97361	1.5267e-05	0.573882	14.3142	16.8072	6	7	14.3142	NC_000913	239105	239378	10.2163	11.7052	5	5	10.2163	NC_000913	239105	239378	12.2653	14.2562	36.7923	41.8803	18	18	36.7923	NC_000913	239105	239378	22.4805	26.056	10	11	22.4805	NC_000913	239105	239378	29.6364
fbaA	Enzyme; Energy metabolism, carbon: Glycolysis	Fructose 1,6-bisphosphate aldolase, class II; binds Zn(II); homodimeric	829.272	432.336	-580.748	-1.2664	964.895	463.686	-695.458	-1.27751	0.0878302	-1.52976	-0.0012172	0.575894	2710.64	3182.72	5244	5244	2710.64	NC_000913	3068186	3069266	2810.75	3220.39	5442	5442	2810.75	NC_000913	3068186	3069266	2760.69	3201.55	1981.48	2255.49	3835	3835	1981.48	NC_000913	3068186	3069266	2378.41	2756.7	4604	4604	2378.41	NC_000913	3068186	3069266	2179.95
cyaY	Putative factor; Chaperones	Iron-dependent inhibitor of iron-sulfur cluster formation; binds IcsS; iron sensor; iron-binding and oxidizing protein, frataxin	57.3239	38.1693	-24.3394	-1.34153	66.1058	41.5573	-28.6209	-1.34901	0.0889198	-1.62392	-4.70967e-05	0.578648	76.5209	89.8478	44	44	76.5209	NC_000913	3991761	3992082	114.69	131.405	66	66	114.69	NC_000913	3991761	3992082	95.6055	110.626	57.3662	65.2993	33	33	57.3662	NC_000913	3991761	3992082	85.1661	98.7118	49	49	85.1661	NC_000913	3991761	3992082	71.2662
kduI	Enzyme; Degradation of small molecules: Carbon compounds	4-deoxy-L-threo-5-hexosulose-uronate ketol-isomerase; DKI isomerase; hexuronate isomerase	40.0325	29.3817	-17.6787	-1.43122	48.2003	35.7489	-21.0981	-1.44726	0.0888317	-1.70779	-3.07403e-05	0.578648	73.3668	86.1444	110	110	73.3668	NC_000913	2981309	2982146	43.9851	50.3955	66	66	43.9851	NC_000913	2981309	2982146	58.676	68.2699	33.3344	37.9441	50	50	33.3344	NC_000913	2981309	2982146	48.6601	56.3995	73	73	48.6601	NC_000913	2981309	2982146	40.9972
lacI	Regulator; Degradation of small molecules: Carbon compounds	Transcriptional repressor of lac operon	36.5604	6.68478	-19.0694	-1.48703	42.0692	6.939	-22.3699	-1.49567	0.0887424	-1.7775	-3.25023e-05	0.578648	55.6708	65.3665	108	108	55.6708	NC_000913	365651	366734	60.7772	69.6349	118	118	60.7772	NC_000913	365651	366734	58.224	67.5007	24.2168	27.5657	47	47	24.2168	NC_000913	365651	366734	54.0924	62.6959	105	105	54.0924	NC_000913	365651	366734	39.1546
paaX	Regualtor: Phenylacetic acid degradation	Repressor for the paa operon, phenylacetyl-CoA induced	21.7347	9.42039	-15.2616	-1.36897	26.7829	11.7791	-18.1099	-1.38065	0.0887971	-1.64926	-2.84015e-05	0.578648	56.9408	66.8576	97	97	56.9408	NC_000913	1461562	1462513	56.309	64.5155	96	96	56.309	NC_000913	1461562	1462513	56.6249	65.6865	35.2061	40.0747	60	60	35.2061	NC_000913	1461562	1462513	47.5204	55.0786	81	81	47.5204	NC_000913	1461562	1462513	41.3633
ydcV	Putative transport; Not classified	Putative ABC transporter permease	10.5289	10.5283	6.31692	9.99938	11.9797	11.9591	7.20441	9.84839	0.0888817	7.08995	6.3057e-06	0.578648	0.702207	0.824504	1	1	0.702207	NC_000913	1512785	1513580	0.701649	0.803908	1	1	0.701649	NC_000913	1512785	1513580	0.701928	0.814206	11.2305	12.7836	16	16	11.2305	NC_000913	1512785	1513580	2.80717	3.25365	4	4	2.80717	NC_000913	1512785	1513580	7.01885
tldD	Phenotype; Not classified	Probable peptidase required for the maturation and secretion of the antibiotic peptide MccB17; involved in CcdA antidote degradation; tolerance for effects on DNA gyrase by sex factor F gene letD	55.897	52.0068	-47.2929	-1.2481	61.532	61.0212	-56.9333	-1.26004	0.0892995	-1.51533	-0.000103078	0.579762	231.255	271.53	599	599	231.255	NC_000913	3388604	3390050	244.573	280.217	634	634	244.573	NC_000913	3388604	3390050	237.914	275.874	192.566	219.196	499	499	192.566	NC_000913	3388604	3390050	188.676	218.685	489	489	188.676	NC_000913	3388604	3390050	190.621
yjfL	Null	Inner membrane protein, UPF0719 family, function unknown	16.7825	12.5851	9.7883	5.66398	19.1033	14.1749	11.1392	5.52039	0.0893593	4.48634	9.64106e-06	0.579762	4.1974	4.92842	3	3	4.1974	NC_000913	4410001	4410400	0	0	0	0	0	NC_000913	4410001	4410400	2.0987	2.46421	16.7825	19.1033	12	12	16.7825	NC_000913	4410001	4410400	6.99154	8.10355	5	5	6.99154	NC_000913	4410001	4410400	11.887
adiC	Putative transport; Not classified	Arginine:agmatine antiporter; arginine-dependent acid resistance; acid-inducible membrane protein	23.3543	19.1866	12.5117	4.334	26.524	21.7964	14.2681	4.30022	0.0895204	3.38897	1.18673e-05	0.579937	1.66892	1.95958	4	4	1.66892	NC_000913	4333716	4335054	5.83659	6.68721	14	14	5.83659	NC_000913	4333716	4335054	3.75276	4.3234	25.0232	28.4836	60	60	25.0232	NC_000913	4333716	4335054	7.50572	8.6995	18	18	7.50572	NC_000913	4333716	4335054	16.2645
yjbL	Null	Function unknown	4.3766	4.3766	3.28227	#DIV/0!	4.98184	4.98184	3.75888	#DIV/0!	0.0905882	24.7457	3.40661e-06	0.585975	0	0	0	0	0	NC_000913	4258343	4258598	0	0	0	0	0	NC_000913	4258343	4258598	0	0	4.3766	4.98184	2	2	4.3766	NC_000913	4258343	4258598	2.18794	2.53593	1	1	2.18794	NC_000913	4258343	4258598	3.28227
alsA	Putative transport; Not classified	D-allose ABC transporter ATPase	18.1884	17.8267	-9.64461	-1.68826	20.9422	20.2358	-11.2246	-1.69726	0.0913008	-2.05819	-1.57033e-05	0.586777	15.2946	17.9584	42	42	15.2946	NC_000913	4307470	4309003	32.0205	36.6871	88	88	32.0205	NC_000913	4307470	4309003	23.6576	27.3227	13.8321	15.7449	38	38	13.8321	NC_000913	4307470	4309003	14.1938	16.4513	39	39	14.1938	NC_000913	4307470	4309003	14.013
caiT	Putative transport; Central intermediary metabolism: Pool, multipurpose conversions	L-carnitine/gamma-butyrobetaine antiporter; trimeric; BCCT family	19.1539	18.0467	10.1284	4.66603	21.7862	20.4233	11.5072	4.58196	0.0909892	3.65486	9.6691e-06	0.586777	3.31636	3.89394	9	9	3.31636	NC_000913	40416	41931	2.20915	2.53111	6	6	2.20915	NC_000913	40416	41931	2.76276	3.21253	21.363	24.3173	58	58	21.363	NC_000913	40416	41931	4.41921	5.12208	12	12	4.41921	NC_000913	40416	41931	12.8911
csiD	Null	Carbon starvation induced protein; tetrameric; 2-oxoglutarate Fe(II)-dependent oxygenase-like protein	10.8359	9.12343	-7.41713	-2.36847	12.3544	10.4998	-8.63711	-2.38929	0.0915269	-2.85453	-1.07585e-05	0.586777	10.2746	12.0641	18	18	10.2746	NC_000913	2787006	2787984	15.3997	17.644	27	27	15.3997	NC_000913	2787006	2787984	12.8372	14.854	6.27627	7.1442	11	11	6.27627	NC_000913	2787006	2787984	4.5638	5.28968	8	8	4.5638	NC_000913	2787006	2787984	5.42003
srmB	Enzyme; RNA synthesis, modification, DNA transcription	ATP-dependent RNA helicase, 50S ribosomal subunit biogenesis; suppresses 50S ribosome assembly defect of rplX(ts); required for effiicient ribosomal 50S subunit assembly; stabilizes exposed mRNA, possibly by protecting or destabilizing secondary structure	72.3276	46.3683	49.0995	1.90347	82.0214	50.3653	55.4952	1.87778	0.0913638	1.57337	3.94289e-05	0.586777	67.3251	79.0504	161	161	67.3251	NC_000913	2710917	2712252	41.3658	47.3944	99	99	41.3658	NC_000913	2710917	2712252	54.3454	63.2224	113.693	129.416	272	272	113.693	NC_000913	2710917	2712252	93.1964	108.019	223	223	93.1964	NC_000913	2710917	2712252	103.445
tyrB	Enzyme; Amino acid biosynthesis: Tyrosine	Tyrosine aminotransferase; aromatic amino acid aminotransferase; phenylalanine aminotransferase; dicarboxylic amino acid aminotransferase; homodimeric	130.727	75.6261	-68.4853	-1.2724	151.448	82.9346	-81.4966	-1.28192	0.0914266	-1.54107	-0.000143514	0.586777	285.206	334.877	610	610	285.206	NC_000913	4265136	4266330	354.589	406.266	759	759	354.589	NC_000913	4265136	4266330	319.897	370.572	223.861	254.818	479	479	223.861	NC_000913	4265136	4266330	278.962	323.332	597	597	278.962	NC_000913	4265136	4266330	251.412
yhfW	Putative enzyme; Not classified	Phosphopentomutase-related metalloenzyme superfamily protein; function unknown	24.557	22.7408	12.279	4.37521	27.8551	25.8517	13.9583	4.31789	0.0912192	3.41131	1.15577e-05	0.586777	2.72985	3.20528	6	6	2.72985	NC_000913	3506608	3507835	4.54614	5.20869	10	10	4.54614	NC_000913	3506608	3507835	3.638	4.20699	27.2869	31.0603	60	60	27.2869	NC_000913	3506608	3507835	4.54707	5.27028	10	10	4.54707	NC_000913	3506608	3507835	15.917
mltD	Regulator; Energy metabolism, carbon: Anaerobic respiration	Membrane-bound lytic transglycosylase D, murein hydrolase; periplasmic OM-attached lipoprotein	81.6445	76.7904	76.9733	1.83315	93.2708	90.2661	87.4324	1.81612	0.0917289	1.5109	6.0158e-05	0.587201	89.9616	105.629	219	219	89.9616	NC_000913	232596	233955	94.8156	108.634	231	231	94.8156	NC_000913	232596	233955	92.3886	107.132	167.118	190.228	407	407	167.118	NC_000913	232596	233955	171.606	198.9	418	418	171.606	NC_000913	232596	233955	169.362
bfd	Null	Bacterioferritin-associated ferredoxin; predicted redox component complexing with Bfr in iron storage and mobility [2Fe-2S]	71.5428	65.7625	61.5102	1.85976	83.8356	75.0975	69.8809	1.84165	0.0920303	1.53853	4.90157e-05	0.588212	74.434	87.3974	26	26	74.434	NC_000913	3464818	3465013	68.6537	78.6593	24	24	68.6537	NC_000913	3464818	3465013	71.5438	83.0283	125.912	143.324	44	44	125.912	NC_000913	3464818	3465013	140.197	162.495	49	49	140.197	NC_000913	3464818	3465013	133.054
evgA	Putative regulator; Not classified	Response regulator for acid and drug resistance, cognate to EvgS; homodimeric	52.7197	49.9778	-30.4187	-1.24928	63.7245	63.1085	-36.9723	-1.2638	0.0925675	-1.50782	-6.50418e-05	0.588212	173.377	203.572	191	191	173.377	NC_000913	2481776	2482391	131.516	150.684	145	145	131.516	NC_000913	2481776	2482391	152.447	177.128	123.399	140.463	136	136	123.399	NC_000913	2481776	2482391	120.657	139.847	133	133	120.657	NC_000913	2481776	2482391	122.028
ompW	Putative membrane; Not classified	Outer membrane protein W; colicin S4 receptor	13.9704	13.1009	10.9148	3.27253	15.7456	14.8736	12.4623	3.23941	0.0925557	2.64068	1.02681e-05	0.588212	4.36819	5.12895	5	5	4.36819	NC_000913	1312043	1312682	5.23766	6.001	6	6	5.23766	NC_000913	1312043	1312682	4.80293	5.56498	18.3386	20.8746	21	21	18.3386	NC_000913	1312043	1312682	13.0968	15.1799	15	15	13.0968	NC_000913	1312043	1312682	15.7177
ydcC	Putative enzyme; Not classified	H repeat-associated putative transposase, RhsE-linked, function unknown	16.6859	16.1965	8.83385	6.14289	18.9405	18.4216	10.0523	6.05408	0.0923996	4.67066	8.56009e-06	0.588212	1.47297	1.7295	1	3	1.47297	NC_000913	1529839	1530976	1.9624	2.2484	3	4	1.9624	NC_000913	1529839	1530976	1.71768	1.98895	18.1589	20.67	15	37	18.1589	NC_000913	1529839	1530976	2.94419	3.41247	3	6	2.94419	NC_000913	1529839	1530976	10.5515
ynfD	Null	DUF1161 family periplasmic protein, function unknown	18.2553	9.14337	-12.7697	-1.40018	22.4158	11.2868	-15.1381	-1.41247	0.0923734	-1.68639	-2.31707e-05	0.588212	45.609	53.5523	25	25	45.609	NC_000913	1655588	1655894	43.7499	50.126	24	24	43.7499	NC_000913	1655588	1655894	44.6795	51.8392	27.3538	31.1365	15	15	27.3538	NC_000913	1655588	1655894	36.4657	42.2656	20	20	36.4657	NC_000913	1655588	1655894	31.9097
feoC	Null	Putative Fe-S-sensing transcriptional regulator for feoABC; required for full FeoB activity	35.3146	23.5258	23.538	2.17595	41.1194	26.8761	26.7889	2.14966	0.0928602	1.8127	2.06495e-05	0.589205	25.9106	30.4231	11	11	25.9106	NC_000913	3540749	3540986	14.1218	16.1799	6	6	14.1218	NC_000913	3540749	3540986	20.0162	23.3015	37.672	42.8816	16	16	37.672	NC_000913	3540749	3540986	49.4364	57.2993	21	21	49.4364	NC_000913	3540749	3540986	43.5542
pbpG	Putative enzyme; Murein sacculus, peptidoglycan	Murein D-alanyl-D-alanine endopeptidase, periplasmic PBP7 and PBP8; uniquely binds beta-lactam penems, lysing non-growing cells; mutant has biofilm defect	22.167	20.3648	-15.2594	-1.31308	26.7504	25.6923	-18.3447	-1.32772	0.0934699	-1.58739	-3.00845e-05	0.591442	70.0062	82.1985	117	117	70.0062	NC_000913	2221959	2222892	57.9932	66.4452	97	97	57.9932	NC_000913	2221959	2222892	63.9997	74.3218	49.6414	56.5062	83	83	49.6414	NC_000913	2221959	2222892	47.8392	55.4481	80	80	47.8392	NC_000913	2221959	2222892	48.7403
proC	Enzyme; Amino acid biosynthesis: Proline	Pyrroline-5-carboxylate reductase, proline biosynthesis	46.1904	26.92	-19.646	-1.43213	55.3964	33.0763	-23.3566	-1.44609	0.0934865	-1.70398	-3.40383e-05	0.591442	78.5692	92.2528	114	114	78.5692	NC_000913	404058	404868	51.6492	59.1765	75	75	51.6492	NC_000913	404058	404868	65.1092	75.7147	32.3788	36.8564	47	47	32.3788	NC_000913	404058	404868	58.5477	67.8597	85	85	58.5477	NC_000913	404058	404868	45.4632
entS	Putative transport; Not classified	Enterobactin exporter, iron-regulated	56.1949	20.9375	34.5567	2.53357	65.198	23.6608	39.2312	2.48669	0.0937775	2.14286	3.21176e-05	0.592416	40.1622	47.1569	90	90	40.1622	NC_000913	621522	622773	4.90482	5.61964	11	11	4.90482	NC_000913	621522	622773	22.5335	26.3883	53.0808	60.4212	119	119	53.0808	NC_000913	621522	622773	61.0997	70.8176	137	137	61.0997	NC_000913	621522	622773	57.0902
blr	Null	Beta-lactam resistance protein; divisome-associated membrane protein; multi-copy suppressor of ftsQ1(Ts)	8.85741	8.85741	4.42871	#DIV/0!	10.0823	10.0823	5.04114	#DIV/0!	0.0941054	32.1098	4.46308e-06	0.592954	0	0	0	0	0	NC_000913	1702574	1702700	0	0	0	0	0	NC_000913	1702574	1702700	0	0	8.85741	10.0823	2	2	8.85741	NC_000913	1702574	1702700	0	0	0	0	0	NC_000913	1702574	1702700	4.42871
pspG	Null	Effector of phage shock response; over expression reduces motility, function unknown	20.6658	16.0638	16.0709	2.39953	24.0749	18.4104	18.3217	2.37216	0.0941697	1.98371	1.44415e-05	0.592954	13.7841	16.1847	6	6	13.7841	NC_000913	4260862	4261105	9.18208	10.5203	4	4	9.18208	NC_000913	4260862	4261105	11.4831	13.3525	25.26	28.7532	11	11	25.26	NC_000913	4260862	4261105	29.8478	34.5951	13	13	29.8478	NC_000913	4260862	4261105	27.5539
yhjV	Putative transport; Not classified	Putative amino acid:H+ symport permease, function unknown	50.0194	23.6685	36.8379	2.02387	58.2646	26.6763	41.7214	1.99524	0.0942744	1.6847	3.10988e-05	0.592954	49.1545	57.7153	112	112	49.1545	NC_000913	3698585	3699857	22.8036	26.127	52	52	22.8036	NC_000913	3698585	3699857	35.9791	41.9211	72.823	82.8935	166	166	72.823	NC_000913	3698585	3699857	72.811	84.3916	166	166	72.811	NC_000913	3698585	3699857	72.817
entD	Enzyme; Biosynthesis of cofactors, carriers: Enterochelin	Enterochelin synthase, component D; EntB(ArCP)/EntF-CoA phosphopantetheinyltransferase; facilitates secretion of enterobactin peptide; enterobactin biosynthesis	17.9729	14.3742	11.6796	3.16596	20.4315	16.104	13.283	3.11498	0.0949348	2.56994	1.09184e-05	0.595375	7.19169	8.44419	8	8	7.19169	NC_000913	608681	609302	3.59299	4.11663	4	4	3.59299	NC_000913	608681	609302	5.39234	6.28041	21.5659	24.5482	24	24	21.5659	NC_000913	608681	609302	12.578	14.5786	14	14	12.578	NC_000913	608681	609302	17.0719
tolA	Membrane; Colicin-related functions	Tolerance to group A colicins, single-stranded filamentous DNA phage; required for OM integrity; membrane protein; bacteriocin tolerant	90.8191	57.7037	61.6895	1.86651	102.971	62.5357	69.6919	1.84153	0.0948268	1.54358	4.89363e-05	0.595375	87.7509	103.034	199	199	87.7509	NC_000913	775564	776830	54.6355	62.5981	124	124	54.6355	NC_000913	775564	776830	71.1932	82.8159	145.455	165.569	330	330	145.455	NC_000913	775564	776830	120.311	139.446	273	273	120.311	NC_000913	775564	776830	132.883
cpxA	Putative regulator; Global regulatory functions	Histidine protein kinase, periplasmic stress sensor; inner membrane protein; CpxR is the two-component cognate response regulator; Kan-R, phage Q resistant; L-serine growth	43.1111	18.7644	-28.8503	-1.25283	54.276	23.9405	-34.6554	-1.26414	0.0952233	-1.51109	-6.15218e-05	0.596319	145.049	170.31	357	357	145.049	NC_000913	4101624	4102998	140.874	161.405	347	347	140.874	NC_000913	4101624	4102998	142.961	165.858	101.938	116.034	251	251	101.938	NC_000913	4101624	4102998	126.284	146.37	311	311	126.284	NC_000913	4101624	4102998	114.111
pspE	IS, phage, Tn; Phage-related functions and prophages	Rhodanese, thiosulfate:cyanide sulfurtransferase; expressed in response to stress as part of psp operon, but also transcribed independently	104.62	74.5663	-46.0939	-1.29239	127.734	92.2836	-55.5543	-1.30641	0.0955806	-1.54688	-9.10644e-05	0.59769	241.024	283.001	136	136	241.024	NC_000913	1367712	1368027	166.458	190.717	94	94	166.458	NC_000913	1367712	1368027	203.741	236.859	136.404	155.267	77	77	136.404	NC_000913	1367712	1368027	178.89	207.343	101	101	178.89	NC_000913	1367712	1368027	157.647
amyA	Enzyme; Degradation of polysaccharides	Alpha-amylase, cytoplasmic	36.7454	24.3853	24.3745	2.23815	41.3423	27.5647	27.7997	2.22212	0.0967705	1.81704	2.07285e-05	0.602832	13.5062	15.8584	36	36	13.5062	NC_000913	2004179	2005667	25.8662	29.636	69	69	25.8662	NC_000913	2004179	2005667	19.6862	22.7472	50.2515	57.2007	134	134	50.2515	NC_000913	2004179	2005667	37.8699	43.8931	101	101	37.8699	NC_000913	2004179	2005667	44.0607
hslJ	Factor; Adaptations, atypical conditions	Heat-inducible lipoprotein involved in novobiocin resistance	19.8053	13.2139	-11.2185	-1.45972	24.0117	15.9337	-13.3292	-1.47494	0.096961	-1.75127	-1.9411e-05	0.602832	40.9123	48.0376	31	31	40.9123	NC_000913	1439344	1439767	30.3302	34.7505	23	23	30.3302	NC_000913	1439344	1439767	35.6212	41.394	21.107	24.0259	16	16	21.107	NC_000913	1439344	1439767	27.6984	32.1038	21	21	27.6984	NC_000913	1439344	1439767	24.4027
nikB	Transport; Transport of small molecules: Cations	Nickel ABC transporter permease	5.31357	4.72282	4.72339	16.9913	6.1587	5.46507	5.42114	16.6312	0.0969531	10.4808	4.89874e-06	0.602832	0.590746	0.69363	1	1	0.590746	NC_000913	3613263	3614208	0	0	0	0	0	NC_000913	3613263	3614208	0.295373	0.346815	4.72395	5.37722	8	8	4.72395	NC_000913	3613263	3614208	5.31357	6.1587	9	9	5.31357	NC_000913	3613263	3614208	5.01876
yjhE	Null	Pseudogene, putative transporter remnant; internal fragment near C-terminus	17.9283	15.6881	8.96436	9.00315	20.4075	17.8408	10.2189	8.96273	0.0965747	6.52774	8.78901e-06	0.602832	0	0	0	0	0	NC_000913	4504883	4505132	2.24021	2.56669	1	1	2.24021	NC_000913	4504883	4505132	1.1201	1.28335	17.9283	20.4075	8	8	17.9283	NC_000913	4504883	4505132	2.24066	2.59704	1	1	2.24066	NC_000913	4504883	4505132	10.0845
yqjD	Null	Membrane-anchored ribosome-binding protein, function unknown	258.884	156.922	186.901	1.91516	289.187	176.721	212.89	1.90143	0.0971146	1.56086	0.000147131	0.60292	153.246	179.936	84	84	153.246	NC_000913	3247396	3247702	255.208	292.402	140	140	255.208	NC_000913	3247396	3247702	204.227	236.169	412.13	469.123	226	226	412.13	NC_000913	3247396	3247702	370.127	428.995	203	203	370.127	NC_000913	3247396	3247702	391.128
ydeI	Null	Hydrogen peroxide resistance OB fold protein; predicted periplasmic protein	15.6188	14.1994	7.80954	12.0043	17.7787	16.1525	8.89896	11.9443	0.0973287	8.29676	7.71524e-06	0.603382	0	0	0	0	0	NC_000913	1622128	1622521	1.41937	1.62623	1	1	1.41937	NC_000913	1622128	1622521	0.709684	0.813113	15.6188	17.7787	11	11	15.6188	NC_000913	1622128	1622521	1.41966	1.64545	1	1	1.41966	NC_000913	1622128	1622521	8.51923
chrR	Null	Chromate reductase, Class I, flavoprotein; quinone reductase; chromate resistance; reduces mitomycin C; prodrug reducing enzyme	40.3869	32.5332	-18.2201	-1.35606	49.0447	39.7091	-21.8815	-1.37188	0.0980153	-1.62344	-3.36907e-05	0.606768	85.6581	100.576	87	87	85.6581	NC_000913	3892674	3893241	53.1249	60.8673	54	54	53.1249	NC_000913	3892674	3893241	69.3915	80.7218	45.2712	51.5317	46	46	45.2712	NC_000913	3892674	3893241	57.0717	66.149	58	58	57.0717	NC_000913	3892674	3893241	51.1715
yfbL	Putative enzyme; Not classified	Putative M28A family peptidase, function unknown	18.944	15.5026	10.9076	3.71464	21.4814	17.6036	12.4428	3.68377	0.0984677	2.93591	1.02487e-05	0.608697	2.29734	2.69745	4	4	2.29734	NC_000913	2383881	2384853	5.7388	6.57517	10	10	5.7388	NC_000913	2383881	2384853	4.01807	4.63631	21.2414	24.1788	37	37	21.2414	NC_000913	2383881	2384853	8.60995	9.97937	15	15	8.60995	NC_000913	2383881	2384853	14.9257
beeE	Phage or Prophage Related	Pseudogene, N-terminal fragment, portal protein, e14 prophage	5.41764	5.41764	3.38591	#DIV/0!	6.16684	6.16684	3.8682	#DIV/0!	0.0997912	25.2746	3.4825e-06	0.612849	0	0	0	0	0	NC_000913	1204953	1205365	0	0	0	0	0	NC_000913	1204953	1205365	0	0	5.41764	6.16684	4	4	5.41764	NC_000913	1204953	1205365	1.35419	1.56957	1	1	1.35419	NC_000913	1204953	1205365	3.38591
dauA	Null	C4-dicarboxylic acid transporter at low pH; STAS domain	24.2488	13.6119	15.607	2.61985	27.5699	14.9579	17.7085	2.57388	0.0999976	2.16333	1.42404e-05	0.612849	14.9533	17.5575	45	45	14.9533	NC_000913	1258346	1260026	4.3164	4.94547	13	13	4.3164	NC_000913	1258346	1260026	9.63482	11.2515	28.5652	32.5154	86	86	28.5652	NC_000913	1258346	1260026	21.9185	25.4046	66	66	21.9185	NC_000913	1258346	1260026	25.2418
nagE	Enzyme; Transport of small molecules: Amino acids, amines	PTS system EIIABC(Nag) component; N-acetylglucosamine transport	95.9027	71.0055	-53.896	-1.25261	111.377	78.3481	-64.3742	-1.26253	0.0998766	-1.52077	-0.000116948	0.612849	237.696	279.093	829	829	237.696	NC_000913	703166	705113	296.812	340.069	1036	1036	296.812	NC_000913	703166	705113	267.254	309.581	200.909	228.692	701	701	200.909	NC_000913	703166	705113	225.806	261.721	788	788	225.806	NC_000913	703166	705113	213.358
potC	Transport; Transport of small molecules: Amino acids, amines	Spermidine/putrescine ABC transporter permease	86.3075	82.1484	58.2492	1.88283	95.9505	93.0013	65.9246	1.86171	0.0996432	1.53659	4.5148e-05	0.612849	63.9009	75.0298	91	91	63.9009	NC_000913	1182048	1182843	68.06	77.979	97	97	68.06	NC_000913	1182048	1182843	65.9804	76.5044	150.208	170.98	214	214	150.208	NC_000913	1182048	1182843	98.2509	113.878	140	140	98.2509	NC_000913	1182048	1182843	124.23
rbsB	Transport; Transport of small molecules: Carbohydrates, organic acids, alcohols	D-ribose ABC transporter periplasmic binding protein; ribose chemotaxis receptor	1797.63	835.977	-749.208	-1.33503	2168.3	1054.54	-893.664	-1.34702	0.100132	-1.58784	-0.0013984	0.612849	3403.41	3996.15	5432	5432	3403.41	NC_000913	3934300	3935191	2567.43	2941.61	4101	4101	2567.43	NC_000913	3934300	3935191	2985.42	3468.88	1605.79	1827.85	2564	2564	1605.79	NC_000913	3934300	3935191	2866.64	3322.59	4578	4578	2866.64	NC_000913	3934300	3935191	2236.22
ybfG	Null	Pseudogene reconstruction, DUF2625 family	10.2853	9.42981	7.71399	4.59994	11.6461	10.7147	8.82048	4.55739	0.09952	3.61762	7.52491e-06	0.612849	1.71507	2.01376	2	2	1.71507	NC_000913	715169	715820	2.57056	2.94519	3	3	2.57056	NC_000913	715169	715820	2.14281	2.47948	12.0004	13.6599	14	14	12.0004	NC_000913	715169	715820	7.71325	8.94004	9	9	7.71325	NC_000913	715169	715820	9.85681
yjcC	Null	Predicted membrane-anchored cyclic-di-GMP phosphodiesterase	24.2642	23.5551	14.0634	2.90449	27.5673	26.5349	15.9636	2.86263	0.0993072	2.3362	1.27227e-05	0.612849	7.73888	9.08668	22	22	7.73888	NC_000913	4273493	4275080	7.02976	8.05427	20	20	7.02976	NC_000913	4273493	4275080	7.38432	8.57048	31.294	35.6215	89	89	31.294	NC_000913	4273493	4275080	11.6015	13.4467	33	33	11.6015	NC_000913	4273493	4275080	21.4477
rlmG	Enzyme; rRNA modification	23S rRNA m(2)G1835 methyltransferase, SAM-dependent	25.5206	23.0489	23.0617	2.03269	29.8605	26.3588	26.2335	2.01205	0.100426	1.6769	1.92914e-05	0.613778	23.5675	27.672	48	48	23.5675	NC_000913	3232760	3233897	21.0958	24.1703	43	43	21.0958	NC_000913	3232760	3233897	22.3316	25.9211	44.1702	50.2784	90	90	44.1702	NC_000913	3232760	3233897	46.6164	54.0308	95	95	46.6164	NC_000913	3232760	3233897	45.3933
yjgH	Null	Putative reactive intermediate deaminase, UPF0076 family; reaction intermediate detoxification	22.5503	21.1316	16.907	2.41147	25.5848	23.5987	19.2241	2.38261	0.100784	1.97022	1.48953e-05	0.615098	12.6876	14.8973	9	9	12.6876	NC_000913	4470836	4471232	11.2689	12.9112	8	8	11.2689	NC_000913	4470836	4471232	11.9783	13.9043	33.8192	38.496	24	24	33.8192	NC_000913	4470836	4471232	23.9513	27.7608	17	17	23.9513	NC_000913	4470836	4471232	28.8853
relA	Enzyme; Global regulatory functions	ATP:GTP 3'-pyrophosphotransferase, ppGpp synthase I; GTP pyrophosphokinase; required for ppGpp synthesis during stringent response to amino acid starvation; self-regulated	21.4387	20.2018	-17.359	-1.25148	25.0729	22.2189	-20.8587	-1.26304	0.101072	-1.51818	-3.75983e-05	0.615514	82.9264	97.3689	331	332	82.9264	NC_000913	2909438	2911673	89.8488	102.943	360	360	89.8488	NC_000913	2909438	2911673	86.3876	100.156	68.4101	77.8704	274	274	68.4101	NC_000913	2909438	2911673	69.647	80.7244	279	279	69.647	NC_000913	2909438	2911673	69.0286
trpA	Enzyme; Amino acid biosynthesis: Tryptophan	Tryptophan synthase, alpha subunit	30.4486	29.7668	-13.4932	-1.48789	36.6693	35.6975	-16.1534	-1.50814	0.101137	-1.77624	-2.26791e-05	0.615514	56.033	65.7917	81	81	56.033	NC_000913	1314439	1315246	26.2662	30.0942	38	38	26.2662	NC_000913	1314439	1315246	41.1496	47.943	25.5844	29.1224	37	37	25.5844	NC_000913	1314439	1315246	29.7283	34.4566	43	43	29.7283	NC_000913	1314439	1315246	27.6564
gstA	Enzyme; Biosynthesis of cofactors, carriers: Thioredoxin, glutaredoxin, glutathione	Glutathione S-transferase; hydrogen peroxide resistance	69.9127	64.3349	-32.6914	-1.26398	80.9869	70.1765	-38.8078	-1.27271	0.102005	-1.54072	-7.04444e-05	0.615753	124.364	146.023	135	135	124.364	NC_000913	1712400	1713006	188.699	216.199	205	205	188.699	NC_000913	1712400	1713006	156.531	181.111	118.786	135.212	129	129	118.786	NC_000913	1712400	1713006	128.894	149.394	140	140	128.894	NC_000913	1712400	1713006	123.84
metQ	Transport; Transport of small molecules: Amino acids, amines	Periplasmic methionine binding lipoprotein; methionine sulfoximine sensitivity	78.5739	58.0267	-46.8579	-1.23073	87.4587	68.0733	-56.4456	-1.24208	0.102016	-1.5002	-0.000106395	0.615753	228.501	268.297	334	334	228.501	NC_000913	220112	220928	271.386	310.938	397	397	271.386	NC_000913	220112	220928	249.944	289.617	213.359	242.864	312	312	213.359	NC_000913	220112	220928	192.812	223.479	282	282	192.812	NC_000913	220112	220928	203.086
udp	Enzyme; Salvage of nucleosides and nucleotides	Uridine phosphorylase	686.92	309.319	-369.217	-1.25609	796.368	332.695	-440.746	-1.26582	0.102174	-1.51752	-0.000787965	0.615753	1682.09	1975.04	2296	2296	1682.09	NC_000913	4014453	4015215	1939.89	2222.61	2650	2650	1939.89	NC_000913	4014453	4015215	1810.99	2098.83	1252.98	1426.25	1711	1711	1252.98	NC_000913	4014453	4015215	1630.58	1889.92	2227	2227	1630.58	NC_000913	4014453	4015215	1441.78
xanQ	Transport; Transport of small molecules: Nucleosides, purines, pyrimidines	Xanthine permease	20.3146	19.9133	10.7535	3.8418	23.0971	22.5241	12.2095	3.77985	0.101489	3.03168	1.00542e-05	0.615753	3.98469	4.67866	10	10	3.98469	NC_000913	3022372	3023773	3.58337	4.10561	9	9	3.58337	NC_000913	3022372	3023773	3.78403	4.39213	23.8979	27.2027	60	60	23.8979	NC_000913	3022372	3023773	5.17703	6.00044	13	13	5.17703	NC_000913	3022372	3023773	14.5375
ydiZ	Null	Function unknown	57.5445	47.9159	44.094	1.86766	65.1594	52.5464	49.918	1.84583	0.102096	1.53764	3.47282e-05	0.615753	55.6336	65.3228	29	29	55.6336	NC_000913	1805423	1805714	46.0051	52.7098	24	24	46.0051	NC_000913	1805423	1805714	50.8193	59.0163	103.55	117.869	54	54	103.55	NC_000913	1805423	1805714	86.277	99.9994	45	45	86.277	NC_000913	1805423	1805714	94.9133
yhfT	Putative transport; Not classified	Inner membrane protein, function unknown	18.8152	15.819	10.4749	3.88144	21.4011	17.8224	11.8988	3.80763	0.101967	3.10175	9.93756e-06	0.615753	5.13338	6.02741	12	12	5.13338	NC_000913	3504053	3505358	2.13721	2.44868	5	5	2.13721	NC_000913	3504053	3505358	3.63529	4.23804	20.9524	23.8498	49	49	20.9524	NC_000913	3504053	3505358	7.26799	8.42396	17	17	7.26799	NC_000913	3504053	3505358	14.1102
yjdK			20.6665	18.7898	10.3336	4.66704	23.457	21.3603	11.7539	4.61063	0.101343	3.61043	9.78893e-06	0.615753	1.87965	2.207	1	1	1.87965	NC_000913	4350606	4350903	3.7563	4.30375	2	2	3.7563	NC_000913	4350606	4350903	2.81798	3.25538	22.5461	25.664	12	12	22.5461	NC_000913	4350606	4350903	3.75707	4.35463	2	2	3.75707	NC_000913	4350606	4350903	13.1516
gspK	Putative transport; Not classified	Part of H-NS-silenced gsp-alpha (T2SS-alpha) divergon, type II protein secretion; cloned gsp-alpha (T2SS-alpha) divergon secretes ChiA, requires gspAB operon	14.1756	13.6118	10.4902	3.46644	15.9934	15.4604	11.9705	3.42835	0.102844	2.78513	9.91841e-06	0.617205	3.97132	4.66297	7	7	3.97132	NC_000913	3460945	3461929	4.53505	5.19599	8	8	4.53505	NC_000913	3460945	3461929	4.25319	4.92948	18.1469	20.6564	32	32	18.1469	NC_000913	3460945	3461929	11.3399	13.1436	20	20	11.3399	NC_000913	3460945	3461929	14.7434
tauD	Putative enzyme; Not classified	Taurine/alpha-ketoglutarate dioxygenase	9.82448	9.82396	6.22173	10.4993	11.1782	11.159	7.10192	10.3479	0.102635	7.39764	6.24234e-06	0.617205	0.655229	0.769343	1	1	0.655229	NC_000913	387018	387870	0.654708	0.750125	1	1	0.654708	NC_000913	387018	387870	0.654968	0.759734	10.4792	11.9283	16	16	10.4792	NC_000913	387018	387870	3.27421	3.79497	5	5	3.27421	NC_000913	387018	387870	6.8767
zraR	Regulator; Energy metabolism, carbon: Fermentation	Two component response regulator for zraP; responsive to Zn(2+) and Pb(2+); autoregulated; regulation of Hyd-3 activity is probably due to crosstalk of overexpressed protein	44.5771	38.2457	-18.3045	-1.40278	51.3591	42.5513	-21.399	-1.40935	0.10277	-1.70572	-3.39428e-05	0.617205	44.6267	52.3989	106	106	44.6267	NC_000913	4201342	4202668	82.8724	94.9502	197	197	82.8724	NC_000913	4201342	4202668	63.7496	73.6745	38.2953	43.5911	91	91	38.2953	NC_000913	4201342	4202668	52.5947	60.9599	125	125	52.5947	NC_000913	4201342	4202668	45.445
fhuC	Transport; Transport of small molecules: Cations	Iron(3+)-hydroxamate import ABC transporter ATPase; ferrichrome uptake	55.2363	23.044	34.9504	2.11044	64.2264	25.9904	39.6061	2.07808	0.103065	1.76939	3.04405e-05	0.617297	47.5706	55.8555	68	68	47.5706	NC_000913	169777	170575	15.3783	17.6195	22	22	15.3783	NC_000913	169777	170575	31.4744	36.7375	62.235	70.8413	89	89	62.235	NC_000913	169777	170575	70.6146	81.8458	101	101	70.6146	NC_000913	169777	170575	66.4248
yjaZ	Factor; Adaptations, atypical conditions	Required for competitive stationary phase growth adaptation; function unknown	27.9047	14.457	20.6611	2.21153	31.6866	15.6033	23.4394	2.17923	0.103145	1.8352	1.80559e-05	0.617297	23.7775	27.9186	23	23	23.7775	NC_000913	4187808	4188348	10.3298	11.8353	10	10	10.3298	NC_000913	4187808	4188348	17.0537	19.877	38.2345	43.5219	37	37	38.2345	NC_000913	4187808	4188348	37.195	43.1109	36	36	37.195	NC_000913	4187808	4188348	37.7147
mdtE	Putative membrane; Not classified	Anaerobic multidrug efflux transporter MdtEF-TolC; toxic nitrosated indole efflux; membrane fusion protein (MFP) component, lipoprotein	13.9752	13.4916	8.1914	4.77725	15.8935	15.2709	9.32378	4.70149	0.103347	3.72727	7.8951e-06	0.617654	2.41043	2.83023	5	5	2.41043	NC_000913	3657254	3658412	1.92681	2.20762	4	4	1.92681	NC_000913	3657254	3658412	2.16862	2.51892	15.902	18.1011	32	33	15.902	NC_000913	3657254	3658412	4.818	5.58431	10	10	4.818	NC_000913	3657254	3658412	10.36
bluR	Putative regulator; Not classified	Repressor of blue light-responsive genes; modulates biofilm with a YmgAB to RcsBCD relay	24.354	23.6058	-20.21	-1.23779	28.5339	25.9098	-24.3439	-1.24935	0.103688	-1.50183	-4.48124e-05	0.618153	101.432	119.097	133	133	101.432	NC_000913	1212550	1213282	108.971	124.853	143	143	108.971	NC_000913	1212550	1213282	105.201	121.975	84.6173	96.3189	111	111	84.6173	NC_000913	1212550	1213282	85.3656	98.943	112	112	85.3656	NC_000913	1212550	1213282	84.9914
cmk	Enzyme; Pyrimidine ribonucleotide biosynthesis	Cytidylate kinase; multicopy suppressor of UMP kinase mutations	164.83	83.9535	116.213	1.85033	186.907	89.21	131.289	1.82518	0.104333	1.53951	9.28845e-05	0.618153	177.107	207.952	217	217	177.107	NC_000913	960423	961107	96.2306	110.255	118	118	96.2306	NC_000913	960423	961107	136.669	159.104	261.061	297.162	320	320	261.061	NC_000913	960423	961107	244.704	283.624	300	300	244.704	NC_000913	960423	961107	252.882
cusF	Null	Silver- and cuprous copper-binding protein, periplasmic; efflux metallochaperone; confers copper and silver resistance; CusF binds both Cu(I) and Ag(I) with high affinity, but does not bind Cu(II)	35.1895	33.5151	15.92	4.80094	39.9957	38.0803	18.1013	4.75337	0.104332	3.69042	1.49259e-05	0.618153	1.67644	1.96841	1	1	1.67644	NC_000913	596353	596686	6.70044	7.67695	4	4	6.70044	NC_000913	596353	596686	4.18844	4.82268	36.866	41.9641	22	22	36.866	NC_000913	596353	596686	3.3509	3.88386	2	2	3.3509	NC_000913	596353	596686	20.1084
glcA	Putative transport; Not classified	Glycolate permease; also recognizes lactate	15.5829	14.258	8.28897	6.00062	17.7022	16.2124	9.44315	5.93552	0.103979	4.55022	8.0382e-06	0.618153	0.995106	1.16841	3	3	0.995106	NC_000913	3117618	3119301	2.32007	2.6582	7	7	2.32007	NC_000913	3117618	3119301	1.65759	1.91331	16.578	18.8706	50	50	16.578	NC_000913	3117618	3119301	3.31506	3.84232	10	10	3.31506	NC_000913	3117618	3119301	9.94655
guaC	Enzyme; Purine ribonucleotide biosynthesis	GMP reductase	59.8793	44.8738	42.7487	1.86926	67.8493	49.046	48.3428	1.84588	0.104069	1.5406	3.37383e-05	0.618153	56.681	66.5526	106	106	56.681	NC_000913	113443	114487	41.6756	47.7493	78	78	41.6756	NC_000913	113443	114487	49.1783	57.151	101.555	115.599	190	190	101.555	NC_000913	113443	114487	82.2993	95.389	154	154	82.2993	NC_000913	113443	114487	91.927
malX	Transport; Transport of small molecules: Carbohydrates, organic acids, alcohols	PTS enzyme II homolog; malI regulated	11.5708	7.36556	-8.23384	-1.65298	13.7447	9.1761	-9.73245	-1.67294	0.104575	-2.00048	-1.3306e-05	0.618153	22.0779	25.923	63	63	22.0779	NC_000913	1697378	1698971	19.6092	22.467	56	56	19.6092	NC_000913	1697378	1698971	20.8435	24.195	14.7123	16.7468	42	42	14.7123	NC_000913	1697378	1698971	10.5071	12.1782	30	30	10.5071	NC_000913	1697378	1698971	12.6097
mdtI	Putative factor; Not classified	Multidrug resistance efflux protein, with MdtJ; overexpression resistance to deoxycholate, SDS, nalidixic acid and fosfomycin	15.2172	10.1489	11.8362	3.00019	17.2002	11.4894	13.5563	2.98539	0.104441	2.42293	1.09984e-05	0.618153	3.38336	3.97261	2	2	3.38336	NC_000913	1670843	1671173	8.45169	9.68343	5	5	8.45169	NC_000913	1670843	1671173	5.91752	6.82802	18.6006	21.1728	11	11	18.6006	NC_000913	1670843	1671173	16.9068	19.5959	10	10	16.9068	NC_000913	1670843	1671173	17.7537
yjfY	Null	DUF1471 family periplasmic protein, function unknown	32.3462	30.33	16.1739	3.28571	36.6017	34.464	18.3556	3.24023	0.10449	2.6039	1.47093e-05	0.618153	6.06799	7.12479	3	3	6.06799	NC_000913	4422538	4422814	8.08422	9.26241	4	4	8.08422	NC_000913	4422538	4422814	7.0761	8.1936	38.4142	43.7264	19	19	38.4142	NC_000913	4422538	4422814	8.08587	9.37193	4	4	8.08587	NC_000913	4422538	4422814	23.25
pepQ	Enzyme; Degradation of proteins, peptides, glyco	Proline dipeptidase; prolidase; Xaa-Pro dipeptidase	185.788	67.3168	-111.28	-1.2403	215.874	70.1749	-133.471	-1.25063	0.104811	-1.4962	-0.000242622	0.61863	559.093	656.465	1334	1334	559.093	NC_000913	4029183	4030515	589.638	675.572	1408	1408	589.638	NC_000913	4029183	4030515	574.366	666.018	403.85	459.698	964	964	403.85	NC_000913	4029183	4030515	522.322	605.397	1247	1247	522.322	NC_000913	4029183	4030515	463.086
yadC	Putative structural component; Surface structures	FimA homolog; lethality reduction protein	32.4293	31.5275	15.7621	3.33298	36.8703	35.7471	17.8527	3.27432	0.104942	2.65122	1.43751e-05	0.61863	7.65967	8.99368	17	17	7.65967	NC_000913	149714	150953	5.85274	6.70572	13	13	5.85274	NC_000913	149714	150953	6.75621	7.8497	38.282	43.576	85	85	38.282	NC_000913	149714	150953	6.75454	7.82885	15	15	6.75454	NC_000913	149714	150953	22.5183
agp	Enzyme; Central intermediary metabolism: Pool, multipurpose conversions	Periplasmic glucose-1-phosphatase, acidic; has inositol phosphatase activity	73.3095	22.1477	-35.5159	-1.27214	89.8001	30.4086	-42.5489	-1.28331	0.105487	-1.52476	-7.25571e-05	0.620224	177.095	207.938	394	394	177.095	NC_000913	1064807	1066049	154.948	177.53	345	345	154.948	NC_000913	1064807	1066049	166.021	192.734	103.786	118.138	230	231	103.786	NC_000913	1064807	1066049	157.225	182.232	350	350	157.225	NC_000913	1064807	1066049	130.505
emrD	Transport; Drug/analog sensitivity	Multidrug resistance pump; overexpression resistance to uncouplers and detergents	18.8348	14.1298	12.0077	3.31848	21.338	16.0276	13.7214	3.29682	0.1055	2.65108	1.12045e-05	0.620224	2.82661	3.31889	6	6	2.82661	NC_000913	3851944	3853129	7.53163	8.62929	16	16	7.53163	NC_000913	3851944	3853129	5.17912	5.97409	21.6614	24.6569	46	46	21.6614	NC_000913	3851944	3853129	12.7122	14.7341	27	27	12.7122	NC_000913	3851944	3853129	17.1868
dnaA	Regulator; DNA - replication, repair, restriction/modification	DNA synthesis initiator and global transcription regulator; binds DNA at DnaA boxes, binds cardiolipin and other acidic phospholipids, binds ATP	160.997	79.0221	107.074	1.86612	182.645	84.0448	120.882	1.83956	0.105886	1.55278	8.59894e-05	0.62165	164.614	193.283	414	414	164.614	NC_000913	3880348	3881752	82.6387	94.6824	208	208	82.6387	NC_000913	3880348	3881752	123.626	143.983	243.636	277.328	613	613	243.636	NC_000913	3880348	3881752	217.766	252.401	548	548	217.766	NC_000913	3880348	3881752	230.701
cusB	Putative transport; Drug/analog sensitivity	Silver and copper efflux, membrane fusion protein; confers copper and silver resistance	5.47076	5.47076	3.1912	#DIV/0!	6.22729	6.22729	3.64197	#DIV/0!	0.106902	23.7888	3.26933e-06	0.621698	0	0	0	0	0	NC_000913	596701	597925	0	0	0	0	0	NC_000913	596701	597925	0	0	5.47076	6.22729	12	12	5.47076	NC_000913	596701	597925	0.911642	1.05664	2	2	0.911642	NC_000913	596701	597925	3.1912
galT	Enzyme; Degradation of small molecules: Carbon compounds	Galactose-1-phosphate uridylyltransferase; Rob regulon, repressed	77.3661	30.4932	-39.1984	-1.26554	95.2948	39.4844	-47.0994	-1.27737	0.10653	-1.51909	-8.10213e-05	0.621698	201.548	236.649	378	378	201.548	NC_000913	789205	790252	172.085	197.165	323	323	172.085	NC_000913	789205	790252	186.816	216.907	124.181	141.354	233	233	124.181	NC_000913	789205	790252	171.054	198.261	321	321	171.054	NC_000913	789205	790252	147.618
grxD	Null	Monothiol glutaredoxin Grx4 with CGFS motif; substrate for thioredoxin reductase; mutants are hypersensitive to iron depletion	137.787	80.0093	-72.1802	-1.21235	153.727	94.418	-87.338	-1.22386	0.106237	-1.48069	-0.000170812	0.621698	375.378	440.754	234	234	375.378	NC_000913	1731777	1732125	448.814	514.224	280	280	448.814	NC_000913	1731777	1732125	412.096	477.489	368.804	419.806	230	230	368.804	NC_000913	1731777	1732125	311.027	360.496	194	194	311.027	NC_000913	1731777	1732125	339.916
gspB	Factor; DNA - replication, repair, restriction/modification	Part of H-NS-silenced gsp-alpha (T2SS-alpha) divergon, type II protein secretion; cloned gsp-alpha (T2SS-alpha) divergon secretes ChiA, requires gspAB operon	21.2637	21.251	18.5975	2.16644	24.0854	23.6176	21.1548	2.14387	0.106181	1.77643	1.58495e-05	0.621698	15.9501	18.728	12	12	15.9501	NC_000913	3451529	3451949	15.9375	18.2602	12	12	15.9375	NC_000913	3451529	3451949	15.9438	18.4941	37.2011	42.3456	28	28	37.2011	NC_000913	3451529	3451949	31.8814	36.9522	24	24	31.8814	NC_000913	3451529	3451949	34.5413
nhaB	Transport; Transport of small molecules: Cations	Na+/H+ antiporter 2, weakly pH-dependent; helps regulate intracellular pH and extrude lithium	16.6669	10.5212	-11.7662	-1.34049	20.699	12.9221	-14.0321	-1.35323	0.106846	-1.6169	-2.25043e-05	0.621698	48.1504	56.5362	133	133	48.1504	NC_000913	1232398	1233940	44.4947	50.9793	123	123	44.4947	NC_000913	1232398	1233940	46.3225	53.7578	31.4835	35.8372	87	87	31.4835	NC_000913	1232398	1233940	37.6292	43.6141	104	104	37.6292	NC_000913	1232398	1233940	34.5563
priB	Factor; DNA - replication, repair, restriction/modification	Primosomal protein n; ssDNA-binding protein	3584.46	2179.23	2298.66	1.83759	4064.94	2356.94	2593.4	1.81213	0.106616	1.52227	0.00180517	0.621698	3447	4047.33	1945	1945	3447	NC_000913	4423542	4423857	2041.77	2339.33	1153	1153	2041.77	NC_000913	4423542	4423857	2744.38	3193.33	5626.23	6404.27	3176	3176	5626.23	NC_000913	4423542	4423857	4459.86	5169.2	2518	2518	4459.86	NC_000913	4423542	4423857	5043.04
rpoH	Factor; Global regulatory functions	RNA polymerase subunit, sigma 32, heat shock transcription	63.4276	43.2349	-52.2403	-1.22774	82.3405	54.3832	-63.0945	-1.23936	0.106484	-1.48525	-0.000117078	0.621698	282.718	331.957	433	433	282.718	NC_000913	3597951	3598806	280.537	321.422	430	430	280.537	NC_000913	3597951	3598806	281.628	326.689	219.291	249.616	336	336	219.291	NC_000913	3597951	3598806	239.484	277.574	366	367	239.484	NC_000913	3597951	3598806	229.387
der	Putative factor; Not classified	Multicopy suppressor of ftsJ, GTPase, ribosome biogenesis; depleted cells form filaments with defective chromosome segregation; Der-YhiI complex	313.372	192.303	220.598	1.80034	355.105	206.837	249.09	1.777	0.107276	1.49226	0.000171262	0.622858	336.166	394.712	887	887	336.166	NC_000913	2633905	2635378	215.096	246.444	568	568	215.096	NC_000913	2633905	2635378	275.631	320.578	528.468	601.549	1395	1395	528.468	NC_000913	2633905	2635378	463.99	537.788	1225	1225	463.99	NC_000913	2633905	2635378	496.229
uspC	Putative regulator; Not classified	Stress-induced protein; UV-resistance	49.4036	20.768	-20.1634	-1.56376	56.7297	22.5003	-23.4487	-1.56806	0.107389	-1.86579	-3.32897e-05	0.622858	45.5453	53.4774	35	35	45.5453	NC_000913	1977776	1978205	66.3132	75.9777	51	51	66.3132	NC_000913	1977776	1978205	55.9292	64.7276	16.9096	19.248	13	13	16.9096	NC_000913	1977776	1978205	54.622	63.3097	42	42	54.622	NC_000913	1977776	1978205	35.7658
feaB	Enzyme; Degradation of small molecules: Carbon compounds	Phenylacetaldehyde dehydrogenase	11.8971	11.1545	-7.81192	-1.95459	13.6892	12.6663	-9.09713	-1.96736	0.107698	-2.36114	-1.1885e-05	0.623295	12.2816	14.4206	33	33	12.2816	NC_000913	1445542	1447042	19.7093	22.5818	53	53	19.7093	NC_000913	1445542	1447042	15.9955	18.5012	7.81224	8.89258	21	21	7.81224	NC_000913	1445542	1447042	8.55485	9.9155	23	23	8.55485	NC_000913	1445542	1447042	8.18354
ybiI	Null	DksA-type zinc finger protein, function unknown	33.4346	20.8862	17.7587	2.69898	38.808	23.9554	20.2894	2.66121	0.107753	2.27745	1.69035e-05	0.623295	16.7267	19.6399	8	8	16.7267	NC_000913	837412	837679	4.17836	4.78731	2	2	4.17836	NC_000913	837412	837679	10.4525	12.2136	18.8096	21.4107	9	9	18.8096	NC_000913	837412	837679	37.6129	43.5953	18	18	37.6129	NC_000913	837412	837679	28.2112
hpf	Putative regulator; Global regulatory functions	Ribosome hibernation promoting factor HPF; stabilizes 70S dimers (100S); induced in stationary phase; raiA paralog has opposite effect on 70S dimers	149.064	110.254	-80.4318	-1.2129	166.018	129.282	-97.0605	-1.22377	0.108078	-1.48011	-0.000189909	0.624338	408.999	480.23	211	211	408.999	NC_000913	3344194	3344482	507.453	581.409	262	262	507.453	NC_000913	3344194	3344482	458.226	530.82	397.2	452.128	205	205	397.2	NC_000913	3344194	3344482	358.389	415.391	185	185	358.389	NC_000913	3344194	3344482	377.794
fumA	Enzyme; Energy metabolism, carbon: TCA cycle	Fumarase A, aerobic; negatively regulated by ryhB RNA as part of indirect positive regulation by Fur	520.868	193.459	-284.381	-1.24649	604.157	204.117	-340.148	-1.25634	0.108302	-1.50394	-0.000614305	0.624798	1365.3	1603.08	4028	4028	1365.3	NC_000913	1684754	1686401	1510.87	1731.06	4461	4461	1510.87	NC_000913	1684754	1686401	1438.08	1667.07	989.997	1126.9	2921	2922	989.997	NC_000913	1684754	1686401	1317.41	1526.94	3889	3889	1317.41	NC_000913	1684754	1686401	1153.7
yaiC	Null	Cellulose, biofilm, motility regulator, diguanylate cyclase; CsgD-regulated; membrane sensor protein	10.5009	10.4997	6.49983	5.33296	11.9418	11.8978	7.40769	5.2572	0.108453	4.08806	6.33046e-06	0.624835	1.50068	1.76204	3	3	1.50068	NC_000913	402926	404042	1.49949	1.71803	3	3	1.49949	NC_000913	402926	404042	1.50009	1.74004	12.0004	13.6599	24	24	12.0004	NC_000913	402926	404042	3.99946	4.63558	8	8	3.99946	NC_000913	402926	404042	7.99991
kdpF	Null	Inner membrane protein for high-affinity potassium transport	6.20283	6.20283	-3.10142	#DIV/0!	7.28312	7.28312	-3.64156	#DIV/0!	0.108816	-27.7119	-3.83215e-06	0.62609	6.20283	7.28312	1	1	6.20283	NC_000913	727954	728044	0	0	0	0	0	NC_000913	727954	728044	3.10142	3.64156	0	0	0	0	0	NC_000913	727954	728044	0	0	0	0	0	NC_000913	727954	728044	0
csrD	Null	Targeting factor for csrBC sRNA degradation by RNase E; degenerate GGDEF/EAL protein; carbon flux regulator; indirectly affects CsrA function	24.1562	23.8533	21.2705	2.09607	27.3533	26.4504	24.1833	2.07422	0.109708	1.72067	1.78811e-05	0.626859	19.5576	22.9638	68	68	19.5576	NC_000913	3399413	3401354	19.2547	22.0609	67	67	19.2547	NC_000913	3399413	3401354	19.4062	22.5123	43.4109	49.4141	151	151	43.4109	NC_000913	3399413	3401354	37.9423	43.9771	132	132	37.9423	NC_000913	3399413	3401354	40.6766
gspE	Putative transport; Not classified	Part of H-NS-silenced gsp-alpha (T2SS-alpha) divergon, type II protein secretion; cloned gsp-alpha (T2SS-alpha) divergon secretes ChiA, requires gspAB operon	11.6718	10.5438	7.7185	4.72739	13.2318	11.9823	8.81547	4.6824	0.109674	3.68982	7.49412e-06	0.626859	1.50676	1.76918	4	4	1.50676	NC_000913	3456360	3457842	2.63474	3.01872	7	7	2.63474	NC_000913	3456360	3457842	2.07075	2.39395	13.1785	15.001	35	35	13.1785	NC_000913	3456360	3457842	6.39995	7.41786	17	17	6.39995	NC_000913	3456360	3457842	9.78924
rhmA	Enzyme; Sugar metabolism	2-keto-3-deoxy-L-rhamnonate aldolase	13.1811	12.4923	11.7972	2.78921	15.1831	14.5715	13.4924	2.76526	0.109855	2.28112	1.09322e-05	0.626859	6.24912	7.33747	9	9	6.24912	NC_000913	2356063	2356867	6.93795	7.94909	10	10	6.93795	NC_000913	2356063	2356867	6.59354	7.64328	17.3513	19.7507	25	25	17.3513	NC_000913	2356063	2356867	19.4302	22.5206	28	28	19.4302	NC_000913	2356063	2356867	18.3907
selD	Enzyme; Aminoacyl tRNA synthetases, tRNA modification	Selenophosphate synthase, ATP-dependent; reduced selenium donor for selenocysteic tRNA synthesis and for the modification of several tRNAs to contain 5-methylaminomethyl-2-selenouridine	71.0086	41.1056	-38.7645	-1.24177	82.4407	44.763	-46.3725	-1.25158	0.109831	-1.50388	-8.51755e-05	0.626859	181.807	213.471	340	340	181.807	NC_000913	1844988	1846032	216.392	247.929	405	405	216.392	NC_000913	1844988	1846032	199.1	230.7	145.384	165.489	272	272	145.384	NC_000913	1844988	1846032	175.287	203.166	328	328	175.287	NC_000913	1844988	1846032	160.335
solA	Putative enzyme; Not classified	N-methyltryptophan oxidase, FAD-containing; monomeric	47.4289	22.0141	-24.9498	-1.26545	58.6049	27.4603	-30.0077	-1.2776	0.110154	-1.52099	-5.17238e-05	0.626859	128.713	151.13	258	258	128.713	NC_000913	1118690	1119809	109.17	125.08	219	219	109.17	NC_000913	1118690	1119809	118.941	138.105	81.284	92.5246	163	163	81.284	NC_000913	1118690	1119809	106.699	123.669	214	214	106.699	NC_000913	1118690	1119809	93.9914
ycfP	Null	Predicted UPF0227 family esterase, function unknown	134.847	82.5099	-90.492	-1.21664	172.377	103.587	-109.665	-1.22843	0.110019	-1.46871	-0.000206084	0.626859	526.384	618.059	512	512	526.384	NC_000913	1164365	1164908	490.011	561.425	477	477	490.011	NC_000913	1164365	1164908	508.197	589.742	391.537	445.682	381	381	391.537	NC_000913	1164365	1164908	443.874	514.472	432	432	443.874	NC_000913	1164365	1164908	417.705
yjbG	Null	Extracellular polysaccharide export OMA protein	12.0979	10.5862	6.42712	9.50326	13.7709	12.0389	7.33382	9.46864	0.109328	6.70145	6.36151e-06	0.626859	0	0	0	0	0	NC_000913	4234919	4235657	1.51168	1.732	2	2	1.51168	NC_000913	4234919	4235657	0.755842	0.865998	12.0979	13.7709	16	16	12.0979	NC_000913	4234919	4235657	2.26799	2.62871	3	3	2.26799	NC_000913	4234919	4235657	7.18296
yqiK	Putative membrane; Not classified	PHB family membrane protein, function unknown	21.8213	21.4902	12.4219	3.1141	24.6341	24.4171	14.1089	3.07081	0.109418	2.48929	1.13449e-05	0.626859	5.71019	6.70467	17	17	5.71019	NC_000913	3190885	3192547	6.04128	6.92173	18	18	6.04128	NC_000913	3190885	3192547	5.87573	6.8132	27.5315	31.3388	82	82	27.5315	NC_000913	3190885	3192547	9.06376	10.5054	27	27	9.06376	NC_000913	3190885	3192547	18.2976
yraP	Putative transport; Not classified	OM lipoprotein, function unknown, mutant is SDS-sensitive	42.5677	41.6183	-26.1645	-1.22415	49.6378	46.1237	-31.4349	-1.23444	0.110255	-1.48944	-6.00072e-05	0.626859	126.964	149.076	131	131	126.964	NC_000913	3294430	3295006	158.821	181.968	164	164	158.821	NC_000913	3294430	3295006	142.893	165.522	116.254	132.33	120	120	116.254	NC_000913	3294430	3295006	117.203	135.844	121	121	117.203	NC_000913	3294430	3295006	116.728
malE	Transport; Transport of small molecules: Carbohydrates, organic acids, alcohols	Maltose-binding protein, periplasmic; MBP; substrate recognition for active transport of and chemotaxis toward maltose and maltodextrin	4108.5	1886.39	-1912.67	-1.2738	5029.68	2441.01	-2297.8	-1.2859	0.110874	-1.52456	-0.0038788	0.628723	9841.41	11555.4	20995	20996	9841.41	NC_000913	4243251	4244442	7955.02	9114.38	16985	16985	7955.02	NC_000913	4243251	4244442	8898.21	10334.9	5732.91	6525.7	12235	12236	5732.91	NC_000913	4243251	4244442	8238.18	9548.46	17586	17586	8238.18	NC_000913	4243251	4244442	6985.54
ybbD	Null	Pseudogene reconstruction, novel conserved family	22.7311	19.3174	11.9317	3.33267	25.8491	21.7441	13.5292	3.27098	0.110803	2.67424	1.10507e-05	0.628723	6.82185	8.00994	6	6	6.82185	NC_000913	527863	528354	3.40822	3.90493	3	3	3.40822	NC_000913	527863	528354	5.11503	5.95744	26.1393	29.754	23	23	26.1393	NC_000913	527863	528354	7.95412	9.21923	7	7	7.95412	NC_000913	527863	528354	17.0467
dtd	Null	D-tyrosine tRNA deacylase; also removes other, e.g. D-Trp and D-Asp, toxic D-amino acids from tRNA; dimer	43.2492	31.8079	-31.8655	-1.22039	50.5871	34.4429	-38.4535	-1.23145	0.111241	-1.47859	-7.27808e-05	0.629657	170.79	200.535	134	134	170.79	NC_000913	4075037	4075475	182.116	208.658	143	143	182.116	NC_000913	4075037	4075475	176.453	204.597	138.867	158.071	109	109	138.867	NC_000913	4075037	4075475	150.309	174.215	118	118	150.309	NC_000913	4075037	4075475	144.588
proW	Transport; Transport of small molecules: Amino acids, amines	Glycine betaine/proline ABC transporter permease	135.802	79.7915	-49.5504	-1.36447	162.667	97.8263	-59.0953	-1.37725	0.11133	-1.61583	-8.92742e-05	0.629657	225.399	264.654	430	430	225.399	NC_000913	2804031	2805096	145.607	166.828	278	278	145.607	NC_000913	2804031	2805096	185.503	215.741	89.5971	101.987	171	171	89.5971	NC_000913	2804031	2805096	182.308	211.304	348	348	182.308	NC_000913	2804031	2805096	135.952
iaaA	Orf; Not classified	isoAsp aminopeptidase, cleaves isoAsp-X dipeptides; Ntn hydrolase; glutathione utilization; weak L-asparaginase activity in vitro (EcAIII); precursor is cleaved into an alpha and beta subunit; heterotetrameric	31.1733	16.1377	-13.8654	-1.42115	35.8929	17.3892	-16.244	-1.42845	0.111664	-1.71272	-2.49564e-05	0.63072	38.7195	45.4629	67	67	38.7195	NC_000913	865790	866756	54.8572	62.8521	95	95	54.8572	NC_000913	865790	866756	46.7884	54.1575	23.684	26.9592	41	41	23.684	NC_000913	865790	866756	42.162	48.8679	73	73	42.162	NC_000913	865790	866756	32.923
yhiL	Null	Pseudogene reconstruction, DUF4049 family protein; FliA regulated	29.8598	29.5182	15.2778	3.14619	33.7398	33.5459	17.3217	3.09838	0.111831	2.50266	1.38235e-05	0.630839	6.94779	8.15781	20	20	6.94779	NC_000913	3630874	3632481	7.28938	8.35173	21	21	7.28938	NC_000913	3630874	3632481	7.11858	8.25477	36.8076	41.8976	106	106	36.8076	NC_000913	3630874	3632481	7.98523	9.25529	23	23	7.98523	NC_000913	3630874	3632481	22.3964
yehW	Putative transport; Not classified	Putative ABC transporter permease; osmotically and stationary phase inducible	12.1979	9.90819	9.14639	3.66582	13.8677	11.1142	10.4314	3.61044	0.112094	2.95983	8.78022e-06	0.631496	4.57586	5.37279	6	6	4.57586	NC_000913	2213766	2214498	2.28611	2.61929	3	3	2.28611	NC_000913	2213766	2214498	3.43099	3.99604	14.484	16.487	19	19	14.484	NC_000913	2213766	2214498	10.6707	12.3679	14	14	10.6707	NC_000913	2213766	2214498	12.5774
ybfI	Null	Pseudogene reconstruction, KdpE homolog	7.44023	7.44023	3.72011	#DIV/0!	8.46912	8.46912	4.23456	#DIV/0!	0.112832	27.1783	3.75559e-06	0.634004	0	0	0	0	0	NC_000913	715943	716093	0	0	0	0	0	NC_000913	715943	716093	0	0	7.44023	8.46912	2	2	7.44023	NC_000913	715943	716093	0	0	0	0	0	NC_000913	715943	716093	3.72011
ydfG	Putative enzyme; Not classified	NADP-dependent 3-hydroxy acid dehydrogenase; malonic semialdehyde reductase	49.2607	38.7831	-26.8995	-1.21959	54.879	45.3872	-32.395	-1.23031	0.112789	-1.48708	-6.25427e-05	0.634004	132.277	155.315	177	177	132.277	NC_000913	1625540	1626287	166.522	190.791	223	223	166.522	NC_000913	1625540	1626287	149.4	173.053	127.739	145.404	171	171	127.739	NC_000913	1625540	1626287	117.261	135.912	157	157	117.261	NC_000913	1625540	1626287	122.5
aroH	Enzyme; Amino acid biosynthesis: Tryptophan	3-deoxy-D-arabino-heptulosonate-7-phosphate (DAHP) synthase; tryptophan repressible	34.6506	25.0365	25.0431	1.97881	39.2875	27.4086	28.3594	1.9534	0.113084	1.63097	2.0522e-05	0.634592	30.3921	35.6852	57	57	30.3921	NC_000913	1786458	1787505	20.7781	23.8063	39	39	20.7781	NC_000913	1786458	1787505	25.5851	29.7457	55.4286	63.0937	104	104	55.4286	NC_000913	1786458	1787505	45.8276	53.1165	86	86	45.8276	NC_000913	1786458	1787505	50.6281
gdhA	Enzyme; Amino acid biosynthesis: Glutamate	Glutamate dehydrogenase, hexameric	37.8259	37.398	-15.1669	-1.3971	45.3927	45.1623	-18.2581	-1.41584	0.113853	-1.66754	-2.69181e-05	0.637253	72.274	84.8613	174	174	72.274	NC_000913	1840394	1841738	34.4482	39.4686	83	83	34.4482	NC_000913	1840394	1841738	53.3611	62.165	34.8761	39.699	84	84	34.8761	NC_000913	1840394	1841738	41.5123	48.1148	100	100	41.5123	NC_000913	1840394	1841738	38.1942
yjhB	Putative transport; Not classified	Putative MFS transporter, function unknown; membrane protein; N-acetylneuraminic acid inducible	65.5202	55.4395	30.4607	2.30348	74.4614	62.564	34.3336	2.26176	0.113832	1.87126	2.57805e-05	0.637253	30.7086	36.0568	67	67	30.7086	NC_000913	4502080	4503298	16.0291	18.3651	35	35	16.0291	NC_000913	4502080	4503298	23.3688	27.211	81.5493	92.8266	178	178	81.5493	NC_000913	4502080	4503298	26.1098	30.2626	57	57	26.1098	NC_000913	4502080	4503298	53.8295
acnB	Enzyme; Energy metabolism, carbon: TCA cycle	Aconitate hydratase 2; aconitase B; 2-methyl-cis-aconitate hydratase; iron-sulfur cluster; monomeric	461.872	300.467	-200.887	-1.23789	568.631	378.236	-243.53	-1.25076	0.11846	-1.48307	-0.000430795	0.638044	1195.58	1403.81	5563	5564	1195.58	NC_000913	131614	134212	895.117	1025.57	4169	4169	895.117	NC_000913	131614	134212	1045.35	1214.69	733.713	835.177	3416	3416	733.713	NC_000913	131614	134212	955.215	1107.14	4448	4448	955.215	NC_000913	131614	134212	844.464
arcA	Regulator; Global regulatory functions	Response regulator, represses aerobic genes during anaerobic growth; auto-activator; activates some anaerobic genes; phosphorylated by two-component sensor kinase ArcB; RpoS represssor	136.731	135.278	-60.7077	-1.24227	156.815	149.755	-72.2086	-1.25081	0.116156	-1.51679	-0.000136088	0.638044	242.923	285.23	312	312	242.923	NC_000913	4637612	4638329	379.654	434.985	488	488	379.654	NC_000913	4637612	4638329	311.288	360.107	244.376	278.17	314	314	244.376	NC_000913	4637612	4638329	256.786	297.627	330	330	256.786	NC_000913	4637612	4638329	250.581
cynX	Transport; Transport of small molecules: Anions	Putative transporter, function unknown, cyn operon	14.0112	13.0437	7.24654	5.9989	15.9416	14.7782	8.23545	5.87775	0.116742	4.5578	7.03052e-06	0.638044	1.93335	2.27006	4	4	1.93335	NC_000913	359215	360370	0.965907	1.10668	2	2	0.965907	NC_000913	359215	360370	1.44963	1.68837	14.9771	17.0482	31	31	14.9771	NC_000913	359215	360370	2.41526	2.79941	5	5	2.41526	NC_000913	359215	360370	8.69617
cysB	Transport; Amino acid biosynthesis: Cysteine	Transcriptional activator for the Cys regulon; N-acetylserine induced; autorepressor	72.6049	54.8898	-36.9232	-1.23941	84.2695	60.7185	-44.0957	-1.24878	0.115774	-1.50631	-8.21972e-05	0.638044	164.327	192.947	287	287	164.327	NC_000913	1331878	1332853	217.975	249.743	381	381	217.975	NC_000913	1331878	1332853	191.151	221.345	145.371	165.474	254	254	145.371	NC_000913	1331878	1332853	163.086	189.025	285	285	163.086	NC_000913	1331878	1332853	154.228
dsbC	Enzyme; Surface structures	Disulfide bond isomerase, periplasmic; chaperone; activated by DsbD; homodimeric	77.007	49.6003	-37.3092	-1.23771	95.5144	63.0549	-45.2451	-1.25075	0.11719	-1.48723	-8.06287e-05	0.638044	219.062	257.214	279	279	219.062	NC_000913	3036133	3036844	169.462	194.159	216	216	169.462	NC_000913	3036133	3036844	194.262	225.686	142.055	161.699	181	181	142.055	NC_000913	3036133	3036844	171.85	199.183	219	219	171.85	NC_000913	3036133	3036844	156.953
ftnB	Putative carrier; Transport of small molecules: Cations	Ferritin B, probable ferrous iron reservoir; ferritin-like protein; required for oxidatively damaged aconitase iron-sulfur cluster repair and virulence in Salmonella; apparently missing an active ferroxidase center	41.0146	15.566	-22.7107	-1.26133	50.8187	19.7823	-27.2708	-1.27282	0.115151	-1.51705	-4.74862e-05	0.638044	115.195	135.258	104	104	115.195	NC_000913	1984948	1985452	104.036	119.198	94	94	104.036	NC_000913	1984948	1985452	109.616	127.228	74.1808	84.4392	67	67	74.1808	NC_000913	1984948	1985452	99.6294	115.476	90	90	99.6294	NC_000913	1984948	1985452	86.9051
glpF	Transport; Transport of small molecules: Carbohydrates, organic acids, alcohols	Aquaglyceroporin; glycerol facilitator	1037.52	947.067	-297.755	-1.62966	1225.38	1124.29	-356.732	-1.65511	0.118534	-1.89805	-0.000451686	0.638044	1289.4	1513.96	1954	1954	1289.4	NC_000913	4115267	4116113	251.872	288.58	382	382	251.872	NC_000913	4115267	4116113	770.635	901.269	342.33	389.67	519	519	342.33	NC_000913	4115267	4116113	603.429	699.405	915	915	603.429	NC_000913	4115267	4116113	472.879
hupB	Factor; Basic proteins - synthesis, modification	Histone-like protein HU-beta, HU-1	1081.02	482.739	-767.959	-1.22547	1380.75	622.797	-926.309	-1.23657	0.117065	-1.47929	-0.00172033	0.638044	4187.93	4917.3	2048	2048	4187.93	NC_000913	460674	460947	4160.09	4766.38	2036	2036	4160.09	NC_000913	460674	460947	4174.01	4841.84	3106.91	3536.56	1520	1520	3106.91	NC_000913	460674	460947	3705.19	4294.51	1813	1813	3705.19	NC_000913	460674	460947	3406.05
iclR	Regulator; Central intermediary metabolism: Glyoxylate bypass	Repressor of aceBA operon	62.3011	39.3534	-29.1081	-1.23391	77.1306	50.012	-35.307	-1.24676	0.116597	-1.48209	-6.32922e-05	0.638044	173.228	203.398	256	256	173.228	NC_000913	4220826	4221651	133.875	153.386	198	198	133.875	NC_000913	4220826	4221651	153.551	178.392	110.927	126.267	164	164	110.927	NC_000913	4220826	4221651	137.96	159.902	204	204	137.96	NC_000913	4220826	4221651	124.443
pepD	Enzyme; Degradation of proteins, peptides, glyco	Peptidase D, Xaa-His dipeptidase	243.398	183.421	-135.595	-1.20996	307.878	225.577	-165.362	-1.22282	0.117167	-1.45811	-0.000311162	0.638044	859.207	1008.85	2243	2244	859.207	NC_000913	254258	255716	703.577	806.116	1839	1839	703.577	NC_000913	254258	255716	781.392	907.481	615.809	700.968	1609	1609	615.809	NC_000913	254258	255716	675.786	783.27	1766	1766	675.786	NC_000913	254258	255716	645.797
pka	Enzyme; Proteins - translation and modification	Protein lysine acetyltransferase	25.4082	19.9659	-15.2134	-1.26383	31.8041	24.3555	-18.3752	-1.2773	0.11872	-1.52391	-3.1811e-05	0.638044	80.3501	94.3438	383	383	80.3501	NC_000913	2717974	2720635	65.4029	74.9347	312	312	65.4029	NC_000913	2717974	2720635	72.8765	84.6393	54.9419	62.5397	262	262	54.9419	NC_000913	2717974	2720635	60.3842	69.9883	288	288	60.3842	NC_000913	2717974	2720635	57.6631
purP			41.7153	30.4285	30.02	1.91687	47.2821	33.2595	33.9706	1.89258	0.117909	1.58016	2.41284e-05	0.638044	38.3852	45.0704	92	92	38.3852	NC_000913	3893294	3894632	27.0985	31.0478	65	65	27.0985	NC_000913	3893294	3894632	32.7418	38.0591	68.8138	78.3299	165	165	68.8138	NC_000913	3893294	3894632	56.7099	65.7296	136	136	56.7099	NC_000913	3893294	3894632	62.7618
rlmC	Enzyme; rRNA modification	23S rRNA m(5)U747 methyltransferase, SAM-dependent	27.6975	19.301	20.5282	2.20288	31.0661	21.8116	23.4164	2.18649	0.117579	1.79579	1.74819e-05	0.638044	12.8676	15.1086	26	26	12.8676	NC_000913	897740	898868	21.2641	24.3631	43	43	21.2641	NC_000913	897740	898868	17.0658	19.7358	40.5651	46.1747	82	82	40.5651	NC_000913	897740	898868	34.623	40.1298	70	70	34.623	NC_000913	897740	898868	37.594
thiL	Enzyme; Biosynthesis of cofactors, carriers: Thiamine	Thiamine monophosphate kinase, involved in thiamine salvage	88.4621	84.9859	56.7614	1.85757	100.215	94.3018	64.1177	1.83486	0.115928	1.51641	4.35091e-05	0.638044	67.9267	79.7568	119	119	67.9267	NC_000913	434857	435835	64.4506	73.8436	113	113	64.4506	NC_000913	434857	435835	66.1886	76.8002	152.913	174.059	268	268	152.913	NC_000913	434857	435835	92.9875	107.777	163	163	92.9875	NC_000913	434857	435835	122.95
thrC	Enzyme; Amino acid biosynthesis: Threonine	Threonine synthase	61.4916	51.9786	-34.4789	-1.22787	71.5454	57.4766	-41.335	-1.23776	0.117281	-1.49289	-7.84119e-05	0.638044	163.529	192.009	377	377	163.529	NC_000913	3733	5020	208.042	238.361	480	480	208.042	NC_000913	3733	5020	185.785	215.185	146.55	166.816	338	338	146.55	NC_000913	3733	5020	156.063	180.885	360	360	156.063	NC_000913	3733	5020	151.306
uhpB	Enzyme; Transport of small molecules: Carbohydrates, organic acids, alcohols	Membrane sensor kinase protein controlling UhpA activity	17.0801	15.2192	11.5078	2.99954	19.4062	17.084	13.0923	2.95729	0.11467	2.42976	1.06331e-05	0.638044	6.68569	7.85006	18	18	6.68569	NC_000913	3846656	3848159	4.82472	5.52787	13	13	4.82472	NC_000913	3846656	3848159	5.7552	6.68897	21.9049	24.934	59	59	21.9049	NC_000913	3846656	3848159	12.6211	14.6284	34	34	12.6211	NC_000913	3846656	3848159	17.263
yacL	Null	UPF0231 family protein, function unknown	211.92	174.849	-93.7875	-1.22852	245.635	188.487	-111.857	-1.23712	0.118677	-1.49407	-0.000213567	0.638044	416.769	489.353	271	271	416.769	NC_000913	134387	134750	591.618	677.84	385	385	591.618	NC_000913	134387	134750	504.193	583.597	379.698	432.205	247	247	379.698	NC_000913	134387	134750	441.114	511.274	287	287	441.114	NC_000913	134387	134750	410.406
ybfD	Putative enzyme; Not classified	H repeat-associated putative transposase, rhsC-linked; function unknown	24.1661	20.5052	10.983	4.74787	27.508	23.2648	12.4347	4.61387	0.116713	3.77456	1.04962e-05	0.638044	5.86094	6.88168	6	8	5.86094	NC_000913	737314	738076	0	0	0	0	0	NC_000913	737314	738076	2.93047	3.44084	24.1661	27.508	27	33	24.1661	NC_000913	737314	738076	3.66092	4.2432	4	5	3.66092	NC_000913	737314	738076	13.9135
ycfZ	Putative factor; Not classified	Inner membrane protein, function unknown	26.8766	16.9682	14.495	2.70748	30.567	18.8324	16.4067	2.65434	0.115044	2.21887	1.31535e-05	0.638044	13.4434	15.7847	19	19	13.4434	NC_000913	1179701	1180490	3.53493	4.0501	5	5	3.53493	NC_000913	1179701	1180490	8.48916	9.9174	30.4116	34.6171	43	43	30.4116	NC_000913	1179701	1180490	15.5568	18.0312	22	22	15.5568	NC_000913	1179701	1180490	22.9842
yciU	Null	UPF0263 family protein	57.5791	52.5295	-25.3874	-1.22923	69.1909	64.8006	-31.1322	-1.24484	0.117534	-1.48342	-5.60994e-05	0.638044	162.401	190.685	96	96	162.401	NC_000913	1304844	1305174	109.872	125.885	65	65	109.872	NC_000913	1304844	1305174	136.137	158.285	116.676	132.811	69	69	116.676	NC_000913	1304844	1305174	104.822	121.494	62	62	104.822	NC_000913	1304844	1305174	110.749
yddH	Null	Flavin reductase like-protein, function unknown	7.83254	6.85159	6.85185	3.79929	8.9011	7.69368	7.83084	3.75134	0.115381	3.04354	6.63136e-06	0.638044	2.93818	3.4499	3	3	2.93818	NC_000913	1531305	1531875	1.95723	2.24248	2	2	1.95723	NC_000913	1531305	1531875	2.44771	2.84619	9.78977	11.1436	10	10	9.78977	NC_000913	1531305	1531875	8.80934	10.2105	9	9	8.80934	NC_000913	1531305	1531875	9.29956
yehX	Putative transport; Not classified	Putative ABC transporter ATPase; osmotically and stationary phase inducible	15.6487	13.8477	11.4362	2.80941	17.6183	15.7089	13.0436	2.78226	0.118298	2.27319	1.04397e-05	0.638044	5.41995	6.36389	9	9	5.41995	NC_000913	2214502	2215429	7.22086	8.27322	12	12	7.22086	NC_000913	2214502	2215429	6.3204	7.31855	21.0686	23.9821	35	35	21.0686	NC_000913	2214502	2215429	14.4447	16.7421	24	24	14.4447	NC_000913	2214502	2215429	17.7566
yggM	Phenotype; Not classified	DUF1202 family predicted periplasmic protein; function unknown	15.4991	13.8415	9.68728	3.33333	17.5232	15.7186	11.0407	3.29823	0.115785	2.65839	9.02295e-06	0.638044	3.32294	3.90167	6	6	3.32294	NC_000913	3096579	3097587	4.98046	5.70631	9	9	4.98046	NC_000913	3096579	3097587	4.1517	4.80399	18.822	21.4249	34	34	18.822	NC_000913	3096579	3097587	8.85595	10.2645	16	16	8.85595	NC_000913	3096579	3097587	13.839
yiaB	Null	YiaAB family inner membrane protein	29.3693	26.1066	13.0514	4.99779	33.4307	29.6491	14.773	4.85394	0.114687	3.97382	1.2468e-05	0.638044	6.52929	7.66644	4	4	6.52929	NC_000913	3725429	3725771	0	0	0	0	0	NC_000913	3725429	3725771	3.26465	3.83322	29.3693	33.4307	18	18	29.3693	NC_000913	3725429	3725771	3.26272	3.78166	2	2	3.26272	NC_000913	3725429	3725771	16.316
yiaM	Transport; Transport of small molecules: Carbohydrates, organic acids, alcohols	2,3-diketo-L-gulonate TRAP transporter small permease protein; TRAP (TRipartite ATP-independent Periplasmic) family 2,3-diketo-L-gulonate:Na+ symporter YiaMNO	17.6583	15.3056	8.82949	4.75068	20.0579	17.3958	10.0529	4.70419	0.114512	3.65019	8.38778e-06	0.638044	1.17775	1.38287	1	1	1.17775	NC_000913	3742350	3742824	3.53045	4.04498	3	3	3.53045	NC_000913	3742350	3742824	2.3541	2.71392	18.836	21.4408	16	16	18.836	NC_000913	3742350	3742824	3.53117	4.0928	3	3	3.53117	NC_000913	3742350	3742824	11.1836
yicT	Null	Pseudogene, N-terminal fragment	8.4548	8.4548	4.2274	#DIV/0!	9.624	9.624	4.812	#DIV/0!	0.115679	30.71	4.26227e-06	0.638044	0	0	0	0	0	NC_000913	3834447	3834579	0	0	0	0	0	NC_000913	3834447	3834579	0	0	8.4548	9.624	2	2	8.4548	NC_000913	3834447	3834579	0	0	0	0	0	NC_000913	3834447	3834579	4.2274
yidJ	Putative enzyme; Not classified	Predicted sulfatase/phosphatase superfamily enzyme, function unknown	17.9294	17.927	9.89741	4.31224	20.3865	20.2988	11.2518	4.24623	0.11828	3.38111	9.38614e-06	0.638044	2.98932	3.50994	8	8	2.98932	NC_000913	3854933	3856427	2.98694	3.42226	8	8	2.98694	NC_000913	3854933	3856427	2.98813	3.4661	20.9163	23.8088	56	56	20.9163	NC_000913	3854933	3856427	4.85477	5.62692	13	13	4.85477	NC_000913	3854933	3856427	12.8855
yihD	Null	DUF1040 family protein	55.9281	41.4323	-37.2262	-1.20587	68.2912	55.3947	-45.4584	-1.21894	0.118126	-1.46172	-8.74929e-05	0.638044	229.505	269.475	111	111	229.505	NC_000913	4040091	4040361	206.597	236.706	100	100	206.597	NC_000913	4040091	4040361	218.051	253.091	188.072	214.081	91	91	188.072	NC_000913	4040091	4040361	173.577	201.184	84	84	173.577	NC_000913	4040091	4040361	180.825
yihL	Putative regulator; Not classified	Predicted DNA-binding transcriptional regulator	33.7332	28.2305	-12.1611	-1.6594	38.5032	31.8762	-14.1911	-1.67234	0.117432	-2.06532	-2.04538e-05	0.638044	16.4885	19.3602	21	21	16.4885	NC_000913	4058469	4059180	44.719	51.2364	57	57	44.719	NC_000913	4058469	4059180	30.6038	35.2983	25.8995	29.4811	33	33	25.8995	NC_000913	4058469	4059180	10.9859	12.7332	14	14	10.9859	NC_000913	4058469	4059180	18.4427
yjgB			22.9746	14.7763	15.8646	2.56772	25.9358	16.7137	18.1361	2.55275	0.116301	2.07817	1.41498e-05	0.638044	6.02039	7.06891	11	11	6.02039	NC_000913	4493212	4494232	14.2187	16.2909	26	26	14.2187	NC_000913	4493212	4494232	10.1196	11.6799	28.995	33.0047	53	53	28.995	NC_000913	4493212	4494232	22.9734	26.6273	42	42	22.9734	NC_000913	4493212	4494232	25.9842
ymdE	Null	Pseudogene, C-terminal fragment; ancestral gene related to fabD (malonyl-CoA-acyl carrier protein transacylase)	8.15814	8.15814	4.07907	#DIV/0!	9.28632	9.28632	4.64316	#DIV/0!	0.11475	29.6778	4.11419e-06	0.638044	0	0	0	0	0	NC_000913	1094727	1095069	0	0	0	0	0	NC_000913	1094727	1095069	0	0	8.15814	9.28632	5	5	8.15814	NC_000913	1094727	1095069	0	0	0	0	0	NC_000913	1094727	1095069	4.07907
yojI	Putative transport; Not classified	Microcin J25 efflux ABC transporter permease/ATPase; TolC-dependent	59.0675	25.7739	37.1539	2.02278	67.0891	27.4378	41.9765	1.99064	0.11576	1.68413	3.12724e-05	0.638044	52.9731	62.1989	156	156	52.9731	NC_000913	2304993	2306637	19.6795	22.5476	58	58	19.6795	NC_000913	2304993	2306637	36.3263	42.3732	78.7469	89.6367	232	232	78.7469	NC_000913	2304993	2306637	68.2134	79.0628	201	201	68.2134	NC_000913	2304993	2306637	73.4802
cbl	Regulator; Amino acid biosynthesis: Cysteine	Transcriptional activator for ssuEADCB and tauABCD	14.6699	12.9074	8.50724	4.22136	16.6854	14.566	9.67486	4.14546	0.11913	3.34024	8.14636e-06	0.63866	3.52211	4.13552	6	6	3.52211	NC_000913	2057987	2058938	1.75966	2.01611	3	3	1.75966	NC_000913	2057987	2058938	2.64088	3.07582	16.4295	18.7015	28	28	16.4295	NC_000913	2057987	2058938	5.86672	6.79982	10	10	5.86672	NC_000913	2057987	2058938	11.1481
gudX	Putative enzyme; Not classified	Glucarate dehydratase-related protein, function unknown	17.8938	15.811	9.36183	4.46059	20.3559	17.863	10.6306	4.37181	0.11909	3.51138	8.9341e-06	0.63866	3.74668	4.3992	9	9	3.74668	NC_000913	2917427	2918768	1.66387	1.90636	4	4	1.66387	NC_000913	2917427	2918768	2.70527	3.15278	19.5576	22.2622	47	47	19.5576	NC_000913	2917427	2918768	4.57656	5.30447	11	11	4.57656	NC_000913	2917427	2918768	12.0671
dnaC	Enzyme; DNA - replication, repair, restriction/modification	DNA biosynthesis, helicase DnaB loader; dual ATP/ADP switch protein	42.3514	37.7941	26.4594	2.02916	48.0335	42.0166	29.9294	2.00251	0.119416	1.65766	2.1545e-05	0.639403	27.9884	32.8628	37	37	27.9884	NC_000913	4598260	4598998	23.4311	26.8459	31	31	23.4311	NC_000913	4598260	4598998	25.7097	29.8544	65.7825	74.8794	87	87	65.7825	NC_000913	4598260	4598998	38.5558	44.6881	51	51	38.5558	NC_000913	4598260	4598998	52.1691
dsdX	Transport; Not classified	D-serine permease; D-serine tolerance	36.7445	32.9779	-14.4004	-1.36542	44.151	40.1277	-17.4073	-1.38453	0.120242	-1.63562	-2.63629e-05	0.643029	72.1809	84.7519	173	173	72.1809	NC_000913	2475868	2477206	35.4364	40.6009	85	85	35.4364	NC_000913	2475868	2477206	53.8087	62.6764	39.203	44.6243	94	94	39.203	NC_000913	2475868	2477206	39.6135	45.914	95	95	39.6135	NC_000913	2475868	2477206	39.4082
yeeX	Phenotype; Not classified	UPF0265 family proetin	82.7683	70.8844	-57.5185	-1.19721	91.0277	83.4328	-69.7961	-1.20837	0.120457	-1.45587	-0.000139426	0.643381	329.878	387.329	195	195	329.878	NC_000913	2077055	2077385	368.494	422.198	218	218	368.494	NC_000913	2077055	2077385	349.186	404.763	297.609	338.765	176	176	297.609	NC_000913	2077055	2077385	285.725	331.17	169	169	285.725	NC_000913	2077055	2077385	291.667
yfeO	Null	Predicted proton-ion exchange transporter	18.204	16.8653	13.0939	2.51251	20.6618	18.863	14.8873	2.48113	0.120743	2.04702	1.16553e-05	0.643967	9.32645	10.9507	21	21	9.32645	NC_000913	2507651	2508908	7.98775	9.15188	18	18	7.98775	NC_000913	2507651	2508908	8.6571	10.0513	26.1917	29.8137	59	59	26.1917	NC_000913	2507651	2508908	17.3103	20.0635	39	39	17.3103	NC_000913	2507651	2508908	21.751
yicS	Null	Predicted periplasmic protein, function unknown	13.2861	11.3888	6.64325	8.00279	15.1234	12.9496	7.57457	7.96886	0.120865	5.75529	6.50103e-06	0.643967	0	0	0	0	0	NC_000913	3838237	3838531	1.89732	2.17383	1	1	1.89732	NC_000913	3838237	3838531	0.948659	1.08692	13.2861	15.1234	7	7	13.2861	NC_000913	3838237	3838531	1.8977	2.19953	1	1	1.8977	NC_000913	3838237	3838531	7.59191
lexA	Regulator; Global regulatory functions	Global regulator (repressor) for SOS regulon; dimeric	74.0748	57.6367	-64.1778	-1.19732	94.4081	68.7731	-78.0029	-1.20873	0.121679	-1.45015	-0.000153853	0.64671	387.753	455.284	423	423	387.753	NC_000913	4255137	4255746	391.109	448.109	427	427	391.109	NC_000913	4255137	4255746	389.431	451.697	317.034	360.876	345	346	317.034	NC_000913	4255137	4255746	333.472	386.511	364	364	333.472	NC_000913	4255137	4255746	325.253
mobA	Enzyme; Biosynthesis of cofactors, carriers: Molybdopterin	Molybdopterin guanine dinucleotide synthesis; chlorate resistance	33.3712	30.5021	-11.9191	-1.71406	38.095	34.5678	-13.8615	-1.72538	0.121655	-2.13508	-1.9762e-05	0.64671	13.3599	15.6867	14	14	13.3599	NC_000913	4039437	4040022	43.8621	50.2545	46	46	43.8621	NC_000913	4039437	4040022	28.611	32.9706	22.893	26.0588	24	24	22.893	NC_000913	4039437	4040022	10.4909	12.1595	11	11	10.4909	NC_000913	4039437	4040022	16.692
yidD	Membrane; Inner membrane	Membrane protein insertion efficiency factor, inner membrane protein	378.553	118.786	247.545	1.90816	438.055	128.991	279.415	1.8786	0.121982	1.60235	0.000205179	0.647522	402.463	472.556	186	186	402.463	NC_000913	3882838	3883096	142.696	163.492	66	66	142.696	NC_000913	3882838	3883096	272.579	318.024	521.248	593.331	241	241	521.248	NC_000913	3882838	3883096	519	601.547	240	240	519	NC_000913	3882838	3883096	520.124
minD	Enzyme; Cell division	Inhibitor of FtsZ ring polymerization; chromosome-membrane tethering protein; membrane ATPase that activates MinC	223.524	136.146	-101.957	-1.22239	259.118	141.995	-121.914	-1.23126	0.122487	-1.48075	-0.000232594	0.648612	492.335	578.08	717	717	492.335	NC_000913	1223771	1224584	628.481	720.076	916	916	628.481	NC_000913	1223771	1224584	560.408	649.078	404.957	460.958	588	590	404.957	NC_000913	1223771	1224584	511.946	593.371	746	746	511.946	NC_000913	1223771	1224584	458.451
yffN	Phage or Prophage Related	Function unknown, Eut/CPZ-55 prophage	28.7343	21.1734	14.3636	2.72658	32.6741	23.8503	16.2415	2.67378	0.122427	2.21505	1.28892e-05	0.648612	12.1031	14.211	8	8	12.1031	NC_000913	2559646	2560015	4.53505	5.19599	3	3	4.53505	NC_000913	2559646	2560015	8.31907	9.70347	33.2693	37.8701	22	22	33.2693	NC_000913	2559646	2560015	12.0959	14.0198	8	8	12.0959	NC_000913	2559646	2560015	22.6826
mdaB	Phenotype; Not classified	FMN-dependent NADH-quinone reductase; MdaB and YgiN form an enzymatic quinone reduction-oxidation cycle in vitro; possibly mitigates toxicity of quinols and quinones in vivo; dimeric	33.5299	25.8471	-17.7419	-1.22296	37.4085	30.2356	-21.3475	-1.23365	0.122739	-1.49121	-4.09854e-05	0.64915	85.3688	100.237	89	89	85.3688	NC_000913	3170551	3171133	109.262	125.186	114	114	109.262	NC_000913	3170551	3171133	97.3154	112.711	83.4149	94.9502	87	87	83.4149	NC_000913	3170551	3171133	75.7321	87.7773	79	79	75.7321	NC_000913	3170551	3171133	79.5735
gatZ	Putative enzyme; Not classified	Tagatose bisphosphate aldolase GatYZ subunit; required for full activity and stability of GatY	1867.38	1046.97	-831.713	-1.24447	2296.28	1334.76	-1005.24	-1.25688	0.123072	-1.49053	-0.00176404	0.650114	4757.32	5585.86	10763	10763	4757.32	NC_000913	2173080	2174343	3710.35	4251.1	8401	8401	3710.35	NC_000913	2173080	2174343	4233.84	4918.48	2889.94	3289.58	6541	6541	2889.94	NC_000913	2173080	2174343	3914.31	4536.88	8861	8861	3914.31	NC_000913	2173080	2174343	3402.12
holA	Enzyme; DNA - replication, repair, restriction/modification	DNA polymerase III, delta subunit; part of the DnaX clamp loader complex; acts as a wrench to open the sliding clamp	88.6749	44.8099	66.214	1.79766	103.592	50.3513	74.8154	1.77449	0.123849	1.49516	5.18974e-05	0.652623	104.943	123.22	194	194	104.943	NC_000913	669796	670828	61.0782	69.9797	113	113	61.0782	NC_000913	669796	670828	83.0107	96.5999	148.696	169.259	275	275	148.696	NC_000913	669796	670828	149.753	173.571	277	277	149.753	NC_000913	669796	670828	149.225
yiaA	Null	YiaAB family inner membrane protein, tandem domains	17.8351	12.7429	11.4659	3.25035	20.21	14.4482	13.1096	3.23181	0.123837	2.59694	1.06754e-05	0.652623	2.54911	2.99306	2	2	2.54911	NC_000913	3724946	3725384	7.64125	8.75488	6	6	7.64125	NC_000913	3724946	3725384	5.09518	5.87397	20.3842	23.2031	16	16	20.3842	NC_000913	3724946	3725384	12.738	14.764	10	10	12.738	NC_000913	3724946	3725384	16.5611
yeeS	Phage or Prophage Related	Function unknown, CP4-44 putative defective prophage	8.74224	6.24644	-4.37087	-4.50187	10.2648	7.40526	-5.11549	-4.53604	0.124089	-4.85624	-5.69685e-06	0.65309	8.74224	10.2648	7	7	8.74224	NC_000913	2074331	2074778	2.4958	2.85954	2	2	2.4958	NC_000913	2074331	2074778	5.61902	6.56216	0	0	0	0	0	NC_000913	2074331	2074778	2.49631	2.89335	2	2	2.49631	NC_000913	2074331	2074778	1.24815
pgaD	Enzyme; Surface polysaccharides and antigens	Biofilm PGA synthase PgaCD, regulatory subunit; c-di-GMP-stimulated activity and dimerization	21.563	17.5262	14.1517	2.61538	24.3031	19.8696	16.1295	2.59176	0.125396	2.1145	1.2631e-05	0.659168	6.74221	7.91643	5	5	6.74221	NC_000913	1085328	1085742	10.779	12.3499	8	8	10.779	NC_000913	1085328	1085742	8.76058	10.1332	28.3052	32.2195	21	21	28.3052	NC_000913	1085328	1085742	17.5194	20.3058	13	13	17.5194	NC_000913	1085328	1085742	22.9123
cadB	Transport; Transport of small molecules: Amino acids, amines	Lysine-cadaverine antiporter	21.7344	16.3045	11.9128	3.28043	24.65	18.5001	13.5898	3.25709	0.125603	2.59914	1.09677e-05	0.659455	2.50901	2.94598	6	6	2.50901	NC_000913	4356719	4358054	7.93889	9.0959	19	19	7.93889	NC_000913	4356719	4358054	5.22395	6.02094	24.2434	27.596	58	58	24.2434	NC_000913	4356719	4358054	10.0301	11.6254	24	24	10.0301	NC_000913	4356719	4358054	17.1368
fre	Enzyme; Energy metabolism, carbon: Electron transport	NAD(P)H-flavin reductase; ferrisiderophore reductase C	109.564	47.6134	-60.0424	-1.21645	127.368	50.4479	-72.1902	-1.22633	0.125916	-1.47023	-0.000137622	0.660294	318.889	374.427	401	401	318.889	NC_000913	4024549	4025251	355.982	407.863	448	448	355.982	NC_000913	4024549	4025251	337.436	391.145	246.418	280.494	310	310	246.418	NC_000913	4024549	4025251	308.369	357.415	388	388	308.369	NC_000913	4024549	4025251	277.393
cobU	Enzyme; Biosynthesis of cofactors, carriers: Cobalamin	Partial cobalamin biosynthesis pathway present in E. coli	18.3762	9.18554	-11.7575	-1.29127	21.3209	9.92576	-14.017	-1.302	0.126619	-1.55985	-2.38708e-05	0.660889	50.0998	58.8252	49	49	50.0998	NC_000913	2063242	2063788	54.1465	62.0378	53	53	54.1465	NC_000913	2063242	2063788	52.1231	60.4315	35.7703	40.7169	35	35	35.7703	NC_000913	2063242	2063788	44.961	52.112	44	44	44.961	NC_000913	2063242	2063788	40.3657
ftsH	Enzyme; Degradation of proteins, peptides, glyco	ATP-dependent membrane protease, complexed with HflCK; regulates lysogeny; mutants are defective in cell growth, septum formation and phage lambda development; mutants rescued by divalent cations; binds Zn(II); hexameric	329.222	132.995	-183.107	-1.21079	414.201	170.765	-221.857	-1.22212	0.126431	-1.45746	-0.000419282	0.660889	1099.78	1291.31	3812	3812	1099.78	NC_000913	3323022	3324957	1003.77	1150.06	3482	3482	1003.77	NC_000913	3323022	3324957	1051.77	1220.69	770.554	877.112	2672	2672	770.554	NC_000913	3323022	3324957	966.781	1120.55	3353	3353	966.781	NC_000913	3323022	3324957	868.668
gstB	Enzyme; Biosynthesis of cofactors, carriers: Thioredoxin, glutaredoxin, glutathione	Glutathione transferase, iodoacetate-, bromoacetate-specific; natural substrate unknown	27.6358	6.26663	-14.6928	-1.21167	33.3363	10.2313	-17.9689	-1.22568	0.126641	-1.47596	-3.45118e-05	0.660889	86.3648	101.406	97	97	86.3648	NC_000913	879076	879703	81.8479	93.7764	92	92	81.8479	NC_000913	879076	879703	84.1063	97.5912	80.0981	91.1747	90	90	80.0981	NC_000913	879076	879703	58.7289	68.0698	66	66	58.7289	NC_000913	879076	879703	69.4135
rpoS	Enzyme; Global regulatory functions	RNA polymerase subunit, stress and stationary phase sigma S; sigma 38	239.735	132.769	-100.338	-1.2362	277.295	139.081	-119.478	-1.24448	0.126403	-1.49385	-0.000221974	0.660889	458.747	538.642	816	816	458.747	NC_000913	2864580	2865573	591.516	677.723	1053	1053	591.516	NC_000913	2864580	2865573	525.131	608.183	351.781	400.428	626	626	351.781	NC_000913	2864580	2865573	497.806	576.982	886	886	497.806	NC_000913	2864580	2865573	424.794
dhaR	Putative regulator; Not classified	Transcription activator of the dhaKLM operon	15.685	13.0664	-8.71896	-1.47247	17.7427	15.118	-10.2549	-1.48409	0.126958	-1.79482	-1.54565e-05	0.661745	21.5161	25.2633	74	74	21.5161	NC_000913	1250288	1252208	32.8295	37.6141	113	113	32.8295	NC_000913	1250288	1252208	27.1728	31.4387	19.7631	22.4961	68	68	19.7631	NC_000913	1250288	1252208	17.1446	19.8714	59	59	17.1446	NC_000913	1250288	1252208	18.4538
nrfG	Enzyme; Energy metabolism, carbon: Anaerobic respiration	Required for NrfA maturation; binds NrfA; NrfEFG heme lyase complex; formate-dependent nitrite reduction	19.6291	16.8253	9.34589	4.33195	22.3366	19.0744	10.5898	4.22844	0.127834	3.42382	8.87029e-06	0.663189	4.6755	5.48979	5	5	4.6755	NC_000913	4291565	4292162	0.934357	1.07053	1	1	0.934357	NC_000913	4291565	4292162	2.80493	3.28016	20.5634	23.4071	22	22	20.5634	NC_000913	4291565	4292162	3.73819	4.33275	4	4	3.73819	NC_000913	4291565	4292162	12.1508
nuoA	Enzyme; Energy metabolism, carbon: Aerobic respiration	NADH:ubiquinone oxidoreductase subunit A, complex I; NADH dehydrogenase I	644.199	373.217	-281.126	-1.2298	793.948	475.672	-340.713	-1.24214	0.127702	-1.4735	-0.000612121	0.663189	1691.11	1985.63	1345	1345	1691.11	NC_000913	2402650	2403094	1317.89	1509.96	1049	1049	1317.89	NC_000913	2402650	2403094	1504.5	1747.8	1046.91	1191.69	833	833	1046.91	NC_000913	2402650	2403094	1399.84	1622.48	1114	1114	1399.84	NC_000913	2402650	2403094	1223.37
pgaB	Transport; Surface polysaccharides & antigens	Poly-beta-1,6-N-acetyl-D-glucosamine (PGA) N-deacetylase; deacetylase required for biofilm adhesin polysaccharide PGA export; outer membrane lipoprotein	13.2651	12.7149	8.29093	3.49984	14.9904	14.4465	9.44125	3.45664	0.127849	2.77977	7.76987e-06	0.663189	3.04151	3.57122	11	11	3.04151	NC_000913	1087061	1089080	3.59165	4.1151	13	13	3.59165	NC_000913	1087061	1089080	3.31658	3.84316	16.3066	18.5616	59	59	16.3066	NC_000913	1087061	1089080	6.90843	8.00722	25	25	6.90843	NC_000913	1087061	1089080	11.6075
ygaQ	Null	Pseudogene reconstruction, has alpha-amylase-related domain; reported to be required for swarming phenotype	17.5866	16.3444	10.649	3.20472	19.9873	18.4091	12.1033	3.15687	0.127426	2.57332	9.86178e-06	0.663189	5.45122	6.40061	22	22	5.45122	NC_000913	2784418	2786671	4.20896	4.82237	17	17	4.20896	NC_000913	2784418	2786671	4.83009	5.61149	21.7956	24.8097	88	88	21.7956	NC_000913	2784418	2786671	9.16255	10.6199	37	37	9.16255	NC_000913	2784418	2786671	15.4791
envR			22.7232	18.5192	11.7831	3.15411	25.7448	21.0238	13.4114	3.12368	0.128236	2.49791	1.07199e-05	0.664396	3.36805	3.95463	4	4	3.36805	NC_000913	3410824	3411487	7.5721	8.67565	9	9	7.5721	NC_000913	3410824	3411487	5.47008	6.31514	26.0913	29.6994	31	31	26.0913	NC_000913	3410824	3411487	8.41516	9.75359	10	10	8.41516	NC_000913	3410824	3411487	17.2532
rsmH	Enzyme; rRNA modification	16S rRNA m(4)C1402 methyltransferase, SAM-dependent; membrane-associated. expressed gene in dcw gene cluster; non-essential	82.2501	57.2909	-38.515	-1.21783	95.4423	60.335	-46.1062	-1.22684	0.128721	-1.47792	-8.90534e-05	0.665574	186.678	219.189	315	315	186.678	NC_000913	90093	91035	243.968	279.524	412	412	243.968	NC_000913	90093	91035	215.323	249.357	161.718	184.082	273	273	161.718	NC_000913	90093	91035	191.898	222.419	324	324	191.898	NC_000913	90093	91035	176.808
trmH	Enzyme; tRNA modification	tRNA mG18 2'-O-methyltransferase, SAM-dependent	80.0578	54.1375	45.272	1.88845	93.2968	61.7824	51.4701	1.8681	0.128771	1.58402	3.76326e-05	0.665574	63.9161	75.0478	79	79	63.9161	NC_000913	3822537	3823227	37.9958	43.5333	47	47	37.9958	NC_000913	3822537	3823227	50.956	59.2905	74.4023	84.6912	92	92	74.4023	NC_000913	3822537	3823227	118.054	136.83	146	146	118.054	NC_000913	3822537	3823227	96.228
quuD	Phage or Prophage Related	Q-like transcriptional regulator, DLP12 prophage; up-regulator of essD; QDLP12; capable of substituting for lambda Q protein	36.3268	31.9714	17.4381	3.00022	41.1417	36.1815	19.8076	2.96673	0.129384	2.37489	1.5566e-05	0.665599	5.81515	6.82792	4	4	5.81515	NC_000913	573178	573562	11.6211	13.3147	8	8	11.6211	NC_000913	573178	573562	8.71811	10.0713	42.1419	47.9696	29	29	42.1419	NC_000913	573178	573562	10.1705	11.7881	7	7	10.1705	NC_000913	573178	573562	26.1562
thiH	Enzyme; Biosynthesis of cofactors, carriers: Thiamine	Tyrosine lyase, involved in thiamine-thiazole moiety synthesis; complexes with ThiG; [4Fe-4S]-SAM cluster; Radical SAM superfamily	25.5912	25.5845	14.5151	2.7351	29.0678	28.8223	16.4637	2.69664	0.1297	2.19827	1.29161e-05	0.665599	8.3689	9.82643	17	17	8.3689	NC_000913	4188757	4189891	8.36225	9.58096	17	17	8.36225	NC_000913	4188757	4189891	8.36557	9.70369	33.9534	38.6488	69	69	33.9534	NC_000913	4188757	4189891	11.8079	13.686	24	24	11.8079	NC_000913	4188757	4189891	22.8807
yafT	Putative enzyme; Not classified	Novel verified lipoprotein, function unknown	37.6241	29.1135	18.8136	2.65646	42.5723	33.0232	21.3919	2.63123	0.129436	2.11731	1.64489e-05	0.665599	7.10248	8.33944	10	10	7.10248	NC_000913	237334	238120	15.613	17.8885	22	22	15.613	NC_000913	237334	238120	11.3578	13.114	44.7266	50.9117	63	63	44.7266	NC_000913	237334	238120	15.6162	18.1	22	22	15.6162	NC_000913	237334	238120	30.1714
ydfZ	Null	Selenoprotein, function unknown	30.088	27.3547	13.6774	3.50051	34.1506	31.0239	15.5459	3.4653	0.12955	2.73216	1.24442e-05	0.665599	2.73654	3.21314	1	1	2.73654	NC_000913	1627238	1627442	8.20311	9.39862	3	3	8.20311	NC_000913	1627238	1627442	5.46982	6.30588	32.8245	37.3638	12	12	32.8245	NC_000913	1627238	1627442	5.46985	6.33983	2	2	5.46985	NC_000913	1627238	1627442	19.1472
yehR	Enzyme; Transport of small molecules: Cations	DUF1307 family lipoprotein, function unknown	19.3253	16.91	9.05775	5.99734	21.9977	19.1983	10.2704	5.82589	0.129329	4.65231	8.77176e-06	0.665599	3.62503	4.25637	3	3	3.62503	NC_000913	2209246	2209708	0	0	0	0	0	NC_000913	2209246	2209708	1.81252	2.12818	19.3253	21.9977	16	16	19.3253	NC_000913	2209246	2209708	2.41526	2.79941	2	2	2.41526	NC_000913	2209246	2209708	10.8703
ymfA	Null	Required for swarming phenotype, inner membrane protein, function unknown	30.1971	22.9505	14.4911	2.84535	34.346	25.8987	16.3777	2.78621	0.129585	2.30996	1.30972e-05	0.665599	12.0834	14.1879	10	10	12.0834	NC_000913	1180486	1180948	3.62215	4.15004	3	3	3.62215	NC_000913	1180486	1180948	7.85279	9.16896	33.8192	38.496	28	28	33.8192	NC_000913	1180486	1180948	10.8687	12.5973	9	9	10.8687	NC_000913	1180486	1180948	22.3439
cpsG	Enzyme; Central intermediary metabolism: Pool, multipurpose conversions	Phosphomannomutase isozyme; colanic acid biosynthesis synthesis	3.25612	3.25612	2.64543	#DIV/0!	3.7064	3.7064	3.03238	#DIV/0!	0.132832	20.2061	2.75536e-06	0.667705	0	0	0	0	0	NC_000913	2119632	2121003	0	0	0	0	0	NC_000913	2119632	2121003	0	0	3.25612	3.7064	8	8	3.25612	NC_000913	2119632	2121003	2.03474	2.35836	5	5	2.03474	NC_000913	2119632	2121003	2.64543
dppF	Transport; Not classified	Dipeptide/heme ABC transporter ATPase; also transports 5-aminolevulinic acid	115.476	66.6059	54.1118	2.04206	134.16	78.7098	61.5178	2.01461	0.132319	1.7387	4.80016e-05	0.667705	79.9887	93.9196	144	144	79.9887	NC_000913	3699886	3700891	23.8666	27.3449	43	43	23.8666	NC_000913	3699886	3700891	51.9276	60.6322	72.7365	82.7951	131	131	72.7365	NC_000913	3699886	3700891	139.342	161.505	251	251	139.342	NC_000913	3699886	3700891	106.039
gcd	Enzyme; Degradation of small molecules: Carbon compounds	Glucose dehydrogenase (pyrroloquinoline-quinone) quinoprotein; inner membrane protein	26.3675	19.8439	17.6191	2.23769	29.6202	22.4577	20.0673	2.21871	0.132378	1.81794	1.49982e-05	0.667705	10.9736	12.8848	47	47	10.9736	NC_000913	138834	141225	17.4972	20.0473	75	75	17.4972	NC_000913	138834	141225	14.2354	16.466	37.3412	42.505	160	160	37.3412	NC_000913	138834	141225	26.3678	30.5617	113	113	26.3678	NC_000913	138834	141225	31.8545
gfcD	Null	Predicted periplasmic protein; required to make O-antigen capsule	9.04703	8.51587	5.72094	5.30002	10.2599	9.68162	6.52846	5.24071	0.131588	4.03812	5.58633e-06	0.667705	1.06486	1.25032	4	4	1.06486	NC_000913	1045071	1047168	1.59603	1.82863	6	6	1.59603	NC_000913	1045071	1047168	1.33045	1.53948	10.1119	11.5103	38	38	10.1119	NC_000913	1045071	1047168	3.99088	4.62563	15	15	3.99088	NC_000913	1045071	1047168	7.05139
gspC	Putative transport; Not classified	Part of H-NS-silenced gsp-alpha (T2SS-alpha) divergon, type II protein secretion; cloned gsp-alpha (T2SS-alpha) divergon secretes ChiA, requires gspAB operon	31.4572	31.456	14.0192	4.72795	35.7647	35.7323	15.922	4.67052	0.132234	3.63141	1.31006e-05	0.667705	2.05241	2.40985	3	3	2.05241	NC_000913	3453599	3454415	5.46874	6.26575	8	8	5.46874	NC_000913	3453599	3454415	3.76057	4.3378	33.5084	38.1422	49	49	33.5084	NC_000913	3453599	3454415	2.05119	2.37744	3	3	2.05119	NC_000913	3453599	3454415	17.7798
intE	Phage or Prophage Related	e14 integrase, in defective prophage	9.89483	7.41833	8.40825	3.26588	11.2447	8.26667	9.59627	3.22035	0.131036	2.65722	8.00898e-06	0.667705	4.94907	5.811	10	10	4.94907	NC_000913	1198901	1200029	2.47257	2.83292	5	5	2.47257	NC_000913	1198901	1200029	3.71082	4.32196	12.3674	14.0777	25	25	12.3674	NC_000913	1198901	1200029	11.8707	13.7588	24	24	11.8707	NC_000913	1198901	1200029	12.1191
phoE	Membrane; Outer membrane constituents	Outer membrane phosphoporin protein E; trimeric	20.6072	19.5533	10.304	3.78573	23.3432	22.2258	11.7002	3.73177	0.131324	2.96669	9.5589e-06	0.667705	3.1719	3.72432	6	6	3.1719	NC_000913	258268	259324	4.22584	4.84172	8	8	4.22584	NC_000913	258268	259324	3.69887	4.28302	23.7791	27.0675	45	45	23.7791	NC_000913	258268	259324	4.2267	4.89896	8	8	4.2267	NC_000913	258268	259324	14.0029
thrB	Enzyme; Amino acid biosynthesis: Threonine	Homoserine kinase	262.303	205.571	-73.544	-1.28173	294.749	237.469	-86.3793	-1.28806	0.132587	-1.57691	-0.000158112	0.667705	203.437	238.867	340	340	203.437	NC_000913	2800	3733	465.74	533.616	779	779	465.74	NC_000913	2800	3733	334.588	386.242	260.169	296.147	435	435	260.169	NC_000913	2800	3733	261.92	303.578	438	438	261.92	NC_000913	2800	3733	261.044
tus	Factor; DNA - replication, repair, restriction/modification	DNA contrahelicase, terminus utilization substance	16.8183	7.21504	-9.30376	-1.40807	20.0193	9.46171	-11.1375	-1.42609	0.132892	-1.71101	-1.69834e-05	0.667705	34.8159	40.8794	58	58	34.8159	NC_000913	1682282	1683212	29.3901	33.6734	49	49	29.3901	NC_000913	1682282	1683212	32.103	37.2764	27.6008	31.4177	46	46	27.6008	NC_000913	1682282	1683212	17.9976	20.8601	30	30	17.9976	NC_000913	1682282	1683212	22.7992
uof	Null	RyhB-regulated Fur regulatory leader peptide	295.126	256.448	189.169	1.77609	334.266	282.474	213.37	1.75393	0.130588	1.45504	0.000140744	0.667705	263.086	308.905	41	41	263.086	NC_000913	709861	709948	224.407	257.112	35	35	224.407	NC_000913	709861	709948	243.746	283.008	519.533	591.378	81	81	519.533	NC_000913	709861	709948	346.298	401.377	54	54	346.298	NC_000913	709861	709948	432.916
ydcY	Null	DUF2526 family protein	462.12	416.992	-140.67	-1.27186	517.332	481.283	-165.254	-1.27782	0.131682	-1.5565	-0.000303471	0.667705	427.041	501.414	179	179	427.041	NC_000913	1515671	1515905	889.161	1018.75	373	373	889.161	NC_000913	1515671	1515905	658.101	760.081	472.168	537.463	198	198	472.168	NC_000913	1515671	1515905	562.693	652.19	236	236	562.693	NC_000913	1515671	1515905	517.431
yfcJ	Putative transport; Not classified	Putative arabinose efflux transporter	15.6195	8.98901	10.4099	2.99894	17.7654	9.92635	11.832	2.94356	0.131232	2.46295	9.76899e-06	0.667705	8.52297	10.0073	18	18	8.52297	NC_000913	2436963	2438142	1.89249	2.1683	4	4	1.89249	NC_000913	2436963	2438142	5.20773	6.08782	17.512	19.9337	37	37	17.512	NC_000913	2436963	2438142	13.7233	15.906	29	29	13.7233	NC_000913	2436963	2438142	15.6177
yhcD	Putative membrane; Not classified	Predicted outer membrane fimbrial subunit usher protein, function unknown	26.9433	21.781	14.9902	2.42179	30.6099	24.3222	16.9659	2.38314	0.132483	1.9706	1.30775e-05	0.667705	13.1244	15.4101	56	56	13.1244	NC_000913	3360828	3363210	7.96204	9.12243	34	34	7.96204	NC_000913	3360828	3363210	10.5432	12.2663	34.9053	39.7323	149	149	34.9053	NC_000913	3360828	3363210	16.1616	18.7321	69	69	16.1616	NC_000913	3360828	3363210	25.5334
yhiJ	Null	DUF4049 family protein, function unknown	24.0689	24.068	12.0331	3.69212	27.3641	27.3035	13.6467	3.6321	0.132128	2.90742	1.11129e-05	0.667705	4.47154	5.2503	13	13	4.47154	NC_000913	3628990	3630613	4.46799	5.11915	13	13	4.46799	NC_000913	3628990	3630613	4.46977	5.18473	28.5369	32.4832	83	83	28.5369	NC_000913	3628990	3630613	4.4689	5.17968	13	13	4.4689	NC_000913	3628990	3630613	16.5029
yibD			17.2535	15.6337	9.43422	4.1811	19.6234	17.6602	10.7191	4.10555	0.132015	3.30345	8.9698e-06	0.667705	3.77564	4.4332	7	7	3.77564	NC_000913	3787069	3788104	2.15579	2.46998	4	4	2.15579	NC_000913	3787069	3788104	2.96571	3.45159	19.4093	22.0934	36	36	19.4093	NC_000913	3787069	3788104	5.39058	6.24795	10	10	5.39058	NC_000913	3787069	3788104	12.3999
yicJ	Putative transport; Not classified	Putative sugar transporter, function unknown	29.4522	22.196	15.1307	2.78598	33.3513	25.1753	17.2252	2.76208	0.132712	2.21836	1.34312e-05	0.667705	4.84386	5.68747	12	12	4.84386	NC_000913	3832569	3833952	12.1	13.8635	30	30	12.1	NC_000913	3832569	3833952	8.47194	9.77547	34.2961	39.0388	85	85	34.2961	NC_000913	3832569	3833952	12.9093	14.9626	32	32	12.9093	NC_000913	3832569	3833952	23.6027
yohO	Null	Predicted membrane protein, function unknown	25.8299	15.4962	12.9127	3.4981	29.9381	18.1754	14.7811	3.43541	0.130653	2.97173	1.29101e-05	0.667705	10.3381	12.1385	2	2	10.3381	NC_000913	2213678	2213786	0	0	0	0	0	NC_000913	2213678	2213786	5.16903	6.06926	10.3336	11.7627	2	2	10.3336	NC_000913	2213678	2213786	25.8299	29.9381	5	5	25.8299	NC_000913	2213678	2213786	18.0818
[truncated: 3,462 more rows]
[truncated: 1 more columns]
