# Supplementary material for: Type 3 Fimbriae Encoded on Plasmids Are Expressed from a Unique Promoter without Affecting Host Motility, Facilitating an Exceptional Phenotype That Enhances Conjugal Plasmid Transfer
Source: PLoS One. 2016 Sep 14;11(9):e0162390. doi: 10.1371/journal.pone.0162390 (PMC5023117; doi:10.1371/journal.pone.0162390)
Supplement: S4 Table — (XLSX) [file pone.0162390.s005.xlsx]

## Sheet: Sheet1
Table S4. Transcriptome data analysis of gene expression levels in plasmid harboring (pIS15_43) E. coli MG1655
Feature ID	Function	Description	Experiment - Range (original values)	Experiment - IQR (original values)	Experiment - Difference (original values)	Experiment - Fold Change (original values)	MG1655//pIS15_43 replicate A (with plasmid) - Unique gene reads	MG1655//pIS15_43 replicate A (with plasmid) - Total gene reads	MG1655//pIS15_43 replicate A (with plasmid) - RPKM	MG1655//pIS15_43 replicate B (with plasmid) - Unique gene reads	MG1655//pIS15_43 replicate B (with plasmid) - Total gene reads	MG1655//pIS15_43 replicate B (with plasmid) - RPKM
aaaD	Phage or Prophage Related	Pseudogene, phage terminase protein A homolog, DLP12 prophage; N-terminal fragment,	0	0	0	1	0	0	0	0	0	0
aaaE	Phage or Prophage Related	Phage or Prophage Related	2.46105	2.46105	-2.46105	-1.55585	14	14	6.88857	9	9	4.42753
aaeA	Null	AaeAB p-hydroxybenzoic acid efflux pump MFP component; membrane fusion protein	14.9527	14.9527	-14.9527	-2.78624	39	39	23.3237	14	14	8.37101
aaeB	Null	AaeAB p-hydroxybenzoic acid efflux pump PET component; efflux protein family	5.38781	5.38781	-5.38781	-2.18792	35	35	9.92332	16	16	4.53551
aaeR	Null	Transcriptional activator for the aaeXAB operon	12.0074	12.0074	-12.0074	-1.28596	90	90	53.9975	70	70	41.9901
aaeX	Null	Predicted inner membrane DUF1656 family protein; efflux pump associated; function unknown	5.47814	5.47814	-5.47814	-1.13355	17	17	46.4979	15	15	41.0197
aas	Enzyme; Fatty acid and phosphatidic acid biosynthesis	Acyl-ACP synthase; 2-acylglycerophosphoethanolamine acyltransferase; salvage pathway for reacylation; inner membrane; bifunctional for turnover/incorporation	3.88229	3.88229	-3.88229	-1.09889	167	167	43.1397	152	152	39.2574
aat	Enzyme; Aminoacyl tRNA synthetases, tRNA modification	Leucyl, phenylalanyl-tRNA-protein transferase; L/F-transferase; transfers Leu or Phe to N-terminal Arg or Lys residues; required for the N-end rule degradation by ClpAP protease	6.32515	6.32515	6.32515	1.22834	35	35	27.7009	43	43	34.026
abgA	Enzyme; Degradation of small molecules: Carbon compounds	p-Aminobenzoyl-glutamate hydrolase, A subunit; PGH; manganese-dependent; required for p-aminobenzoyl-glutamate utilization	0	0	0	1	0	0	0	0	0	0
abgB	Enzyme; Degradation of small molecules: Carbon compounds	p-Aminobenzoyl-glutamate hydrolase, B subunit; PGH; manganese-dependent; required for p-aminobenzoyl-glutamate utilization	0.385728	0.385728	0.385728	1.99962	1	1	0.385874	2	2	0.771602
abgR	Putative regulator; Not classified	Predicted regulator of the abgABT operon	0.613833	0.613833	-0.613833	#DIV/0!	1	1	0.613833	0	0	0
abgT	Putative transport; Not classified	p-Aminobenzoyl-glutamate transporter; membrane protein	6.95122e-05	6.95122e-05	-6.95122e-05	-1.00019	1	1	0.365406	1	1	0.365336
abrB	Putative transport; Not classified	Regulator of aidB expression; inner membrane protein	11.7283	11.7283	-11.7283	-1.5644	61	61	32.5085	39	39	20.7802
accA	Enzyme; Fatty acid and phosphatidic acid biosynthesis	Acetyl-CoA carboxylase, carboxyltransferase alpha subunit	6.45991	6.45991	-6.45991	-1.0185	612	612	355.709	601	601	349.249
accB	Carrier; Biosynthesis of cofactors, carriers: biotin carboxyl carrier protein (BCCP)	Acetyl-CoA carboxylase, biotin carboxyl carrier protein; BCCP; homodimeric	55.9746	55.9746	-55.9746	-1.03602	1359	1359	1609.95	1312	1312	1553.98
accC	Enzyme; Fatty acid and phosphatidic acid biosynthesis	Acetyl-CoA carboxylase, biotin carboxylase (BC) subunit	49.3008	49.3008	-49.3008	-1.08061	1599	1599	660.89	1480	1480	611.589
accD	Enzyme; Fatty acid and phosphatidic acid biosynthesis	Acetyl-CoA carboxylase, carboxyltransferase beta subunit	29.2151	29.2151	29.2151	1.1109	432	432	263.437	480	480	292.652
aceA	Enzyme; Central intermediary metabolism: Glyoxylate bypass	Isocitrate lyase, acetate utilization, glyoxylate shunt; tetrameric	202.978	202.978	202.978	1.49658	956	956	408.754	1431	1431	611.731
aceB	Enzyme; Central intermediary metabolism: Glyoxylate bypass	Malate synthase A; glyoxylate shunt enzyme	181.369	181.369	181.369	1.57097	912	912	317.648	1433	1433	499.017
aceE	Enzyme; Energy metabolism, carbon: Pyruvate dehydrogenase	Pyruvate dehydrogenase, decarboxylase component E1; acetate requirement	257.721	257.721	-257.721	-1.50294	3677	3677	770.147	2447	2447	512.426
aceF	Enzyme; Energy metabolism, carbon: Pyruvate dehydrogenase	Pyruvate dehydrogenase, dihydrolipoamide acetyltransferase E2; acetate requirement	131.834	131.834	-131.834	-1.32068	1842	1842	542.942	1395	1395	411.107
aceK	Enzyme; Central intermediary metabolism: Glyoxylate bypass	Isocitrate dehydrogenase kinase/phosphatase	24.0641	24.0641	24.0641	1.19509	384	384	123.352	459	459	147.416
ackA	Enzyme; Energy metabolism, carbon: Electron transport	Acetate kinase, produces acetyl phosphate; mutants are fluoroacetate resistant; creBC regulon; binds Zn(II)	57.0961	57.0961	-57.0961	-1.23452	648	648	300.555	525	525	243.459
acnA	Enzyme; Energy metabolism, carbon: TCA cycle	Aconitate hydratase 1; aconitase A, stationary phase induced; iron-sulfur cluster	13.7454	13.7454	13.7454	1.19052	346	346	72.1447	412	412	85.89
acnB	Enzyme; Energy metabolism, carbon: TCA cycle	Aconitate hydratase 2; aconitase B; 2-methyl-cis-aconitate hydratase; iron-sulfur cluster; monomeric	230.481	230.481	230.481	1.31638	3392	3392	728.502	4466	4466	958.984
acpH	Enzyme; Not classified	Acyl carrier protein (ACP) phosphodiesterase; ACP hydrolyase	1.92072	1.92072	-1.92072	-1.11132	20	20	19.1744	18	18	17.2537
acpP	Carrier; Fatty acid and phosphatidic acid biosynthesis	Acyl carrier protein ACP	920.646	920.646	920.646	1.0845	4628	4628	10895.8	5020	5020	11816.4
acpS	Enzyme; Fatty acid and phosphatidic acid biosynthesis	ACP-CoA phosphopantetheinyltransferase; Holo-ACP synthase; 4'-phosphopantetheinyl transferase	33.6676	33.6676	33.6676	1.67615	33	34	49.793	57	57	83.4606
acpT	Null	4'-phosphopantetheinyl transferase; CoA-phosphopantetheinyltransferase; multicopy suppressor of acpS1, can modify ACP when overexpressed	0.944062	0.944062	0.944062	1.03826	26	26	24.6723	27	27	25.6164
acrA	Transport; Drug/analog sensitivity	AcrAB-TolC multidrug efflux pump; additionally dye, detergent, solvent resistance; membrane-fusion lipoprotein	20.5012	20.5012	20.5012	1.06865	639	639	298.614	683	683	319.116
acrB	Transport; Drug/analog sensitivity	AcrAB-TolC multidrug efflux pump; additionally dye, detergent and solvent resistance; RND-type transporter	0.134845	0.134845	0.134845	1.00061	1254	1254	222.127	1255	1255	222.262
acrD	Putative transport; Drug/analog sensitivity	Aminoglycoside efflux pump; RND-type transporter	4.12246	4.12246	-4.12246	-1.62193	60	60	10.751	37	37	6.62849
acrE	Membrane; Inner membrane	AcrEF-TolC efflux pump, multidrug/solvent resistance; membrane-fusion lipoprotein	13.4928	13.4928	-13.4928	-3.15445	41	41	19.7556	13	13	6.26277
acrF	Membrane; Drug/analog sensitivity	AcrEF-TolC efflux pump, multidrug/solvent resistance; osmotically remedial envelope defect	11.682	11.682	-11.682	-2.66717	104	104	18.689	39	39	7.00704
acrR	Regulator; Drug/analog sensitivity	Transcriptional repressor for acrAB	18.967	18.967	-18.967	-1.15407	165	165	142.077	143	143	123.11
acrZ	Null	AcrAB-TolC efflux pump accessory protein, membrane-associated	7.44107	7.44107	-7.44107	-2.00038	4	4	14.8793	2	2	7.43824
acs	Enzyme; Fatty acid and phosphatidic acid biosynthesis	Acetyl CoA synthase, acetate-scavenging enzyme, improves carbon starvation survival	34.4488	34.4488	34.4488	1.76549	158	158	45.0025	279	279	79.4514
actP	Null	Acetate permease	1.69405	1.69405	-1.69405	-1.10021	55	55	18.5991	50	50	16.9051
actX	#N/A		25.8051	25.8051	-25.8051	-2.7148	38	38	40.8536	14	14	15.0485
acuI	Putative enzyme; Not classified	Putative acryloyl-CoA reductase	20.5891	20.5891	20.5891	1.4283	84	84	48.0716	120	120	68.6607
ada	Enzyme; DNA - replication, repair, restriction/modification	O6-methylguanine-DNA methyltransferase, transcription factor; inducible; DNA repair against methylating and alkylating agents; binds Zn(II)	8.90743	8.90743	-8.90743	-3.12559	25	25	13.098	8	8	4.19056
add	Enzyme; Salvage of nucleosides and nucleotides	Adenosine deaminase	96.286	96.286	96.286	1.56322	307	307	170.956	480	480	267.242
ade	#N/A		2.21992	2.21992	-2.21992	-1.0445	165	165	52.1029	158	158	49.883
adhE	Enzyme; Energy metabolism, carbon: Fermentation	Alcohol dehydrogenase, largely anaerobic; aerobic antioxidant; acetaldehyde-CoA dehydrogenase, CoA-linked; allyl alcohol resistance	95.2197	95.2197	95.2197	1.35128	1300	1300	271.064	1757	1757	366.283
adhP	Enzyme; Energy metabolism, carbon: Anaerobic respiration	Ethanol-active dehydrogenase/acetaldehyde-active reductase	6.06201	6.06201	6.06201	1.14843	74	74	40.8409	85	85	46.9029
adiA	Enzyme; Degradation of small molecules: Amino acids	Arginine decarboxylase, acid-inducible; arginine-dependent acid resistance	13.7781	13.7781	-13.7781	-3.80072	76	76	18.6976	20	20	4.91947
adiC	Putative transport; Not classified	Arginine:agmatine antiporter; arginine-dependent acid resistance; acid-inducible membrane protein	18.3502	18.3502	-18.3502	-3.75071	60	60	25.0213	16	16	6.67107
adiY	Putative regulator; Not classified	Transcriptional activator for adiA, AraC family	33.685	33.685	-33.685	-5.1828	57	57	41.7382	11	11	8.05322
adk	Enzyme; Purine ribonucleotide biosynthesis	Adenylate kinase; weak nucleoside diphosphate kinase activity; pleiotropic effects on glycerol-3-phosphate acyltransferase activity; monomeric	223.348	223.348	-223.348	-1.26927	1217	1217	1052.8	959	959	829.451
aegA	Putative enzyme; Not classified	Predicted oxidoreductase, Fe-S subunit; induced by anaerobiosis, repressed by NO3; ygfT paralog	2.25482	2.25482	-2.25482	-2.14326	15	15	4.22708	7	7	1.97226
aer	Regulator; Degradation of small molecules: Carbon compounds	Aerotaxis and redox taxis sensor; flavoprotein; senses intracellular energy (redox) levels, and mediates energy taxis, as does Tsr	20.5455	20.5455	-20.5455	-2.86721	86	86	31.5488	30	30	11.0033
aes	Orf; Not classified	Short acyl chain and triacetyl glycerol esterase; affects maltose gene expression	0.577243	0.577243	0.577243	1.02838	35	35	20.3428	36	36	20.9201
afuB	Phage or Prophage Related	Pseudogene, ferric iron ABC transporter permease; C-terminal fragment; CP4-6 putative prophage remnant	3.20797	3.20797	-3.20797	-1.50029	6	6	9.62025	4	4	6.41228
afuC	Putative transport; Not classified; Phage or Prophage Related	Predicted ferric iron ABC transporter ATPase; orphan gene in a cryptic defective ABC transporter operon; CP4-6 prophage remnant	5.32957	5.32957	-5.32957	-4.33416	13	13	6.92805	3	3	1.59848
agaA	Null	Pseudogene, C-terminal fragment, GalNAc-6-P deacetylase; N-acetyl-D-galactosamine-6-phosphate deacetylase	16.0875	16.0875	-16.0875	-2.77831	25	25	25.134	9	9	9.04651
agaB	Enzyme; Central intermediary metabolism: Amino sugars	Putative PTS system N-acetylgalactosamine-specific enzyme IIB component	8.1883	8.1883	-8.1883	#DIV/0!	7	7	8.1883	0	0	0
agaC	Enzyme; Central intermediary metabolism: Amino sugars	Enzyme IIC Nag, PTS system; N-acetylgalactosamine-specific enzyme IIC; EIIC-Nag	11.104	11.104	-11.104	#DIV/0!	16	16	11.104	0	0	0
agaD	Enzyme; Central intermediary metabolism: Amino sugars	Enzyme IID Nag, PTS system; N-acetylgalactosamine-specific enzyme IID; EIID-Nag; remnant of aga operon	0.705585	0.705585	-0.705585	-1.12521	9	9	6.34062	8	8	5.63503
agaI	Putative enzyme; Not classified	Galactosamine-6-phosphate isomerase	14.0243	14.0243	-14.0243	-3.37564	27	27	19.9277	8	8	5.90337
agaR	Regulator; Not classified	aga regulon transcriptional repressor	19.2639	19.2639	19.2639	1.17926	156	156	107.462	184	184	126.726
agaS	Putative enzyme; Not classified	Tagatose-6-phosphate ketose/aldose isomerase	0.967108	0.967108	-0.967108	-1.20023	12	12	5.79714	10	10	4.83003
agaV	Enzyme; Central intermediary metabolism: Amino sugars	Enzyme IIB Nag, PTS system; N-acetylgalactosamine-specific enzyme IIB; EIIB-Nag	2.35723	2.35723	-2.35723	-1.15407	15	15	17.6574	13	13	15.3002
agaW	Enzyme; Central intermediary metabolism: Amino sugars	Pseudogene, N-terminal fragment, PTS system EIICGalNAc; N-acetylgalactosamine-specific	7.43966	7.43966	-7.43966	#DIV/0!	5	5	7.43966	0	0	0
agp	Enzyme; Central intermediary metabolism: Pool, multipurpose conversions	Periplasmic glucose-1-phosphatase, acidic; has inositol phosphatase activity	60.6182	60.6182	60.6182	1.58665	230	230	103.329	365	365	163.947
ahpC	Enzyme; Detoxification	Alkyl hydroperoxide reductase, subunit C; reduced by the AhpF subunit	163.75	163.75	163.75	1.06993	2367	2367	2341.71	2533	2533	2505.46
ahpF	Enzyme; Detoxification	Alkyl hydroperoxide reductase, subunit F; NAD(P)H:peroxiredoxin oxidoreductase, reduces AhpC; contains one FAD/monomer	1.7233	1.7233	1.7233	1.00566	854	854	304.285	859	859	306.008
aidB	Enzyme; DNA repair	DNA alkylation damage repair protein; flavin-containing DNA binding protein, weak isovaleryl CoA dehydrogenase	12.0129	12.0129	-12.0129	-1.9726	71	71	24.3642	36	36	12.3513
ais	Phenotype; Not classified	Predicted LPS core heptose(II)-phosphate phosphatase; aluminum-inducible protein; Salmonella ortholog is regulated by PmrAB(BasRS)	2.77423	2.77423	2.77423	1.4283	7	7	6.47731	10	10	9.25155
alaA	Enzyme; Amino acid biosynthesis: Alanine	Glutamate-pyruvate aminotransferase; glutamic-pyruvic transaminase (GPT); alanine transaminase	25.6758	25.6758	-25.6758	-1.22423	306	306	140.181	250	250	114.505
alaC	Enzyme; Amino acid biosynthesis: Alanine	Glutamate-pyruvate aminotransferase; glutamic-pyruvic transaminase (GPT); alanine transaminase	7.65068	7.65068	7.65068	1.39508	43	43	19.3647	60	60	27.0154
alaE	Null	Alanine exporter, inducible; stress-responsive	14.8817	14.8817	-14.8817	-2.20042	22	22	27.2787	10	10	12.3971
alaS	Enzyme; Aminoacyl tRNA synthetases, tRNA modification	Alanine--tRNA ligase, autorepressor	54.6007	54.6007	54.6007	1.09914	2597	2597	550.764	2855	2855	605.364
aldA	Enzyme; Energy metabolism, carbon: Fermentation	Aldehyde dehydrogenase, NAD-dependent; active on lactaldehyde, glycolaldehyde, and other aldehydes	1102.76	1102.76	1102.76	2.07071	2658	2658	1029.93	5505	5505	2132.68
aldB	Enzyme; Degradation of small molecules: Carbon compounds	Aldehyde dehydrogenase, NADP-dependent; tetrameric	9.06481	9.06481	-9.06481	-2.92363	38	38	13.7771	13	13	4.71234
alkA	Enzyme; DNA - replication, repair, restriction/modification	3-methyl-adenine DNA glycosylase II, inducible; repairs by single-and double-strand excision of 3-methyl adenine	0.00225043	0.00225043	-0.00225043	-1.00019	18	18	11.8298	18	18	11.8276
alkB	Putative enzyme; DNA - replication, repair, restriction/modification	Alkylated DNA repair enzyme; alpha-ketoglutarate- and Fe(II)-dependent dioxygenase; releases replication blocks by oxidative demethylation of 1-methyladenine and 3-methylcytosine residues in ssDNA and dsDNA	9.42863	9.42863	-9.42863	-4.66755	14	14	11.9994	3	3	2.57082
allA	Enzyme; Purine nitrogen catabolism	Ureidoglycolate lyase, releasing urea	8.08659	8.08659	-8.08659	#DIV/0!	7	7	8.08659	0	0	0
allB	Enzyme; Purine nitrogen catabolism	Allantoinase: allantoin for anaerobic nitrogen; tetrameric	6.55547	6.55547	-6.55547	-2.77831	25	25	10.2418	9	9	3.68635
allC	Enzyme; Purine nitrogen catabolism	Allantoate amidohydrolase: allantoin for anaerobic nitrogen	2.26001	2.26001	-2.26001	-1.15173	38	38	17.1546	33	33	14.8945
allD	Enzyme; Purine nitrogen catabolism	Ureidoglycolate dehydrogenase: allantoin for anaerobic nitrogen	4.25144	4.25144	-4.25144	-5.00095	10	10	5.31404	2	2	1.06261
allR	Regulator; Purine nitrogen catabolism	Repressor for all (allantoin) and gcl (glyoxylate) operons; glyoxylate-inducible	26.6252	26.6252	26.6252	1.13473	289	289	197.616	328	328	224.241
allS	Regulator; Purine nitrogen catabolism	Transcriptional activator for the allD operon	7.22331	7.22331	-7.22331	-5.00095	15	15	9.02871	3	3	1.8054
alpA	IS, phage, Tn; Phage or Prophage Related	Alp protease, CP4-57 putative defective prophage; regulates intA (slp [suppressor of Lon])	13.0955	13.0955	13.0955	#DIV/0!	0	0	0	5	5	13.0955
alr	Enzyme; Amino acid biosynthesis: Alanine	Alanine racemase, biosynthetic, PLP-binding	25.3028	25.3028	25.3028	1.61219	80	80	41.3314	129	129	66.6343
alsA	Putative transport; Not classified	D-allose ABC transporter ATPase	1.08909	1.08909	1.08909	1.07874	38	38	13.8311	41	41	14.9202
alsB	Putative regulator; Not classified	D-allose-binding protein, periplasmic	4.77207	4.77207	-4.77207	-1.29654	35	35	20.8644	27	27	16.0924
alsC	Putative transport; Not classified	D-allose ABC transporter permease	6.82721	6.82721	-6.82721	-1.70621	29	29	16.4947	17	17	9.66744
alsE	Putative enzyme; Not classified	D-allulose-6-phosphate 3-epimerase	13.6331	13.6331	-13.6331	-1.58651	46	46	36.8776	29	29	23.2445
alsK	Putative regulator; Not classified	D-allose kinase	1.20234	1.20234	-1.20234	-1.09545	23	23	13.7994	21	21	12.597
alx	Putative transport; Not classified	Putative membrane-bound redox modulator, alkali-induced riboswitch; inner membrane protein	20.7979	20.7979	-20.7979	-2.02896	71	71	41.0105	35	35	20.2126
amiA	Enzyme; Murein sacculus, peptidoglycan	N-acetylmuramyl-L-alanine amidase, periplasmic; role in septal cleavage during cell division; activated by EnvC	6.42253	6.42253	-6.42253	-1.13535	84	84	53.8734	74	74	47.4509
amiB	Enzyme; Murein sacculus, peptidoglycan	N-acetylmuramyl-L-alanine amidase, periplasmic; role in septal cleavage during cell division; overexpression causes lysis, osmotic hypersensitivity; activated by EnvC	2.07567	2.07567	2.07567	1.04366	114	114	47.5404	119	119	49.6161
amiC	Putative enzyme; Not classified	N-acetylmuramyl-L-alanine amidase, periplasmic; recruited to the septal ring by FtsN during cell division; overexpression causes lysis; activated by NlpD	10.6963	10.6963	-10.6963	-1.11729	229	229	101.895	205	205	91.1986
amiD	Putative regulator; Not classified	1,6-anhydro-N-acetylmuramyl-L-alanine amidase, Zn-dependent; verified OM lipoprotein	6.05109	6.05109	-6.05109	-1.14307	72	72	48.3444	63	63	42.2933
amn	Enzyme; Salvage of nucleosides and nucleotides	AMP nucleosidase	1.52155	1.52155	1.52155	1.0239	166	166	63.6589	170	170	65.1805
ampC	Enzyme; Drug/analog sensitivity	Penicillin-binding protein; beta-lactamase, intrinsically weak; penicillin resistance; affects morphology	7.38614	7.38614	-7.38614	-1.25448	74	74	36.411	59	59	29.0249
ampD	Regulator; Not classified	1,6-anhydro-N-acetylmuramyl-L-alanine amidase, Zn-dependent; murein amidase	61.6329	61.6329	61.6329	1.75275	81	81	81.8767	142	142	143.51
ampE	Regulator; Drug/analog sensitivity	Ampicillin resistance inner membrane protein; putative signaling protein in beta-lactamase regulation	16.3075	16.3075	16.3075	1.69412	36	36	23.4937	61	61	39.8011
ampG	Regulator; Drug/analog sensitivity	Muropeptide permease, imports GlcNAc-anhMurNAc-peptides; required for cloned Citrobacter freundii AmpR-regulated beta-lactamase induction and murein recycling	3.03899	3.03899	-3.03899	-1.03922	213	213	80.5207	205	205	77.4817
ampH	Enzyme; Murein recycling	D-alanyl-D-alanine-carboxypeptidase/endopeptidase; peptidoglycan recycling or remodeling; penicillin-binding protein; very weak beta-lactamase	1.45845	1.45845	-1.45845	-1.02147	144	144	69.3854	141	141	67.927
amtB	Putative transport; Central intermediary metabolism: Pool, multipurpose conversions	Ammonia gas channel; sequesters GlnK, a negative regulator of AmtB activity, to the inner membrane; bi-directional facilitated diffusion	2.60491	2.60491	-2.60491	-1.13658	50	50	21.6773	44	44	19.0724
amyA	Enzyme; Degradation of polysaccharides	Alpha-amylase, cytoplasmic	14.631	14.631	-14.631	-1.41516	133	133	49.8727	94	94	35.2417
anmK	Enzyme; Murein recycling	Anhydro-N-acetylmuramic acid kinase, murein recycling	1.51119	1.51119	-1.51119	-1.09112	36	36	18.0965	33	33	16.5853
ansA	Enzyme; Degradation of small molecules: Amino acids	L-asparaginase 1, cytoplasmic, low affinity	2.202	2.202	-2.202	-1.05654	75	75	41.1486	70	71	38.9466
ansB	Enzyme; Degradation of small molecules: Amino acids	L-asparaginase 2, periplasmic, high affinity	1.60142	1.60142	-1.60142	-1.1156	29	29	15.4549	26	26	13.8535
ansP	Transport; Transport of small molecules: Amino acids, amines	L-asparagine permease	1.86338	1.86338	-1.86338	-1.10225	54	54	20.0871	49	49	18.2237
apaG	Null	Expressed as part of complex ksgA operon, function unknown; Salmonella ortholog involved in Co2+ and Mg2+ efflux; upstream of apaH	5.8809	5.8809	5.8809	1.0498	80	80	118.09	84	84	123.971
apaH	Enzyme; Salvage of nucleosides and nucleotides	Dinucleoside tetraphosphatase, symmetrical; diadenosine tetraphosphatase; bis(5'-nucleosyl)-tetraphosphatase, symmetrical	3.28918	3.28918	3.28918	1.03185	156	156	103.255	161	161	106.544
apbE	Null	Putative flavin transferase, lipoprotein	5.81525	5.81525	-5.81525	-1.36693	41	41	21.6638	30	30	15.8485
aphA	Enzyme; Central intermediary metabolism: Nucleotide hydrolysis	Acid phosphatase, periplasmic, class B, nucleotidase; active on 3'- and 5'-mononucleotides and monodeoxynucleotides; glucose-repressed; monomeric	78.8954	78.8954	78.8954	1.80124	126	126	98.4661	227	227	177.361
appA	Enzyme; Central intermediary metabolism: Pool, multipurpose conversions	Acid phosphatase, pH 2.5, exopolyphosphatase; phytase	3.00785	3.00785	-3.00785	-1.53875	20	20	8.59083	13	13	5.58298
appB	#N/A		2.94558	2.94558	-2.94558	-1.50029	18	18	8.83337	12	12	5.88779
appC	#N/A		4.33447	4.33447	-4.33447	-2.20042	22	22	7.94527	10	10	3.6108
appY	Regulator; Central intermediary metabolism: Pool, multipurpose conversions; Phage or Prophage Related	Global transcription regulator, AraC family, DLP12 prophage	30.5034	30.5034	-30.5034	-7.83482	47	47	34.9664	6	6	4.46295
apt	Enzyme; Salvage of nucleosides and nucleotides	Adenine phosphoribosyltransferase; adenine salvage, AMP from PRPP + Ade	31.3815	31.3815	-31.3815	-1.12992	270	270	272.922	239	239	241.541
aqpZ	Transport; Transport of small molecules: Other	Aquaporin Z, glycerol and water channel; RpoS regulon	11.2247	11.2247	-11.2247	-3.00057	21	21	16.8354	7	7	5.61074
araA	Enzyme; Degradation of small molecules: Carbon compounds	L-arabinose isomerase; first step in arabinose catabolism; converts L-arabinose to L-ribulose	7.42608	7.42608	-7.42608	-2.11151	38	38	14.1071	18	18	6.68106
araB	Enzyme; Degradation of small molecules: Carbon compounds	Ribulokinase	2.29688	2.29688	-2.29688	-1.63667	18	18	5.90449	11	11	3.60761
araC	Regulator; Degradation of small molecules: Carbon compounds	Transcriptional activator for the ara regulon; autorepressor in the absence of arabinose co-activator	0.638527	0.638527	-0.638527	-1.03245	32	32	20.3131	31	31	19.6745
araD	Enzyme; Degradation of small molecules: Carbon compounds	L-ribulose-5-phosphate 4-epimerase	0.00122006	0.00122006	-0.00122006	-1.00019	8	8	6.4135	8	8	6.41228
araE	Transport; Transport of small molecules: Carbohydrates, organic acids, alcohols	Low-affinity L-arabinose transport; L-arabinose proton symport	7.47441	7.47441	-7.47441	-1.43209	63	63	24.7726	44	44	17.2982
araF	Transport; Transport of small molecules: Carbohydrates, organic acids, alcohols	L-arabinose ABC transporter periplasmic binding protein	1.12861	1.12861	-1.12861	-1.15407	15	15	8.45416	13	13	7.32554
araG	Transport; Transport of small molecules: Carbohydrates, organic acids, alcohols	L-arabinose ABC transporter ATPase	4.05263	4.05263	-4.05263	-1.57925	30	30	11.049	19	19	6.99637
araH	Transport; Transport of small molecules: Carbohydrates, organic acids, alcohols	L-arabinose ABC transporter permease	5.64979	5.64979	5.64979	1.45427	22	22	12.4371	32	32	18.0869
araJ	Transport; Degradation of small molecules: Carbon compounds	L-arabinose-inducible MFS family transporter, function unknown; not involved in arabinose uptake or utilization	6.59327	6.59327	-6.59327	-2.07732	27	27	12.7133	13	13	6.12007
arcA	Regulator; Global regulatory functions	Response regulator, represses aerobic genes during anaerobic growth; auto-activator; activates some anaerobic genes; phosphorylated by two-component sensor kinase ArcB; RpoS represssor	12.403	12.403	12.403	1.05141	310	310	241.244	326	326	253.647
arcB	Enzyme; Global regulatory functions	Aerobic respiration control sensor histidine protein kinase; phosphorylates response regulator proteins ArcA and RssB	3.55019	3.55019	3.55019	1.02216	671	671	160.206	686	686	163.756
arfA	Null	Alternative stalled-ribosome rescue factor A; binds 50S ribosomal subunits, synthetic lethal with ssrA; recruits RF-2	48.4296	48.4296	-48.4296	-1.44213	62	62	157.965	43	43	109.536
arfB	Null	Alternative stalled-ribosome rescue factor B; peptidyl-tRNA hydrolase, ribosome-attached	19.7685	19.7685	19.7685	1.26762	56	56	73.8689	71	71	93.6375
argA	Enzyme; Amino acid biosynthesis: Arginine	N-acetylglutamate synthase; first step in arginine biosynthesis; amino-acid acetyltransferase; L-glutamate N-acetyltransferase; growth on acetylornithine; feedback inhibited by L-arginine	5.44761	5.44761	-5.44761	-1.54196	37	37	15.4993	24	24	10.0517
argB	Enzyme; Amino acid biosynthesis: Arginine	N-acetylglutamate kinase	6.45961	6.45961	6.45961	1.5622	16	16	11.4898	25	25	17.9494
argC	Enzyme; Amino acid biosynthesis: Arginine	N-acetyl-gamma-glutamyl-phosphate reductase	12.7707	12.7707	-12.7707	-3.0915	34	34	18.8767	11	11	6.10602
argD	Enzyme; Amino acid biosynthesis: Arginine	Acetylornithine aminotransferase; succinyldiaminopimelate aminotransferase, PLP-dependent	16.0029	16.0029	-16.0029	-1.3574	133	133	60.7785	98	98	44.7757
argE	Enzyme; Amino acid biosynthesis: Arginine	Acetylornithine deacetylase	1.44071	1.44071	1.44071	1.02271	131	131	63.4502	134	134	64.8909
argF	Enzyme; Amino acid biosynthesis: Arginine; Phage or Prophage Related	Ornithine carbamoyltransferase; ornithine transcarbamylase; OTCase; CP4-6 putative prophage remnant	15.537	15.537	15.537	1.52801	53	53	29.4255	81	81	44.9625
argG	Enzyme; Amino acid biosynthesis: Arginine	Argininosuccinate synthase	19.9359	19.9359	-19.9359	-1.46182	152	152	63.1042	104	104	43.1684
argH	Enzyme; Amino acid biosynthesis: Arginine	Argininosuccinate lyase	10.5653	10.5653	-10.5653	-1.2957	114	114	46.2948	88	88	35.7296
argI	Enzyme; Amino acid biosynthesis: Arginine	Ornithine carbamoyltransferase; ornithine transcarbamylase; OTCase	2.22259	2.22259	-2.22259	-1.23553	21	21	11.6592	17	17	9.43658
argK	Phenotype; Not classified	Required to convert succinate to propionate, Arg transport?; reported to have ATPase and protein kinase activity	5.60332	5.60332	-5.60332	-1.90945	21	21	11.7645	11	11	6.1612
argO	Null	Arginine exporter	3.51478	3.51478	-3.51478	-1.12143	37	37	32.4608	33	33	28.946
argP	Regulator; DNA - replication, repair, restriction/modification	Inhibitor of chromosome initiation, transcriptional activator, LysR family; oriC iteron (13-mer) binding protein, competes with DnaA for iteron binding	19.9612	19.9612	19.9612	1.5243	61	61	38.0721	93	93	58.0333
argR	Regulator; Amino acid biosynthesis: Arginine	Repressor of Arg regulon; cer-mediated site-specific recombination in plasmid ColE1; hexameric	1.19683	1.19683	-1.19683	-1.01871	55	55	65.1562	54	54	63.9594
argS	Enzyme; Aminoacyl tRNA synthetases, tRNA modification	Arginine--tRNA ligase	26.0978	26.0978	-26.0978	-1.14912	625	625	201.115	544	544	175.017
argT	Transport; Transport of small molecules: Amino acids, amines	Lys-, Arg-, and Orn-binding protein, periplasmic	23.5056	23.5056	23.5056	1.733	45	45	32.0675	78	78	55.5731
ariR	Null	Connector protein for RcsB regulation of biofilm and acid-resistance	0.000795095	0.000795095	-0.000795095	-1.00019	2	2	4.17958	2	2	4.17879
arnA	Putative enzyme; Not classified	UDP-glucuronate dehydrogenase and UDP-ara4N formyltransferase	11.2561	11.2561	-11.2561	-3.22284	58	58	16.32	18	18	5.06386
arnB	Putative enzyme; Not classified	UDP-4-amino-4-deoxy-L-arabinose synthase; UDP-4"-ketopentose aminotransferase; L-glutamate is the amine donor	6.85343	6.85343	-6.85343	-2.16708	26	26	12.7257	12	12	5.8723
arnC	Putative enzyme; Not classified	Undecaprenyl phosphate-aminoarabinose synthase	4.03154	4.03154	-4.03154	-2.00038	14	14	8.06155	7	7	4.03001
arnD	Null	Undecaprenyl phosphate-aminoarabinose deformylase	5.01035	5.01035	-5.01035	-3.00057	12	12	7.51481	4	4	2.50446
arnE	Transport; Transport of small molecules: lipids	Undecaprenyl phosphate-alpha-L-ara4N exporter; flippase ArnEF subunit	11.627	11.627	-11.627	-1.87536	15	15	24.9096	8	8	13.2826
arnF	Transport; Transport of small molecules: lipids	Undecaprenyl phosphate-alpha-L-ara4N exporter; flippase ArnEF subunit	31.7285	31.7285	-31.7285	-1.66698	55	55	79.2987	33	33	47.5702
arnT	Null	4-amino-4-deoxy-L-arabinose(Ara4N):Lipid A transferase; modifies lipid A phosphates with aminoarabinose and confers resistance to polymyxin B and cationic antimicrobial peptides; glycolipid donor is undecaprenyl phosphate-alpha-L-Ara4N; inner membrane pro	1.68898	1.68898	-1.68898	-1.2634	24	24	8.10126	19	19	6.41228
aroA	Enzyme; Amino acid biosynthesis: Chorismate	5-enolpyruvyl shikimate-3-phosphate synthase; ESPS synthase; 3-phosphoshikimate-1-carboxyvinyltransferase	23.9172	23.9172	-23.9172	-1.27662	254	254	110.378	199	199	86.4609
aroB	Enzyme; Amino acid biosynthesis: Chorismate	3-Dehydroquinate synthase	35.4236	35.4236	-35.4236	-1.09644	786	786	402.725	717	717	367.302
aroC	Enzyme; Amino acid biosynthesis: Chorismate	Chorismate synthase	9.74449	9.74449	9.74449	1.11854	160	160	82.2062	179	179	91.9507
aroD	Enzyme; Amino acid biosynthesis: Chorismate	3-Dehydroquinate dehydratase	1.46483	1.46483	1.46483	1.05385	37	37	27.2003	39	39	28.6652
aroE	Enzyme; Amino acid biosynthesis: Chorismate	Shikimate 5-dehydrogenase	12.3612	12.3612	-12.3612	-1.024	774	774	527.316	756	756	514.955
aroF	Enzyme; Amino acid biosynthesis: Tyrosine	3-deoxy-D-arabino-heptulosonate 7-phosphate (DAHP) synthase; tyrosine repressible; TyrR regulon	12.4866	12.4866	12.4866	1.16194	148	148	77.1057	172	172	89.5923
aroG	Enzyme; Amino acid biosynthesis: Phenylalanine	3-deoxy-D-arabino-heptulosonate-7-phosphate (DAHP) synthase; phenylalanine repressible; TyrR regulon	93.2087	93.2087	93.2087	1.51736	340	340	180.163	516	516	273.371
aroH	Enzyme; Amino acid biosynthesis: Tryptophan	3-deoxy-D-arabino-heptulosonate-7-phosphate (DAHP) synthase; tryptophan repressible	8.53555	8.53555	-8.53555	-1.18627	102	102	54.3585	86	86	45.823
aroK	Enzyme; Amino acid biosynthesis: Chorismate	Shikimate kinase I; alkali-inducible	78.1334	78.1334	-78.1334	-1.14506	577	577	616.765	504	504	538.631
aroL	Enzyme; Amino acid biosynthesis: Chorismate	Shikimate kinase II	27.6617	27.6617	-27.6617	-1.18332	168	168	178.552	142	142	150.89
aroM	Null	Function unknown	4.94612	4.94612	-4.94612	-1.11342	59	59	48.5553	53	53	43.6092
aroP	Transport; Transport of small molecules: Amino acids, amines	General aromatic amino acid transport permease	0.410112	0.410112	-0.410112	-1.01942	53	53	21.523	52	52	21.1129
arpA	Null	Ankyrin repeat protein, function unknown	20.1598	20.1598	-20.1598	-1.87814	169	169	43.1174	90	90	22.9575
arpB	Null	Pseudogene reconstruction, ankyrin repeats	9.10424	9.10424	-9.10424	-4.87593	39	39	11.4532	8	8	2.34892
arsB	Transport; Drug/analog sensitivity	Arsenite pump, inner membrane; resistance to arsenate, arsenite, and antimonite	8.65126	8.65126	-8.65126	-4.33416	26	26	11.246	6	6	2.59474
arsC	Enzyme; Drug/analog sensitivity	Arsenate reductase; resistance to arsenate, arsenite, and antimonite	18.3402	18.3402	-18.3402	-2.16708	26	26	34.0548	12	12	15.7146
arsR	Regulator; Drug/analog sensitivity	Arsenate resistance operon repressor; resistance to arsenate, arsenite, and antimonite	4.7268	4.7268	4.7268	1.99962	3	3	4.7286	6	6	9.45539
artI	Transport; Transport of small molecules: Amino acids, amines	Periplasmic binding protein in artPIQM operon, ligand unknown	9.1084	9.1084	9.1084	1.04686	255	255	194.376	267	267	203.485
artJ	Transport; Transport of small molecules: Amino acids, amines	Arginine ABC transporter periplasmic binding protein	10.6761	10.6761	-10.6761	-1.45189	45	45	34.3017	31	31	23.6256
artM	Transport; Transport of small molecules: Amino acids, amines	Arginine ABC transporter permease	0.823888	0.823888	0.823888	1.01568	63	63	52.5447	64	64	53.3686
artP	Transport; Transport of small molecules: Amino acids, amines	Arginine ABC transporter ATPase	19.1489	19.1489	-19.1489	-1.26066	121	121	92.613	96	96	73.4641
artQ	Transport; Transport of small molecules: Amino acids, amines	Arginine ABC transporter permease	3.89932	3.89932	-3.89932	-1.08949	61	61	47.4706	56	56	43.5713
ascB	Enzyme; Degradation of small molecules: Carbon compounds	Phospho-beta-glucosidase; inducer unknown; expressed when repressor AscG is mutated	2.35249	2.35249	-2.35249	-1.14307	48	48	18.7949	42	42	16.4424
ascF	Enzyme; Transport of small molecules: Carbohydrates, organic acids, alcohols	PTS system EIIBC enzyme, beta-glucoside phosphotransferase; paralogous to bglF; cryptic unless AscG is mutated	3.82793	3.82793	-3.82793	-1.76957	23	23	8.80206	13	13	4.97413
ascG	Regulator; Degradation of small molecules: Carbon compounds	Repressor of asc operon; inducer unknown; prpBC operon repressor	14.8898	14.8898	14.8898	1.32505	83	83	45.808	110	110	60.6978
asd	Enzyme; Amino acid biosynthesis: Lysine	Aspartate semialdehyde dehydrogenase	117.159	117.159	117.159	1.30184	768	768	388.156	1000	1000	505.315
aslA	Enzyme; Central intermediary metabolism: Sulfur metabolism	Predicted periplasmic non-aryl sulfatase, Ser-type; possible periplasmic mucin-desulfating sulfatase	12.4689	12.4689	-12.4689	-2.12162	69	70	23.5859	33	33	11.1169
aslB	Regulator; Not classified	Predicted AslA-specific anaerobic sulfatase-maturating enzyme; Radical SAM enzyme	12.6412	12.6412	-12.6412	-3.33397	40	40	18.0574	12	12	5.4162
asmA	Phenotype; Outer membrane constituents	Suppressor of OmpF assembly mutants; inner membrane-anchored periplasmic protein; putative outer membrane protein assembly factor; required for swarming phenotype	0.91478	0.91478	-0.91478	-1.01462	211	211	63.5019	208	208	62.5872
asnA	Enzyme; Amino acid biosynthesis: Asparagine	Asparagine synthase A; aspartate-ammonia ligase	25.2739	25.2739	25.2739	1.67132	67	67	37.6478	112	112	62.9217
asnB	Enzyme; Amino acid biosynthesis: Asparagine	Asparagine synthase B [glutamine-hydrolyzing]	2.33302	2.33302	2.33302	1.03589	194	194	65.0132	201	201	67.3463
asnC	Regulator; Amino acid biosynthesis: Asparagine	Regulatory gene for asnA, asnC, gidA, Lrp family	46.1979	46.1979	-46.1979	-3.23591	55	55	66.8597	17	17	20.6618
asnS	Enzyme; Aminoacyl tRNA synthetases, tRNA modification	Asparagine--tRNA ligase	29.9574	29.9574	-29.9574	-1.06531	1227	1227	488.676	1152	1152	458.718
aspA	Enzyme; Central intermediary metabolism: Pool, multipurpose conversions	L-aspartate ammonia-lyase; L-aspartase	331.445	331.445	331.445	1.68179	1252	1252	486.141	2106	2106	817.586
aspC	Enzyme; Amino acid biosynthesis: Aspartate	Aspartate aminotransferase, AspAT; kynurenine aminotransferase; glutamine transaminase K	45.3837	45.3837	45.3837	1.16789	577	577	270.32	674	674	315.704
aspS	Enzyme; Aminoacyl tRNA synthetases, tRNA modification	Aspartate--tRNA ligase	0.870602	0.870602	0.870602	1.00226	1225	1225	385.515	1228	1228	386.386
asr	Phenotype; Not classified	Acid shock-inducible periplasmic protein required for acid tolerance; expression controlled by phoBR	0.00343512	0.00343512	-0.00343512	-1.00019	10	10	18.0574	10	10	18.054
astA	Enzyme; Not classified	Arginine succinyltransferase, arginine catabolism	9.70165	9.70165	9.70165	5.49895	4	4	2.15642	22	22	11.8581
astB	Enzyme; Not classified	Succinylarginine dihydrolase, arginine catabolism	2.9073	2.9073	-2.9073	-1.46695	22	22	9.13351	15	15	6.22621
astC	Enzyme; Amino acid biosynthesis: Arginine	Succinylornithine transaminase, arginine catabolism; carbon starvation protein	7.30944	7.30944	7.30944	2.59951	10	10	4.56981	26	26	11.8793
astD	Enzyme; Not classified	Succinylglutamic semialdehyde dehydrogenase, NAD-dependent; arginine catabolism	3.01668	3.01668	3.01668	1.66635	12	12	4.52718	20	20	7.54386
astE	Enzyme; Not classified	Succinylglutamate desuccinylase, arginine catabolism	0.57692	0.57692	-0.57692	-1.10021	11	11	6.33407	10	10	5.75715
atoA	Enzyme; Degradation of small molecules: Fatty acids	Acetate CoA-transferase	5.14278	5.14278	-5.14278	-7.00133	7	7	5.99972	1	1	0.85694
atoB	Enzyme; Degradation of small molecules: Fatty acids	Acetyl-CoA acetyltransferase	12.2431	12.2431	-12.2431	-4.71518	32	33	15.5385	7	7	3.29542
atoC	Regulator; Degradation of small molecules: Fatty acids	Response regulator for atoDAEB operon; AtoS is the two-component cognate sensor protein; induced by acetoacetate; ornithine decarboxylase antizyme Az, polyamine-inducible	4.43128	4.43128	-4.43128	-1.28972	49	49	19.7264	38	38	15.2951
atoD	Enzyme; Degradation of small molecules: Fatty acids	Acetyl-CoA:acetoacetyl-CoA transferase beta-subunit	7.57447	7.57447	-7.57447	-10.0019	10	10	8.4159	1	1	0.84143
atoE	Transport; Degradation of small molecules: Fatty acids	Short-chain fatty acids transporter	1.68732	1.68732	-1.68732	-2.00038	8	8	3.37399	4	4	1.68668
atoS	Regulator; Not classified	Transcriptional histidine protein kinase regulator of atoDAEB; membrane sensor; AtoC is the two-component cognate response regulator; induced by acetoacetate	10.6912	10.6912	-10.6912	-2.00038	70	70	21.3783	35	35	10.6871
atpA	Enzyme; ATP-proton motive force interconversion	ATP synthase subunit alpha, membrane-bound, F1 sector	117.069	117.069	-117.069	-1.11636	3104	3104	1123.19	2781	2781	1006.12
atpB	Enzyme; ATP-proton motive force interconversion	ATP synthase subunit a, membrane-bound, F0 sector	41.5864	41.5864	41.5864	1.06765	899	899	614.729	960	960	656.316
atpC	Enzyme; ATP-proton motive force interconversion	ATP synthase subunit epsilon, membrane-bound, F1 sector	216.897	216.897	-216.897	-1.11782	1549	1549	2057.86	1386	1386	1840.97
atpD	Enzyme; ATP-proton motive force interconversion	ATP synthase subunit beta, membrane-bound, F1 sector	104.682	104.682	-104.682	-1.10614	2704	2704	1090.93	2445	2445	986.253
atpE	Enzyme; ATP-proton motive force interconversion	ATP synthase subunit c, membrane-bound, F0 sector; DCCD-binding	434.241	434.241	434.241	1.19157	975	975	2266.77	1162	1162	2701.01
atpF	Enzyme; ATP-proton motive force interconversion	ATP synthase subunit b, membrane-bound, F0 sector	212.664	212.664	-212.664	-1.0663	2887	2887	3420.11	2708	2708	3207.45
atpG	Enzyme; ATP-proton motive force interconversion	ATP synthase subunit gamma, membrane-bound, F1 sector	58.3217	58.3217	-58.3217	-1.05565	1713	1713	1106.26	1623	1623	1047.94
atpH	Enzyme; ATP-proton motive force interconversion	ATP synthase subunit delta, membrane-bound, F1 sector	162.824	162.824	162.824	1.20777	750	750	783.672	906	906	946.496
atpI	Enzyme; ATP-proton motive force interconversion	ATP synthase, membrane-bound accessory factor	7.45622	7.45622	-7.45622	-1.01061	485	485	710.282	480	480	702.826
avtA	Enzyme; Amino acid biosynthesis: Alanine	Valine-pyruvate aminotransferase; transaminase C; alanine-valine transaminase	60.0235	60.0235	60.0235	1.33473	403	403	179.317	538	538	239.341
azoR	Enzyme; Fatty acid and phosphatidic acid biosynthesis	NADH-azoreductase, FMN-dependent	13.8049	13.8049	13.8049	1.71396	21	21	19.3357	36	36	33.1407
azuC	Null	Acid-inducible small membrane-associated protein	0	0	0	1	0	0	0	0	0	0
bacA	Putative transport; Drug/analog sensitivity	Undecaprenyl pyrophosphate phosphatase; BacA(UppP)	3.40731	3.40731	-3.40731	-1.04874	108	108	73.3105	103	103	69.9032
baeR	Regulator; RNA synthesis, modification, DNA transcription	Response regulator for mdtABCD, acrD and spy	6.929	6.929	6.929	1.08551	105	105	81.0336	114	114	87.9626
baeS	Enzyme; RNA synthesis, modification, DNA transcription	Sensor kinase for mdtABCD, acrD and spy	0.398476	0.398476	-0.398476	-1.07163	15	15	5.96126	14	14	5.56279
bamA	Null	Outer membrane protein required for OM biogenesis; in BamABCDE complex; forms pores; PORTA repeats	60.454	60.454	60.454	1.14532	1814	1814	416.015	2078	2078	476.469
bamB	Null	Beta-propeller lipoprotein in OM biogenesis BamABCDE complex; WD40/PQQ repeats; mutant has pleiotropic envelope defects; required for swarming phenotype	49.638	49.638	49.638	1.21019	499	499	236.157	604	604	285.795
bamC	Membrane; Macromolecule synthesis, modification: Lipoprotein	Tandem domain lipoprotein in BamABCDE OM biogenesis complex; mutant is rifampin-sensitive	30.6894	30.6894	30.6894	1.17303	329	329	177.366	386	386	208.055
bamD	Null	TPR-repeat lipoprotein required for OM biogenesis; in BamABCDE complex	13.53	13.53	13.53	1.03364	532	532	402.225	550	550	415.755
bamE	Null	Lipoprotein stabilizer of BamABCDE OM biogenesis complex	13.0415	13.0415	13.0415	1.30744	26	26	42.4191	34	34	55.4606
barA	Enzyme; Global regulatory functions	Sensor histidine protein kinase, pleiotropic; controls the expresion of csrB/C sRNAs; works in concert with UvrY response regulator	5.26762	5.26762	-5.26762	-1.17831	172	172	34.8102	146	146	29.5425
basR	Regulator; RNA synthesis, modification, DNA transcription	Response regulator for Lipid A modification genes; two-component system involved in polymyxin resistance that senses high extracellular Fe(2+)	15.8544	15.8544	-15.8544	-1.3961	67	67	55.8808	48	48	40.0264
basS	Enzyme; RNA synthesis, modification, DNA transcription	Histidine protein kinase sensor for Lipid A modification genes; two-component system involved in polymyxin resistance that senses high extracellular Fe(2+)	1.52444	1.52444	1.52444	1.03552	84	84	42.9211	87	87	44.4455
bax	Putative enzyme; Not classified	Predicted glucosaminidase, function unknown	27.0166	27.0166	27.0166	1.16304	245	245	165.701	285	285	192.718
bcp	Phenotype; Not classified	Peroxiredoxin, thioredoxin-dependent thiol peroxidase; peroxide hypersensitivity; Prx	13.0966	13.0966	-13.0966	-1.03813	301	301	356.582	290	290	343.486
bcr	Transport; Drug/analog sensitivity	Efflux transporter for bicyclomycin, cysteine and sulfonamides	10.3151	10.3151	-10.3151	-1.23679	115	115	53.8766	93	93	43.5615
bcsA	Putative enzyme; Not classified	Celullose synthase, catalytic subunit; inner membrane protein	9.16259	9.16259	-9.16259	-2.16257	80	80	17.0439	37	37	7.8813
bcsB	Null	Cellulose synthase, regulatory subunit; binds cyclic-di-GMP; periplasmic, membrane-anchored	3.57857	3.57857	-3.57857	-1.37526	55	55	13.1148	40	40	9.53621
bcsC	Putative enzyme; Not classified	Oxidase involved in cellulose production, contains TPR repeats	4.82161	4.82161	-4.82161	-1.28871	134	134	21.5223	104	104	16.7007
bcsE	Null	Protein required for cellulose production	10.9913	10.9913	10.9913	1.21065	147	147	52.177	178	178	63.1683
bcsF	Null	DUF2636 family small membrane protein; associated with cellulose production	31.9595	31.9595	31.9595	4.66578	3	3	8.71835	14	14	40.6779
bcsG	Null	DUF3260 family inner membrane protein; associated with cellulose production	7.97827	7.97827	-7.97827	-1.21076	138	138	45.8336	114	114	37.8553
bcsQ	Null	Pseudogene reconstruction; required for cellulose production	0.00211445	0.00211445	-0.00211445	-1.00019	15	15	11.115	15	15	11.1129
bcsZ	Null	Endo-1,4-D-glucanase; breaks down carboxymethylcellulose; periplasmic cellulase	6.55552	6.55552	-6.55552	-1.41962	44	44	22.1778	31	31	15.6223
bdcA	Regulator; Not classified	c-di-GMP-binding biofilm dispersal mediator protein	1.56162	1.56162	1.56162	1.28547	7	7	5.47034	9	9	7.03195
bdcR	Regulator; Not classified	Transcriptional repressor for divergent bdcA	23.4986	23.4986	-23.4986	-1.30145	108	108	101.45	83	83	77.9513
bdm	Null	Osmoresponsive gene with reduced expression in biofilms; function unknown	5.16692	5.16692	-5.16692	-3.00057	3	3	7.74964	1	1	2.58272
beeE	Phage or Prophage Related	Pseudogene, N-terminal fragment, portal protein, e14 prophage	4.06318	4.06318	-4.06318	-4.00076	4	4	5.41723	1	1	1.35405
betA	Enzyme; Osmotic adaptation	Choline dehydrogenase, oxygen-dependent; bet genes confer protection against osmotic stress by making the osmoprotectant glycine betaine from choline	32.3729	32.3729	32.3729	1.56695	171	171	57.0997	268	268	89.4726
betB	Enzyme; Osmotic adaptation	Betaine aldehyde dehydrogenase, NAD-dependent; bet genes confer protection against osmotic stress by making the osmoprotectant glycine betaine from choline; tetrameric	46.5722	46.5722	46.5722	1.77325	159	159	60.2294	282	282	106.802
betI	Putative regulator; Osmotic adaptation	Transcriptional repressor for the betIBA-betT divergent operon, choline-inducible	32.2429	32.2429	32.2429	1.41437	82	82	77.8128	116	116	110.056
betT	Transport; Transport of small molecules: Other	High-affinity choline transporter; BCCT family; bet genes confer protection against osmotic stress by making the osmoprotectant glycine betaine from choline	17.5411	17.5411	17.5411	1.2721	235	235	64.4661	299	299	82.0072
bfd	Null	Bacterioferritin-associated ferredoxin; predicted redox component complexing with Bfr in iron storage and mobility [2Fe-2S]	11.4195	11.4195	11.4195	1.0907	44	44	125.902	48	48	137.321
bfr	Carrier; Transport of small molecules: Cations	Bacterioferritin; negatively regulated by ryhB RNA as part of indirect positive regulation by Fur; 24-mer	15.2536	15.2536	-15.2536	-1.06211	223	223	260.856	210	210	245.602
bglA	Enzyme; Degradation of small molecules: Carbon compounds	Phospho-beta-glucosidase A; growth on arbutin or salicin when activated	6.54194	6.54194	6.54194	1.02828	597	597	231.327	614	614	237.869
bglB	Enzyme; Degradation of small molecules: Carbon compounds	Phospho-beta-glucosidase B; allows growth on arbutin or salicin when activated	24.4845	24.4845	-24.4845	-3.95313	83	83	32.7756	21	21	8.29104
bglF	Enzyme; Transport of small molecules: Carbohydrates, organic acids, alcohols	PTS system EIIABC enzyme, beta-glucoside phosphotransferase; BglG kinase/dephosphorylase; membrane-bound protein; binds BglG	7.12433	7.12433	7.12433	1.27249	88	88	26.1458	112	112	33.2701
bglG	Regulator; Degradation of small molecules: Carbon compounds	Transcription antiterminator for cryptic bglGFBH operon; RNA-binding protein; dimerization and activity modulated by phosphorylation state; binds kinase/dephosphorylase BglF	14.0004	14.0004	-14.0004	-3.62569	29	29	19.3324	8	8	5.33207
bglH	Putative membrane; Not classified	Outer membrane beta-glucoside porin, cryptic; lamB paralog	13.1139	13.1139	-13.1139	-2.90055	58	58	20.0139	20	20	6.90004
bglJ	Regulator; Not classified	Transcriptional activator for the silent bgl operon; requires the bglJ4 allele to function; LuxR family	6.58893	6.58893	-6.58893	-1.24266	41	41	33.7418	33	33	27.1529
bglX	Enzyme; Degradation of small molecules: Carbon compounds	Periplasmic beta-glucosidase	1.22564	1.22564	-1.22564	-1.02011	256	256	62.159	251	251	60.9334
bhsA	Null	Peroxide and cadmium resistance periplasmic protein; biofilm and cell surface modulator; DUF1471 family protein	2.16845	2.16845	-2.16845	-1.07163	15	15	32.4404	14	14	30.2719
bioA	Enzyme; Biosynthesis of cofactors, carriers: Biotin	7,8-diaminopelargonic acid aminotransferase	1.29819	1.29819	-1.29819	-1.42884	10	10	4.32538	7	7	3.02719
bioB	Enzyme; Biosynthesis of cofactors, carriers: Biotin	Biotin synthase; dethiobiotin to biotin pathway; iron-sulfur enzyme	1.07393	1.07393	-1.07393	-1.10547	21	21	11.256	19	19	10.182
bioC	Enzyme; Biosynthesis of cofactors, carriers: Biotin	Malonyl-ACP O-methyltransferase, SAM-dependent; biotin synthesis blocked prior to pimeloyl CoA formation	0.738623	0.738623	-0.738623	-1.25024	5	5	3.69031	4	4	2.95168
bioD	Enzyme; Biosynthesis of cofactors, carriers: Biotin	Dethiobiotin synthase	16.4604	16.4604	-16.4604	-4.33416	26	26	21.3972	6	6	4.93689
bioF	Enzyme; Biosynthesis of cofactors, carriers: Biotin	7-keto-8-amino pelargonic acid synthase	2.89866	2.89866	-2.89866	-7.00133	7	7	3.38166	1	1	0.483003
bioH	Enzyme; Biosynthesis of cofactors, carriers: Biotin	Pimeloyl-ACP methyl ester carboxylesterase; short acyl chain carboxylesterase, binds CoA; biotin synthesis blocked prior to pimeloyl CoA formation	0.727557	0.727557	-0.727557	-1.03591	29	29	20.9874	28	28	20.2598
birA	Enzyme; Biosynthesis of cofactors, carriers: Biotin	Bifunctional biotin protein ligase, biotin operon repressor; biotin-[acetyl-CoA carboxylase] holoenzyme synthase; monomeric	8.62838	8.62838	8.62838	1.04803	311	311	179.638	326	326	188.266
bis	#N/A		16.2559	16.2559	-16.2559	-1.10854	133	133	166.019	120	120	149.763
bisC	Enzyme; Biosynthesis of cofactors, carriers: Biotin	Biotin sulfoxide and methionine (S) sulfoxide reductase; cytoplasmic	4.77236	4.77236	4.77236	1.11342	176	176	42.0752	196	196	46.8475
bla	#N/A		71.7817	71.7817	71.7817	1.09855	1124	1124	728.413	1235	1235	800.194
blc	Membrane; Macromolecule synthesis, modification: Lipoprotein	Outer membrane lipoprotein, cell division and growth function; monomeric; prokaryotic lipocalin	3.12833	3.12833	3.12833	1.10324	29	29	30.302	32	32	33.4303
blr	Null	Beta-lactam resistance protein; divisome-associated membrane protein; multi-copy suppressor of ftsQ1(Ts)	8.85674	8.85674	-8.85674	#DIV/0!	2	2	8.85674	0	0	0
bluF	Null	Anti-repressor for BluR(YcgE), blue light-responsive; cold shock gene, binds FAD; photoinduced dimerization	9.67505	9.67505	-9.67505	-1.25634	103	103	47.4186	82	82	37.7436
bluR	Putative regulator; Not classified	Repressor of blue light-responsive genes; modulates biofilm with a YmgAB to RcsBCD relay	5.31914	5.31914	5.31914	1.06461	108	108	82.3241	115	115	87.6432
bolA	Putative regulator; Murein sacculus, peptidoglycan	Stationary-phase morphogene, transcriptional repressor; predicted reductase; regulates mreB, dacA, dacC, and ampC transcription; shape determinant; FtsZ dependent; induced by AI-2 pheromone	3.48591	3.48591	3.48591	1.02922	68	68	119.315	70	70	122.801
borD	Phage or Prophage Related	Lipoprotein in DLP12 prophage; possibly involved in bacterial virulence	60.8128	60.8128	-60.8128	-1.14307	256	256	485.855	224	224	425.042
brnQ	Transport; Transport of small molecules: Amino acids, amines	Branched-chain amino acid transport system 2 carrier protein; LIV-II transport system for Ile, Leu, and Val; mutants are valine and o-methylthreonine resistant, glycylvaline sensitive	10.138	10.138	10.138	1.38069	63	63	26.6306	87	87	36.7686
bsmA	Null	Confers peroxide resistance in bioflms, YhcN family; mutants are hypermotile on soft agar; probable lipoprotein, function unknown; Cys conserved	59.1482	59.1482	59.1482	1.57347	61	61	103.141	96	96	162.289
bssR	Putative factor; Not classified	Repressor of biofilm formation by indole transport regulation; global regulator. e.g. of AI-2 transport and motility genes	43.5917	43.5917	-43.5917	#DIV/0!	30	30	43.5917	0	0	0
bssS	Null	Repressor of biofilm formation by indole transport regulation; global regulator, e.g. of AI-2 transport and motility genes; cold shock gene	41.5408	41.5408	41.5408	1.3062	62	62	135.664	81	81	177.205
btuB	Membrane; Outer membrane constituents	Vitamin B12 outer membrane receptor; receptor for E colicins, phages BF23 and C1	13.6441	13.6441	-13.6441	-1.07434	652	652	197.181	607	607	183.537
btuC	Transport; Transport of small molecules: Other	Vitamin B12 ABC transporter permease	1.14135	1.14135	-1.14135	-1.05734	37	37	21.0449	35	35	19.9036
btuD	Transport; Transport of small molecules: Other	Vitamin B12 ABC transporter ATPase	13.3969	13.3969	-13.3969	-1.46182	57	57	42.4061	39	39	29.0091
btuE	Transport; Transport of small molecules: Other	Glutathione peroxidase; non-specific peroxidase activity	11.0971	11.0971	11.0971	1.10659	103	103	104.115	114	114	115.212
btuF	Null	Vitamin B12 periplasmic binding protein	19.5141	19.5141	-19.5141	-1.39463	99	99	68.9631	71	71	49.449
btuR	Enzyme; Biosynthesis of cofactors, carriers: Cobalamin	Cobinamide adenosyltransferase	10.3744	10.3744	10.3744	1.21977	50	50	47.206	61	61	57.5803
cadA	Enzyme; Degradation of small molecules: Amino acids	Lysine decarboxylase, inducible; decameric	12.9898	12.9898	-12.9898	-2.6134	81	81	21.0409	31	31	8.05117
cadB	Transport; Transport of small molecules: Amino acids, amines	Lysine-cadaverine antiporter	14.2125	14.2125	-14.2125	-2.41713	58	58	24.2416	24	24	10.0291
cadC	Regulator; Degradation of small molecules: Amino acids	Transcriptional activator for cadBA, low external pH-, low oxygen-, excess lysine-responsive; homodimeric	15.2305	15.2305	-15.2305	-1.9337	87	87	31.5424	45	45	16.3119
caiA	Putative regulator; Central intermediary metabolism: Pool, multipurpose conversions	Crotonobetaine reductase, CII component	5.85948	5.85948	-5.85948	-1.75033	28	28	13.6687	16	16	7.80918
caiB	Enzyme; Central intermediary metabolism: Pool, multipurpose conversions	Carnitine dehydratase; crotonobetaine reductase, CI component	8.70613	8.70613	-8.70613	-1.79201	43	43	19.6986	24	24	10.9925
caiC	Putative enzyme; Central intermediary metabolism: Pool, multipurpose conversions	Crotonobetain/carnitine-CoA ligase	7.90062	7.90062	-7.90062	-2.1004	42	42	15.0804	20	20	7.17977
caiD	Enzyme; Degradation of small molecules: Amines	Carnitinyl-CoA dehydratase	0.000810269	0.000810269	-0.000810269	-1.00019	6	6	4.25935	6	6	4.25854
caiE	Putative enzyme; Central intermediary metabolism: Pool, multipurpose conversions	Stimulates activities of CaiD and CaiB	0.00197563	0.00197563	-0.00197563	-1.00019	11	11	10.3853	11	11	10.3833
caiF	Regulator; Central intermediary metabolism: Pool, multipurpose conversions	Transcriptional activator of cai operon	0.00562891	0.00562891	-0.00562891	-1.00019	21	21	29.5896	21	21	29.5839
caiT	Putative transport; Central intermediary metabolism: Pool, multipurpose conversions	L-carnitine/gamma-butyrobetaine antiporter; trimeric; BCCT family	16.9426	16.9426	-16.9426	-4.83425	58	58	21.3614	12	12	4.41876
can	Enzyme; Central intermediary metabolism: Pool, multipurpose conversions	Carbonic anhydrase, beta class	41.1905	41.1905	41.1905	1.19815	247	247	207.873	296	296	249.063
carA	Enzyme; Pyrimidine ribonucleotide biosynthesis	Carbamoyl phosphate synthase, small subunit; glutamine-hydrolyzing, tetramer of heterodimers	20.8839	20.8839	-20.8839	-2.72052	68	68	33.022	25	25	12.1381
carB	Enzyme; Pyrimidine ribonucleotide biosynthesis	Carbamoyl phosphate synthase, ammonia, large subunit; tetramer of heterodimers	2.07331	2.07331	2.07331	1.08934	134	134	23.2056	145	146	25.2789
casA	Null	CRISPR RNA (crRNA) containing Cascade antiviral complex	12.203	12.203	-12.203	-4.00076	44	44	16.2696	11	11	4.06663
casB	Null	CRISPR RNA (crRNA) containing Cascade antiviral complex	31.1924	31.1924	-31.1924	-5.50105	33	33	38.1225	6	6	6.93004
casC	Null	CRISPR RNA (crRNA) containing Cascade antiviral complex	16.8635	16.8635	-16.8635	-2.94174	50	50	25.5483	17	17	8.68476
casD	Null	CRISPR RNA (crRNA) containing Cascade antiviral complex	12.4023	12.4023	-12.4023	-1.83368	33	33	27.2787	18	18	14.8765
casE	Null	CRISPR RNA precursor cleavage enzyme; CRISPR RNA (crRNA) containing Cascade antiviral complex	14.8829	14.8829	-14.8829	-1.80034	36	36	33.4785	20	20	18.5956
cbeA	Phage or Prophage Related	Cytoskeleton bundling-enhancing factor A, CbtA antitoxin; CP4-44 putative defective prophage	0	0	0	1	0	0	0	0	0	0
cbl	Regulator; Amino acid biosynthesis: Cysteine	Transcriptional activator for ssuEADCB and tauABCD	9.97542	9.97542	-9.97542	-2.70051	27	27	15.8415	10	10	5.86612
cbpA	Factor; Chaperones	DnaK co-chaperone, binds curved DNA	6.06366	6.06366	-6.06366	-1.21762	56	56	33.9268	46	46	27.8631
cbpM	Null	Modulator of CbpA co-chaperone activity	40.1033	40.1033	40.1033	2.57094	14	14	25.5282	36	36	65.6316
cbrA	Null	Colicin M resistance protein; FAD-binding protein, predicted polyisoprenoid oxidoreductase	1.04624	1.04624	1.04624	1.14264	14	14	7.33487	16	16	8.38112
cbrB	Null	PRK09823 family inner membrane protein, creBC regulon	44.1183	44.1183	-44.1183	-2.68233	59	59	70.3429	22	22	26.2246
cbrC	Null	Required for colicin E2 tolerance; UPF0167 family	14.2398	14.2398	-14.2398	-1.46903	47	47	44.6	32	32	30.3602
cbtA	Phage or Prophage Related	Cytoskeleton binding toxin; toxin component of toxin-antitoxin protein pair CbtA-CbeA; CP4-44 putative defective prophage	14.8793	14.8793	-14.8793	#DIV/0!	10	10	14.8793	0	0	0
cca	Enzyme; Aminoacyl tRNA synthetases, tRNA modification	tRNA nucleotidyltransferase, repairs terminal CCA of tRNAs	83.2748	83.2748	83.2748	1.69779	265	265	119.341	450	450	202.616
ccmA	Transport; Protein, peptide secretion	Heme export ABC transporter ATPase	10.7333	10.7333	-10.7333	-1.66698	30	30	26.8257	18	18	16.0924
ccmB	Transport; Protein, peptide secretion	Heme export ABC transporter permease	4.20875	4.20875	-4.20875	-2.00038	10	10	8.4159	5	5	4.20715
ccmC	Transport; Protein, peptide secretion	Heme export ABC transporter permease; delivers heme to and interacts with CcmE	0.00215742	0.00215742	-0.00215742	-1.00019	15	15	11.3409	15	15	11.3388
ccmD	Transport; Protein, peptide secretion	Heme export ABC transporter holo-CcmE release factor	7.96752	7.96752	7.96752	1.74967	4	4	10.6281	7	7	18.5956
ccmE	Putative enzyme; Energy metabolism, carbon: Electron transport	Heme chaperone, membrane-anchored, periplasmic	2.33131	2.33131	-2.33131	-1.06917	31	31	36.0358	29	29	33.7045
ccmF	Putative enzyme; Energy metabolism, carbon: Electron transport	Heme lyase, with CcmH, required for transfer of heme to apocytochrome from heme-CcmE	3.15906	3.15906	-3.15906	-1.33359	44	44	12.629	33	33	9.46999
ccmH	Putative enzyme; Energy metabolism, carbon: Electron transport	Heme lyase, with CcmF, required for transfer of heme to apocytochrome from heme-CcmE	1.59441	1.59441	-1.59441	-1.06403	50	50	26.4945	47	47	24.9001
cdaR	Regulator; Not classified	Carbohydrate diacid regulon transcriptional regulator; autoregulator	34.6768	34.6768	34.6768	1.71255	101	101	48.6662	173	173	83.343
cdd	Enzyme; Salvage of nucleosides and nucleotides	Cytidine deaminase; 2-deoxycytidine deaminase; mutants are 5-fluorodeoxycytidine resistant; binds Zn(II)	78.0908	78.0908	78.0908	1.2014	615	615	387.745	739	739	465.836
cdh	Enzyme; Fatty acid and phosphatidic acid biosynthesis	CDP-diglyceride hydrolase; Salmonella ortholog has both UDP sugar hydrolase (UshB) and NAD pyrophosphatase (PnuE) activities	10.3413	10.3413	-10.3413	-1.23357	74	74	54.6165	60	60	44.2753
cdsA	Enzyme; Fatty acid and phosphatidic acid biosynthesis	CDP-diglyceride synthase, integral membrane protein with eight transmembrane helices; also known as phosphatidate cytidylyltransferase	3.85491	3.85491	3.85491	1.01585	374	374	243.22	380	380	247.075
cedA	Null	DNA-binding protein that modulates cell division; relieves inhibition of cell division after over-replication of chromosome in dnaAcos mutants	6.89207	6.89207	-6.89207	-1.37526	11	11	25.2581	8	8	18.366
cfa	Enzyme; Fatty acid and phosphatidic acid biosynthesis	Cyclopropane fatty acid synthase; CFA lipid modification is required for acid resistance in early stationary phase	20.3757	20.3757	20.3757	1.23705	177	177	85.9543	219	219	106.33
chaA	Transport; Transport of small molecules: Cations	Ca2+/H+ and K+/H+ antiporter; extrudes potassium ions, and also sodium ions at alkaline pH; regulated by osmolarity and pH	7.10227	7.10227	-7.10227	-1.18689	89	89	45.1042	75	75	38.0019
chaB	Regulator; Transport of small molecules: Cations	Accessory and regulatory protein for chaA	2.42283	2.42283	-2.42283	-1.0627	17	17	41.063	16	16	38.6402
chaC	Transport; Transport of small molecules: Cations	Accessory and regulatory protein for chaA	13.6322	13.6322	-13.6322	-1.73946	40	40	32.0675	23	23	18.4353
chbA	Enzyme; Transport of small molecules: Carbohydrates, organic acids, alcohols	PTS Enzyme IIA(Chb), N,N'-diacetylchitobiose utilization; trimeric	12.7195	12.7195	-12.7195	-2.14326	15	15	23.8451	7	7	11.1256
chbB	Enzyme; Transport of small molecules: Carbohydrates, organic acids, alcohols	N,N'-diacetylchitobiose utilization, enzyme IIB(Chb) of the PTS transport system	26.0749	26.0749	-26.0749	-4.7509	19	19	33.0265	4	4	6.95163
chbC	Enzyme; Transport of small molecules: Carbohydrates, organic acids, alcohols	PTS Enzyme IIC(Chb) for N,N'-diacetylchitobiose utilization	7.39211	7.39211	-7.39211	-1.81853	40	40	16.4231	22	22	9.03098
chbF	Enzyme; Degradation of small molecules: N,N'-diacetylchitobiose	N,N'-diacetylchitobiose utilization, phospho-chitobiase; can hydrolyze a variety of phospho-beta-glucosides	11.5478	11.5478	-11.5478	-4.50086	36	36	14.8463	8	8	3.29856
chbG	Enzyme; Degradation of small molecules: N,N'-diacetylchitobiose	Chito-oligosaccharide deacetylase	6.69881	6.69881	-6.69881	-1.40936	31	31	23.0629	22	22	16.3641
chbR	Regulator; Degradation of small molecules: Carbon compounds	Repressor for chb operon, N,N'-diacetylchitobiose utilization	1.98051	1.98051	1.98051	1.07874	38	38	25.1519	41	41	27.1324
cheA	Enzyme; Chemotaxis and mobility	Histidine protein kinase sensor of chemotactic response; CheY is cognate response regulator; autophosphorylating	6.81533	6.81533	-6.81533	-4.42941	31	31	8.80265	7	7	1.98732
cheB	Enzyme; Chemotaxis and mobility	Chemotaxis MCP protein-glutamate methylesterase; reverses CheR methylation at specific MCP glutamates	3.18893	3.18893	-3.18893	-2.20042	11	11	5.84545	5	5	2.65652
cheR	Enzyme; Chemotaxis and mobility	Chemotaxis MCP protein methyltransferase, SAM-dependent; binds C-terminus of chemoreceptors; makes glutamate methyl esters	5.83248	5.83248	-5.83248	#DIV/0!	9	9	5.83248	0	0	0
cheW	Regulator; Chemotaxis and mobility	Chemotaxis signal transducer; bridges CheA to chemoreceptors to regulate phophotransfer to CheY and CheB	23.2502	23.2502	-23.2502	-4.50086	27	27	29.8915	6	6	6.64129
cheY	Regulator; Chemotaxis and mobility	Response regulator for chemotactic signal transduction; single-domain response regulator lacking an output domain; CheA is the cognate sensor protein; autoacetylase	5.72799	5.72799	-5.72799	-1.21076	23	23	32.9062	19	19	27.1782
cheZ	Regulator; Chemotaxis and mobility	CheY-P phosphatase	6.91864	6.91864	6.91864	2.99943	4	4	3.46031	12	12	10.3789
chiA	Putative enzyme; Not classified	Periplasmic endochitinase/lysozyme, Hns-repressible	7.4582	7.4582	-7.4582	-1.72033	86	86	17.8121	50	50	10.3539
chiP	Null	Chitoporin, uptake of chitosugars; repressed by chiX(micM) sRNA	1.18601	1.18601	1.18601	1.06501	46	46	18.2422	49	49	19.4282
chiQ	Null	Chitosugar-induced verified lipoprotein, function unknown	3.41074	3.41074	3.41074	1.49971	4	4	6.82537	6	6	10.2361
cho	Putative enzyme; Not classified	Endonuclease involved in excision repair, cuts 3' of lesion; requires UvrAB	2.51507	2.51507	-2.51507	-1.28596	18	18	11.3103	14	14	8.79522
chpB	Putative factor; Not classified	ChpB toxin and mRNA interferase, antitoxin is ChpS; reversible inhibitor of translation, by mRNA cleavage	7.93747	7.93747	7.93747	1.16107	31	31	49.2798	36	36	57.2173
chpS	Phenotype; Not classified	ChpS antitoxin, toxin is ChpB	4.41278	4.41278	4.41278	1.05694	35	35	77.4964	37	37	81.9092
chrR	Null	Chromate reductase, Class I, flavoprotein; quinone reductase; chromate resistance; reduces mitomycin C; prodrug reducing enzyme	21.6371	21.6371	21.6371	1.47798	46	46	45.2678	68	68	66.9048
cirA	Membrane; Outer membrane constituents	Colicin IA outer membrane receptor and translocator; ferric iron-catecholate transporter	6.14446	6.14446	6.14446	1.06986	314	314	87.9538	336	336	94.0983
citC	Enzyme; Central intermediary metabolism: Pool, multipurpose conversions	Citrate lyase ligase; [citrate [pro-3S]-lyase] ligase	8.9573	8.9573	-8.9573	-9.50181	19	19	10.0109	2	2	1.05358
citD	Enzyme; Central intermediary metabolism: Pool, multipurpose conversions	Citrate lyase acyl carrier protein	1.8787	1.8787	-1.8787	#DIV/0!	1	1	1.8787	0	0	0
citE	Enzyme; Central intermediary metabolism: Pool, multipurpose conversions	Citrate lyase beta chain	4.29695	4.29695	-4.29695	-8.00152	8	8	4.91067	1	1	0.613716
citF	Enzyme; Central intermediary metabolism: Pool, multipurpose conversions	Citrate lyase alpha chain	2.91194	2.91194	-2.91194	-5.00095	10	10	3.63975	2	2	0.727812
citG	Null	2-(5''-triphosphoribosyl)-3'-dephosphocoenzyme-A synthase	3.17428	3.17428	-3.17428	-2.66717	8	8	5.07827	3	3	1.90399
citT	Putative membrane; Not classified	Citrate/succinate antiporter; citrate carrier	10.6721	10.6721	-10.6721	-5.66774	34	34	12.9584	6	6	2.28635
citX	Null	Apo-citrate lyase phosphoribosyl-dephospho-CoA transferase	2.02165	2.02165	-2.02165	#DIV/0!	2	2	2.02165	0	0	0
clcA	Transport; Not classified	H(+)/Cl(-) exchange transporter; involved in the extreme acid response	5.49917	5.49917	-5.49917	-1.18204	91	91	35.7072	77	77	30.2081
clcB	Transport; Not classified	H(+)/Cl(-) exchange transporter; involved in the extreme acid response	3.99555	3.99555	-3.99555	-2.50048	15	15	6.65841	6	6	2.66286
clpA	Enzyme; Degradation of proteins, peptides, glyco	ATPase subunit of ClpAP ATP-dependent protease; protease Ti; molecular chaperone	130.8	130.8	130.8	1.81121	658	658	161.242	1192	1192	292.042
clpB	Putative enzyme; Degradation of proteins, peptides, glyco	Bichaperone with DnaK for protein disaggregation; disaggregase; protein-dependent ATPase; role in de novo protein folding under mild stress conditions	209.1	209.1	209.1	1.85895	1123	1123	243.436	2088	2088	452.536
clpP	Enzyme; Degradation of proteins, peptides, glyco	Proteolytic subunit of ClpXP and ClpAP ATP-dependent proteases; protease Ti	160.833	160.833	160.833	1.33619	535	535	478.391	715	715	639.224
clpS	Null	Substrate modulator for ClpAP; directs protease activity towards aggregated proteins	60.7841	60.7841	60.7841	1.27108	129	129	224.233	164	164	285.017
clpX	Enzyme; Degradation of proteins, peptides, glyco	ATPase subunit of ClpXP protease; ClpXP degrades ssrA-tagged proteins; molecular chaperone	133.807	133.807	133.807	1.31392	974	974	426.249	1280	1280	560.056
clsA	Enzyme; Macromolecule synthesis: Phospholipids	Cardiolipin synthase 1; mutants are dihydroxybutylphosphonate resistant; novobiocin sensitivity	8.38929	8.38929	8.38929	1.14264	154	154	58.8145	176	176	67.2038
clsB	Enzyme; Macromolecule synthesis: Phospholipids	Cardiolipin synthase 2	6.73942	6.73942	-6.73942	-3.14346	22	22	9.8836	7	7	3.14418
clsC	Enzyme; Macromolecule synthesis: Phospholipids	Cardiolipin synthase 3, active in stationary phase	16.8754	16.8754	-16.8754	-2.16257	80	80	31.391	37	37	14.5156
cmk	Enzyme; Pyrimidine ribonucleotide biosynthesis	Cytidylate kinase; multicopy suppressor of UMP kinase mutations	23.7015	23.7015	-23.7015	-1.1009	317	317	258.593	288	288	234.892
cmoA	Enzyme; tRNA modification	Carboxy-SAM synthase	15.7556	15.7556	-15.7556	-1.47755	65	65	48.7478	44	44	32.9922
cmoB	Enzyme; tRNA modification	tRNA (cmo5U34)-carboxymethyltransferase, carboxy-SAM-dependent	18.382	18.382	-18.382	-1.28095	146	146	83.811	114	114	65.429
cmtA	Enzyme; Transport of small molecules: Carbohydrates, organic acids, alcohols	Similar to mannitol phosphotransferase enzymes	18.4804	18.4804	-18.4804	-3.00057	69	69	27.7179	23	23	9.23756
cmtB	Transport; Transport of small molecules: Carbohydrates, organic acids, alcohols	Protein-N-phosphohistidine sugar P-transferase; enzyme III of PEP-PTS cryptic mannitol transport	15.0806	15.0806	-15.0806	-13.0025	13	13	16.3371	1	1	1.25646
cnu	Null	Nucleoid-associated oriC-binding protein; H-NS and StpA stabilizing factor	15.5008	15.5008	-15.5008	-3.00057	9	9	23.2489	3	3	7.74817
coaA	Enzyme; Biosynthesis of cofactors, carriers: Pantothenate	Pantothenate kinase	63.9846	63.9846	-63.9846	-1.38407	393	393	230.582	284	284	166.598
coaD	Enzyme; Not classified	Phosphopantetheine adenylyltransferase	4.63585	4.63585	4.63585	1.06759	59	59	68.5844	63	63	73.2202
coaE	Orf; Not classified	Dephospho-CoA kinase; final step in CoA synthesis	0.887399	0.887399	0.887399	1.01543	64	64	57.5046	65	65	58.392
cobB	Null	Protein lysine deacetylase, NAD(+)-dependent; chemotaxis regulator; protein lysine desuccinylase; sirituin homolog	48.9639	48.9639	48.9639	1.76157	84	84	64.2933	148	148	113.257
cobC	Putative regulator; Biosynthesis of cofactors, carriers: Cobalamin	Probable alpha-ribazole-5'-phosphate phosphatase; potential partial cobalamin biosynthesis pathway	16.415	16.415	-16.415	-1.78295	41	41	37.3806	23	23	20.9656
cobS	Enzyme; Biosynthesis of cofactors, carriers: Cobalamin	Cobalamin synthase	0.00784675	0.00784675	-0.00784675	-1.00019	55	55	41.2481	55	55	41.2403
cobT	Enzyme; Biosynthesis of cofactors, carriers: Cobalamin	Nicotinate-nucleotide--dimethylbenzimidazole phosphoribosyltransferase; partial cobalamin biosynthesis pathway present in E. coli	8.77418	8.77418	8.77418	1.23588	72	72	37.1983	89	89	45.9725
cobU	Enzyme; Biosynthesis of cofactors, carriers: Cobalamin	Partial cobalamin biosynthesis pathway present in E. coli	6.12362	6.12362	6.12362	1.17121	35	35	35.7676	41	41	41.8912
codA	Enzyme; Salvage of nucleosides and nucleotides	Cytosine/isoguanine deaminase	6.08863	6.08863	-6.08863	-1.24162	72	72	31.2883	58	58	25.1997
codB	Transport; Transport of small molecules: Nucleosides, purines, pyrimidines	Cytosine transport	5.31564	5.31564	-5.31564	-1.63189	31	31	13.7279	19	19	8.4123
cof	Null	HMP-PP phosphatase; catalyzes hydrolysis of 4-amino-2-methyl-5-hydroxymethylpyrimidine pyrophosphate (HMP-PP); MeO-HMP-PP and CF3-HMP-PP also serve as substrates for Cof; HAD18	8.8592	8.8592	-8.8592	-1.68453	32	32	21.8012	19	19	12.942
cohE	Phage or Prophage Related	CI-like repressor, e14 prophage	27.3036	27.3036	-27.3036	-1.20909	191	191	157.886	158	158	130.582
copA	Putative enzyme; Not classified	Copper-, silver-translocating P-type ATPase efflux pump; involved in copper resistance; copper- and silver-inducible; regulated by copper-responsive CueR activator	0.45015	0.45015	-0.45015	-1.01838	112	112	24.9474	110	110	24.4972
corA	Transport; Transport of small molecules: Cations	Mg2+ (and other divalent metals) uptake transporter; constitutive; at high Mg(2+), also mediates efflux; mutants are resistant to Co2+, Mn2+, and Ni2+, insensitive to Ca2+	43.9613	43.9613	43.9613	1.2417	310	310	181.884	385	385	225.846
cpdA	Regulator; Degradation of small molecules: Carbon compounds	3',5' cAMP phosphodiesterase; mutants have elevated cAMP levels	17.533	17.533	-17.533	-1.27684	120	120	80.8659	94	94	63.3329
cpdB	Enzyme; Salvage of nucleosides and nucleotides	2',3'-cyclic nucleotide 2'-phosphodiesterase, periplasmic	4.84845	4.84845	4.84845	1.03071	550	550	157.863	567	567	162.712
cpsB	Enzyme; Central intermediary metabolism: Sugar-nucleotide biosynthesis, conversions	Mannose 1-P guanyltransferase synthesis; extracellular capsule polysaccharide ccolanic acid biosynthesis	8.15441	8.15441	-8.15441	-6.25119	25	25	9.70728	4	4	1.55287
cpsG	Enzyme; Central intermediary metabolism: Pool, multipurpose conversions	Phosphomannomutase isozyme; colanic acid biosynthesis synthesis	1.62817	1.62817	-1.62817	-2.33378	7	7	2.84888	3	3	1.22072
cptA	Null	Toxin of CptAB toxin-antitoxin pair	45.0827	45.0827	45.0827	1.21977	150	150	205.138	183	183	250.22
cptB	#N/A		25.0628	25.0628	25.0628	1.47972	25	25	52.2448	37	37	77.3076
cpxA	Putative regulator; Global regulatory functions	Histidine protein kinase, periplasmic stress sensor; inner membrane protein; CpxR is the two-component cognate response regulator; Kan-R, phage Q resistant; L-serine growth	24.3417	24.3417	24.3417	1.23881	251	251	101.93	311	311	126.271
cpxP	Null	Inhibitor of the cpx response; periplasmic adaptor protein, targets some proteins to DegP; dimeric	30.0345	30.0345	30.0345	1.18859	143	143	159.262	170	170	189.297
cpxR	Putative regulator; Not classified	Response regulator, periplasmic stress response; CpxA is cognate sensor protein	19.1253	19.1253	19.1253	1.12544	191	191	152.465	215	215	171.59
cra	Regulator; Energy metabolism, carbon: Glycolysis	Catabolite repressor-activator	68.2543	68.2543	68.2543	1.58821	209	209	116.036	332	332	184.291
crcB	#N/A		31.9723	31.9723	-31.9723	-2.22265	40	40	58.1223	18	18	26.1501
creA	Null	Predicted periplasmic protein, function unknown	0.027544	0.027544	-0.027544	-1.00019	123	123	144.791	123	123	144.763
creB	Regulator; Global regulatory functions	Response regulator for CreBC regulon; induced by growth in minimal medium	36.3724	36.3724	36.3724	1.67132	67	67	54.1801	112	112	90.5525
creC	Enzyme; Global regulatory functions	Sensor kinase for CreBC regulon; induced by growth in minimal medium	10.9667	10.9667	-10.9667	-1.70032	68	68	26.6261	40	40	15.6595
creD	Putative membrane; Colicin-related functions	Inner membrane protein, function unknown	12.7851	12.7851	-12.7851	-4.10078	41	41	16.9083	10	10	4.12319
crl	Regulator; Surface structures	Pseudogene, sigma factor-binding protein; stimulates RNAP holoenzyme formation; stimulates RpoS activity during stationary phase; mutants display rpoS mutant phenocopy; mutant does not have reduced amount of RpoS protein	144.259	144.259	144.259	1.42078	247	247	342.835	351	351	487.094
croE	Phage or Prophage Related	Cro-like repressor, e14 prophage	8.3285	8.3285	-8.3285	-4.00076	4	4	11.104	1	1	2.77546
crp	Regulator; Global regulatory functions	cAMP-activated global transcription factor; mediator of catabolite repression; CRP; CAP	160.268	160.268	160.268	1.23491	774	774	682.263	956	956	842.531
crr	Enzyme; Transport of small molecules: Carbohydrates, organic acids, alcohols	EIIA(Glc), phosphocarrier for glucose PTS transport; negative control of rpoS	139.859	139.859	139.859	1.17136	746	746	816.174	874	874	956.033
csdA	Null	Cysteine desulfurase, stimulated by CsdE	14.3315	14.3315	14.3315	1.32606	95	95	43.9532	126	126	58.2847
csdE	Null	Binds and stimulates CsdA activity	3.75647	3.75647	3.75647	1.05535	54	54	67.8617	57	57	71.6182
csdL	#N/A		0.71049	0.71049	-0.71049	-1.00709	146	146	100.947	145	145	100.237
csgA	Regulator; Surface structures	Curli subunit, major; CsgA curlin, cryptic	2.44865	2.44865	-2.44865	-1.33359	8	8	9.78902	6	6	7.34037
csgB	Structural component; Surface structures	Curli nucleator protein curlin CsgB, minor curli subunit	1.22456	1.22456	-1.22456	-1.25024	5	5	6.11814	4	4	4.89358
csgC	Putative structure; Not classified	Curli assembly protein	10.0536	10.0536	-10.0536	#DIV/0!	6	6	10.0536	0	0	0
csgD	Putative regulator; Not classified	Transcriptional activator for csgBA and other genes	8.57152	8.57152	-8.57152	-4.33416	13	13	11.1423	3	3	2.57082
csgE	Structural component; Surface structures	Curlin secretion specificity factor; blocks CsgA amyloid formation; CsgEFG curlin secretion complex	10.0157	10.0157	-10.0157	-3.33397	10	10	14.307	3	3	4.29129
csgF	Structural component; Surface structures	OM protein required for curli nucleation by CsgB; CsgEFG curlin secretion complex	8.02917	8.02917	-8.02917	-3.00057	9	9	12.0426	3	3	4.01344
csgG	Structural component; Surface structures	Pore-forming OM lipoprotein for curli subunit secretion; CsgEFG curlin secretion complex	1.33896	1.33896	-1.33896	-1.28596	9	9	6.02131	7	7	4.68235
csiD	Null	Carbon starvation induced protein; tetrameric; 2-oxoglutarate Fe(II)-dependent oxygenase-like protein	1.14214	1.14214	-1.14214	-1.20023	12	12	6.84631	10	10	5.70417
csiE	Null	Stationary phase inducible protein; sigma S-dependent promoter	22.2037	22.2037	22.2037	1.64526	79	79	34.4106	130	130	56.6143
csiR	Regulator; Not classified	Repressor of csiD promoter	3.37196	3.37196	-3.37196	-1.1145	39	39	32.822	35	35	29.4501
cspA	Regulator; Adaptations, atypical conditions	Cold-inducible RNA chaperone and antiterminator; aids gene expression at low temperature; cold shock protein CS7.4; binds ssRNA and ssDNA	72.4024	72.4024	72.4024	1.01477	1871	1871	4901.27	1899	1899	4973.67
cspB	Phenotype; Adaptations, atypical conditions; Phage or Prophage Related	Cold shock protein, Qin prophage; cold shock inducible	5.16643	5.16643	-5.16643	#DIV/0!	0	2	5.16643	0	0	0
cspC	Phenotype; Not classified	Multicopy suppressor of mukB; cold shock protein homolog constitutively expressed at 37C; antitermination protein; affects rpoS and uspA expression	1070.14	1070.14	1070.14	1.46508	866	866	2300.98	1269	1269	3371.12
cspD	Phenotype; Not classified	Inhibitor of DNA replication; cold shock protein homolog, not cold shock inducible; stationary phase and starvation inducible; lethal when overproduced; persistance gene	76.8298	76.8298	76.8298	1.45561	68	68	168.632	99	99	245.462
cspE	Phenotype; Not classified	Transcription antitermination protein; constitutively-expressed cold shock family protein; negative regulator of cspA transcription; binds and melts RNA; binds ssDNA; dimeric	538.785	538.785	538.785	1.21013	965	965	2564.03	1168	1168	3102.81
cspF	Phage or Prophage Related	Cold shock protein homolog, Qin prophage; not cold-inducible	2.6186	2.6186	2.6186	1.99962	0	1	2.6196	0	2	5.2382
cspG	Phenotype; Not classified	Cold shock protein G	96.9446	96.9446	-96.9446	-1.94909	76	76	199.089	39	39	102.145
cspH	Phenotype; Not classified	Cold shock protein homolog, not cold-inducible	10.4784	10.4784	-10.4784	#DIV/0!	4	4	10.4784	0	0	0
cspI	Phage or Prophage Related	Cold shock protein I, Qin prophage	0.000498334	0.000498334	-0.000498334	-1.00019	0	1	2.6196	0	1	2.6191
csrA	Regulator; Global regulatory functions	Global regulator of carbon source metabolism; RNA binding protein	134.733	134.733	134.733	1.10901	412	412	1235.94	457	457	1370.68
csrD	Null	Targeting factor for csrBC sRNA degradation by RNase E; degenerate GGDEF/EAL protein; carbon flux regulator; indirectly affects CsrA function	4.89428	4.89428	-4.89428	-1.12708	151	151	43.4076	134	134	38.5133
cstA	Putative transport; Not classified	Predicted APC superfamily peptide transporter; carbon starvation protein involved in peptide utilization	38.6635	38.6635	38.6635	1.66032	221	221	58.5529	367	367	97.2164
cueO	Null	Multicopper oxidase (laccase), confers copper tolerance; oxidizes model substrate dimethoxyphenol; in vitro ferroxidase and phenoloxidase activities; regulated by copper-responsive CueR activator	13.3196	13.3196	-13.3196	-1.28707	166	166	59.7187	129	129	46.3991
cueR	Putative transport; Not classified	Activator of copper-responsive regulon genes cueO and copA; MerR homolog	30.0975	30.0975	-30.0975	-1.53688	63	63	86.1578	41	41	56.0603
curA	Enzyme; Not classified	Curcumin/dihydrocurcumin reductase, NADPH-dependent	1.06978	1.06978	1.06978	1.0398	50	50	26.8774	52	52	27.9472
cusA	Putative transport; Not classified	Silver and copper efflux, membrane transporter; overexpression confers low level fosfomycin resistance; confers copper and silver resistance	8.87418	8.87418	-8.87418	-4.12578	66	66	11.7132	16	16	2.83902
cusB	Putative transport; Drug/analog sensitivity	Silver and copper efflux, membrane fusion protein; confers copper and silver resistance	5.01456	5.01456	-5.01456	-12.0023	12	12	5.47034	1	1	0.455775
cusC	Putative transport; Drug/analog sensitivity	Silver and copper efflux, OMF lipoprotein component; outer membrane factor (OMF) of a tripartate efflux pump; confers copper and silver resistance; required for invasion of brain microvascular endothelial cells in strain K1	4.0611	4.0611	-4.0611	-6.00114	12	12	4.87314	2	2	0.812035
cusF	Null	Silver- and cuprous copper-binding protein, periplasmic; efflux metallochaperone; confers copper and silver resistance; CusF binds both Cu(I) and Ag(I) with high affinity, but does not bind Cu(II)	31.8373	31.8373	-31.8373	-7.33473	22	22	36.8632	3	3	5.02584
cusR	Putative regulator; Not classified	Response regulator of the cusCFBA-cusRS divergent operons; cusS sensor and cusR mediate copper induction	6.52276	6.52276	6.52276	1.61508	13	13	10.6048	21	21	17.1275
cusS	Putative regulator; Not classified	Copper ion sensor regulating cusCFBA expression; may also sense silver	0.389766	0.389766	-0.389766	-1.024	43	43	16.6271	42	42	16.2373
cutA	Phenotype; Adaptations, atypical conditions	Copper sensitivity, binds Cu(II); possible role in cytochrome c maturation; trimeric	6.60381	6.60381	-6.60381	-1.0627	68	68	111.924	64	64	105.32
cutC	Putative transport; Detoxification	Putative copper homeostasis protein	0.002984	0.002984	-0.002984	-1.00019	20	21	15.686	21	21	15.683
cvpA	Membrane; Colicin-related functions	Colicin V production protein	15.9784	15.9784	-15.9784	-1.82388	31	31	35.3726	17	17	19.3942
cvrA	Null	Required for growth at low osmolarity; similar to eukaryotic Na+/H+ exchangers, but not involved in Na+ extrusion; proposed to be involved in the regulation of cell volume	0.328623	0.328623	-0.328623	-1.00846	122	122	39.1899	121	121	38.8613
cyaA	Enzyme; Global regulatory functions	Adenylate cyclase	10.2761	10.2761	10.2761	1.10685	439	439	96.1723	486	486	106.448
cyaY	Putative factor; Chaperones	Iron-dependent inhibitor of iron-sulfur cluster formation; binds IcsS; iron sensor; iron-binding and oxidizing protein, frataxin	26.0577	26.0577	26.0577	1.45427	33	33	57.3619	48	48	83.4195
cybB	Enzyme; Energy metabolism, carbon: Electron transport	Cytochrome b561	26.232	26.232	26.232	1.1513	165	165	173.382	190	190	199.614
cybC	Null	Pseudogene, N-terminal fragment, cytochrome b562	12.2057	12.2057	-12.2057	-1.24266	41	41	62.5053	33	33	50.2996
cycA	Transport; Transport of small molecules: Amino acids, amines	D-alanine, beta-alanine, D-serine, glycine permease; D-cycloserine uptake	25.2525	25.2525	25.2525	1.31195	205	205	80.9517	269	269	106.204
cydA	Enzyme; Energy metabolism, carbon: Electron transport	Cytochrome d (bd-I) ubiquinol oxidase subunit 1; upregulated in biofilms and microaerobic conditions; aerobically repressed by H-NS; anaerobically repressed by FNR	89.6648	89.6648	-89.6648	-1.35923	954	954	339.265	702	702	249.601
cydB	Enzyme; Energy metabolism, carbon: Electron transport	Cytochrome d (bd-I) ubiquinol oxidase subunit 2; upregulated in biofilms and microaerobic conditions; aerobically repressed by H-NS; anaerobically repressed by FNR	59.7411	59.7411	-59.7411	-1.40558	423	423	207.038	301	301	147.297
cydC	Transport; Transport of small molecules: Other	Glutathione/cysteine ABC transporter permease/ATPase; exports glutathione and cysteine to the periplasm as required for cytochrome assembly	13.2937	13.2937	-13.2937	-1.29521	180	180	58.3248	139	139	45.0312
cydD	Transport; Not classified	Glutathione/cysteine ABC transporter permease/ATPase; exports cysteine to periplasm as required for cytochrome assembly	4.74918	4.74918	-4.74918	-1.07197	224	224	70.7336	209	209	65.9844
cynR	Regulator; Central intermediary metabolism: Pool, multipurpose conversions	Transcriptional activator for the cyn operon; autorepressor	6.2016	6.2016	-6.2016	-1.62531	26	26	16.1193	16	16	9.91766
cynS	Enzyme; Central intermediary metabolism: Pool, multipurpose conversions	Cyanate aminohydrolase	8.29329	8.29329	-8.29329	-3.33397	10	10	11.8466	3	3	3.5533
cynT	Enzyme; Central intermediary metabolism: Pool, multipurpose conversions	Carbonic anhydrase, beta class	0.84429	0.84429	0.84429	1.16644	6	6	5.07249	7	7	5.91678
cynX	Transport; Transport of small molecules: Anions	Putative transporter, function unknown, cyn operon	13.0439	13.0439	-13.0439	-7.75147	31	31	14.9759	4	4	1.93201
cyoA	Enzyme; Energy metabolism, carbon: Aerobic respiration	Cytochrome o oxidase subunit II, lipoprotein; also called cytochrome bo(3) ubiquinol oxidase subunit II	176.207	176.207	176.207	1.10056	2977	2977	1752.2	3277	3277	1928.41
cyoB	Enzyme; Energy metabolism, carbon: Aerobic respiration	Cytochrome o oxidase subunit I, quinone-binding domain; cytochrome bo(3) ubiquinol oxidase subunit I	144.871	144.871	144.871	1.13963	3704	3704	1037.52	4222	4222	1182.39
cyoC	Enzyme; Energy metabolism, carbon: Aerobic respiration	Cytochrome o oxidase subunit III; cytochrome bo(3) ubiquinol oxidase subunit III	136.723	136.723	136.723	1.10414	1447	1447	1312.83	1598	1598	1449.55
cyoD	Enzyme; Energy metabolism, carbon: Aerobic respiration	Cytochrome o oxidase subunit IV; cytochrome bo(3) ubiquinol oxidase subunit IV	111.449	111.449	111.449	1.16944	389	389	657.733	455	455	769.182
cyoE	Enzyme; Energy metabolism, carbon: Aerobic respiration	Cytochrome o oxidase protoheme IX farnesyltransferase subunit	243.716	243.716	-243.716	-1.06289	6577	6577	4118.74	6189	6189	3875.02
cysA	Transport; Transport of small molecules: Anions	Sulfate/thiosulfate ABC transporter ATPase subunit	2.03153	2.03153	2.03153	1.49971	8	8	4.06539	12	12	6.09692
cysB	Transport; Amino acid biosynthesis: Cysteine	Transcriptional activator for the Cys regulon; N-acetylserine induced; autorepressor	14.2769	14.2769	14.2769	1.099	252	252	144.215	277	277	158.492
cysC	Enzyme; Central intermediary metabolism: Sulfur metabolism	Adenylylsulfate kinase, APS kinase	8.2871	8.2871	-8.2871	-5.50105	11	11	10.1282	2	2	1.84115
cysD	Enzyme; Central intermediary metabolism: Sulfur metabolism	Sulfate adenylyltransferase subunit 2	2.45732	2.45732	-2.45732	-1.23553	21	21	12.8905	17	17	10.4332
cysE	Enzyme; Amino acid biosynthesis: Cysteine	Serine acetyltransferase (SAT); first step in cysteine synthesis; feedback inhibited by cysteine; hexameric	66.4785	66.4785	66.4785	1.40303	243	243	164.949	341	341	231.427
cysG	Enzyme; Biosynthesis of cofactors, carriers: Heme, porphyrin	Siroheme synthase, multifunctional enzyme; has three activities: uroporphyrinogen III methyltransferase, SAM-dependent; precorrin-2 dehydrogenase; sirohydrochlorin ferrochelatase	6.91281	6.91281	-6.91281	-1.14307	136	136	55.2289	119	119	48.3161
cysH	Enzyme; Central intermediary metabolism: Sulfur metabolism	Phosphoadenosine phosphosulfate reductase; PAPS reductase, thioredoxin dependent	15.9423	15.9423	-15.9423	-22.0042	22	22	16.7013	1	1	0.759004
cysI	Enzyme; Central intermediary metabolism: Sulfur metabolism	Sulfite reductase [NADPH] hemoprotein beta-component; has 4Fe-4S iron-sulfur center	3.58463	3.58463	-3.58463	-1.42335	37	37	12.052	26	26	8.46735
cysJ	Enzyme; Central intermediary metabolism: Sulfur metabolism	Sulfite reductase [NADPH] flavoprotein alpha-component; binds FMN and FAD	4.34027	4.34027	-4.34027	-2.75052	22	22	6.81969	8	8	2.47941
cysK	Enzyme; Amino acid biosynthesis: Cysteine	Cysteine synthase A, O-acetylserine sulfhydrylase A; homodimeric; selenate, azaserine, chromate resistance; alkali-inducible, sulfate starvation-inducible protein SSI5; cysteine desulfhydrase	8.5654	8.5654	8.5654	1.0373	400	400	229.619	415	415	238.184
cysM	Enzyme; Amino acid biosynthesis: Cysteine	Cysteine synthase B, O-acetylserine sulfhydrylase B	26.2825	26.2825	26.2825	1.24408	176	176	107.679	219	219	133.962
cysN	Enzyme; Central intermediary metabolism: Sulfur metabolism	Sulfate adenylyltransferase subunit 1; putative ATP sulfurylase GTPase subunit	1.95131	1.95131	1.95131	1.18496	27	27	10.5499	32	32	12.5012
cysP	Transport; Transport of small molecules: Anions	Thiosulfate-binding protein, periplasmic	1.09834	1.09834	-1.09834	-1.20023	12	12	6.58377	10	10	5.48543
cysQ	Enzyme; Central intermediary metabolism: Sulfur metabolism	3'(2'),5'-bisphosphate nucleotidase; converts pAp to AMP; lithium- and calcium-inhbited; putative PAPS (adenosine 3'-phosphate 5'-phosphosulfate) 3'(2'),5'-bisphosphate nucleotidase	17.3007	17.3007	17.3007	1.21882	105	105	79.0652	128	128	96.3659
cysS	Enzyme; Aminoacyl tRNA synthetases, tRNA modification	Cysteine--tRNA ligase; binds Zn(II)	13.6582	13.6582	13.6582	1.09666	351	351	141.305	385	385	154.963
cysU	Transport; Transport of small molecules: Anions	Sulfate/thiosulfate ABC transporter permease	3.34542	3.34542	-3.34542	-3.50067	7	7	4.68324	2	2	1.33781
cysW	Transport; Transport of small molecules: Anions	Sulfate/thiosulfate ABC transporter permease	1.27428	1.27428	-1.27428	-1.66698	5	5	3.18479	3	3	1.91051
cysZ	Putative transport; Transport of small molecules: Anions	Sulfate transporter, sulfite inhibited	17.5789	17.5789	-17.5789	-1.68604	59	59	43.2027	35	35	25.6239
cytR	Regulator; Global regulatory functions	Anti-activator for nucleoside utilization regulon	71.1927	71.1927	71.1927	1.3751	349	349	189.798	480	480	260.991
D616_p119005	#N/A		56.943	56.943	-56.943	-2.57944	49	49	92.9957	19	19	36.0527
D616_p119008	#N/A		26.3439	26.3439	26.3439	1.21816	87	87	120.756	106	106	147.1
D616_p119012	#N/A		58.8578	58.8578	58.8578	1.39557	48	48	148.793	67	67	207.651
D616_p119013	#N/A		44.2559	44.2559	44.2559	1.43451	23	23	101.852	33	33	146.108
D616_p119014	#N/A		1491.88	1491.88	1491.88	1.68558	468	468	2176.1	789	789	3667.98
D616_p119015	#N/A		14.3088	14.3088	-14.3088	-2.50048	5	5	23.8451	2	2	9.53621
D616_p119025	#N/A		10.4195	10.4195	-10.4195	-1.50029	21	21	31.2466	14	14	20.8271
D616_p119029	#N/A		96.6724	96.6724	-96.6724	-1.34434	625	625	377.418	465	465	280.745
D616_p119030	#N/A		9.21065	9.21065	-9.21065	-1.55585	14	14	25.781	8	9	16.5703
D616_p119031	#N/A		9.43537	9.43537	-9.43537	-2.75052	11	11	14.8254	4	4	5.39003
D616_p119038	#N/A		0	0	0	1	0	0	0	0	0	0
D616_p119048	#N/A		6.12731	6.12731	6.12731	1.37474	8	8	16.3509	11	11	22.4782
D616_p119049	#N/A		2.81805	2.81805	-2.81805	#DIV/0!	1	1	2.81805	0	0	0
D616_p119050	#N/A		3.10516	3.10516	-3.10516	-1.11132	10	10	30.9986	9	9	27.8934
D616_p119051	#N/A		21.9815	21.9815	-21.9815	-7.50143	15	15	25.3625	2	2	3.38102
D616_p119052	#N/A		12.9254	12.9254	-12.9254	-1.2634	24	24	61.9972	19	19	49.0717
D616_p119053	#N/A		34.0397	34.0397	-34.0397	-1.38488	54	54	122.482	39	39	88.4425
D616_p119054	#N/A		13.7676	13.7676	13.7676	1.38069	21	21	36.165	29	29	49.9327
dacA	Enzyme; Murein sacculus, peptidoglycan	D-alanine D-alanine carboxypeptidase PBP5, cell morphology; penicillin-binding protein 5; beta-lactamase activity	22.9834	22.9834	22.9834	1.14103	354	354	162.973	404	404	185.956
dacB	Enzyme; Murein sacculus, peptidoglycan	D-alanine D-alanine carboxypeptidase PBP4; penicillin-binding protein 4	19.0584	19.0584	19.0584	1.89055	55	55	21.4007	104	104	40.4591
dacC	Enzyme; Murein sacculus, peptidoglycan	D-alanine D-alanine carboxypeptidase PBP6; penicillin-binding protein 6	1.4099	1.4099	-1.4099	-1.01455	212	212	98.3296	209	209	96.9198
dacD	Putative enzyme; Murein sacculus, peptidoglycan	D-alanine D-alanine carboxypeptidase PBP6b; penicillin-binding protein 6b	1.92124	1.92124	-1.92124	-1.04186	100	100	47.8127	96	96	45.8915
dadA	Enzyme; Degradation of small molecules: Amino acids	D-amino acid dehydrogenase	185.906	185.906	185.906	1.70146	617	617	265.027	1050	1050	450.933
dadX	Enzyme; Degradation of small molecules: Amino acids	Alanine racemase, catabolic, PLP-binding, homodimeric	183.811	183.811	183.811	1.5645	625	625	325.615	978	978	509.426
dam	Enzyme; DNA - replication, repair, restriction/modification	DNA-(adenine-N6)-methyltransferase, methylates GATC; role in repair and replication	25.3593	25.3593	-25.3593	-1.17779	252	252	167.992	214	214	142.633
damX	Putative membrane; Cell division	Cell division protein, binds septal ring; bile salts resistance	35.4932	35.4932	35.4932	1.13269	617	617	267.498	699	699	302.991
dapA	Enzyme; Amino acid biosynthesis: Lysine	Dihydrodipicolinate synthase	110.933	110.933	110.933	1.15902	1099	1099	697.627	1274	1274	808.56
dapB	Enzyme; Amino acid biosynthesis: Lysine	Dihydrodipicolinate reductase	31.8601	31.8601	31.8601	1.16185	290	290	196.852	337	337	228.712
dapD	Enzyme; Amino acid biosynthesis: Lysine	2,3,4,5-tetrahydropyridine-2-carboxylate N-succinyltransferase; mutations suppress growth defects of strains lacking superoxide dismutase	151.362	151.362	151.362	1.26834	834	834	564.061	1058	1058	715.424
dapE	Enzyme; Amino acid biosynthesis: Lysine	N-succinyl-diaminopimelate desuccinylase, DAP/lysine biosynthesis, contains Zn(2+)/Co(2+)	15.2974	15.2974	15.2974	1.08543	362	362	179.066	393	393	194.364
dapF	Enzyme; Amino acid biosynthesis: Lysine	Diaminopimelate epimerase	27.0281	27.0281	27.0281	1.25617	156	156	105.508	196	196	132.536
dauA	Null	C4-dicarboxylic acid transporter at low pH; STAS domain	7.97498	7.97498	-7.97498	-1.38736	86	86	28.563	62	62	20.588
dbpA	Enzyme; RNA synthesis, modification, DNA transcription	ATP-dependent 3'-5' RNA helicase, specific for 23S rRNA	0.406095	0.406095	-0.406095	#DIV/0!	1	1	0.406095	0	0	0
dcd	Enzyme; 2'-Deoxyribonucleotide metabolism	dCTP deaminase; deoxycytidine triphosphate deaminase; mutants suppress lethal dut mutants	6.69206	6.69206	6.69206	1.07196	97	97	92.9957	104	104	99.6878
dcm	Enzyme; DNA - replication, repair, restriction/modification	DNA cytosine methyltransferase; internal cytosine methylated	5.90506	5.90506	-5.90506	-1.16506	106	106	41.681	91	91	35.7759
dcp	Enzyme; Degradation of proteins, peptides, glyco	Dipeptidyl carboxypeptidase II	0.526857	0.526857	0.526857	1.00543	356	356	97.0865	358	358	97.6133
dcrB	Null	Probable lipoprotein required for phage C1 adsorption; periplasmic; Cys conserved	83.9162	83.9162	83.9162	1.24976	336	336	335.985	420	420	419.901
dctA	Transport; Transport of small molecules: Carbohydrates, organic acids, alcohols	C4-dicarboxylic acid, orotate and citrate transporter; 3-fluoromalate resistance, D-tartrate resistant; uptake of D-malate	130.413	130.413	130.413	1.41605	723	723	313.454	1024	1024	443.867
dctR	Null	Putative LuxR family repressor for C4-dicarboxylate transport	3.1532	3.1532	-3.1532	-1.75033	7	7	7.35559	4	4	4.2024
dcuA	Transport; Transport of small molecules: Carbohydrates, organic acids, alcohols	C4-dicarboxylate transporter, anaerobic	8.53606	8.53606	8.53606	1.0487	409	409	175.278	429	429	183.814
dcuB	Transport; Transport of small molecules: Carbohydrates, organic acids, alcohols	C4-dicarboxylate transporter, anaerobic; DcuS co-sensor	10.4041	10.4041	-10.4041	-2.04206	49	49	20.3883	24	24	9.98422
dcuC	Transport; Transport of small molecules: Carbohydrates, organic acids, alcohols	C4-dicarboxylate carrier, anaerobic; W3110 has an IS5 insertion	8.85781	8.85781	-8.85781	-2.57192	36	36	14.4928	14	14	5.63503
dcuD	Putative transport; Not classified	Predicted transporter, DcuC paralog, function unknown; mutant has no phenotype and dcuD does not complement dcuC mutations	8.97568	8.97568	-8.97568	-1.71	53	53	21.6174	31	31	12.6418
dcuR	Putative regulator; Not classified	Response regulator for C4-dicarboxylate; two-component system regulation of anaerobic fumurate respiratory system	2.33521	2.33521	-2.33521	-1.04306	73	73	56.5724	70	70	54.2372
dcuS	Putative regulator; Not classified	Histidine protein kinase sensor for C4-dicarboxylate; two-component system regulation of anaerobic fumurate respiratory system	2.7457	2.7457	-2.7457	-1.04958	170	170	58.1223	162	162	55.3766
dcyD	Putative enzyme; Not classified	D-cysteine desulfhydrase; needed for protection from and utilization of D-cysteine	19.7713	19.7713	19.7713	1.33308	105	105	59.359	140	140	79.1302
ddlA	Enzyme; Murein sacculus, peptidoglycan	D-alanine:D-alanine ligase A, ADP-forming	30.5373	30.5373	30.5373	1.18845	318	318	162.042	378	378	192.579
ddlB	Enzyme; Murein sacculus, peptidoglycan	D-alanine:D-alanine ligase B, ADP-forming	27.3145	27.3145	-27.3145	-1.10021	495	495	299.889	450	450	272.574
ddpA	Putative factor; Not classified	D,D-dipeptide ABC transporter periplasmic binding protein	6.11393	6.11393	6.11393	2.69949	10	10	3.59751	27	27	9.71144
ddpB	Putative transport; Not classified	D,D-dipeptide ABC transporter permease	7.091	7.091	-7.091	-4.25081	17	17	9.2723	4	4	2.1813
ddpC	Putative transport; Not classified	D,D-dipeptide ABC transporter permease	1.24445	1.24445	-1.24445	-1.66698	5	5	3.11023	3	3	1.86578
ddpD	Putative transport; Not classified	D,D-dipeptide ABC transporter ATPase	10.7411	10.7411	-10.7411	#DIV/0!	19	19	10.7411	0	0	0
ddpF	Putative transport; Not classified	D,D-dipeptide ABC transporter ATPase	3.01003	3.01003	-3.01003	-2.25043	9	9	5.41723	4	4	2.4072
ddpX	Null	D-Ala-D-Ala dipeptidase	2.87689	2.87689	-2.87689	-1.75033	7	7	6.71103	4	4	3.83415
deaD	Enzyme; RNA synthesis, modification, DNA transcription	ATP-dependent RNA helicase, 50S ribosomal subunit biogenesis; translation factor W2; factor X; facilitates translation of mRNAs with 5' secondary structures; multicopy suppressor of rpsB(Ts) mutations	181.624	181.624	-181.624	-1.5666	1700	1701	502.177	1086	1086	320.553
dedA	Null	DedA family inner membrane protein, function unknown	16.9188	16.9188	-16.9188	-1.30794	85	85	71.8603	65	65	54.9416
dedD	Putative membrane; Not classified	Membrane-anchored periplasmic protein involved in septation	29.4212	29.4212	29.4212	1.19422	180	180	151.486	215	215	180.907
def	Enzyme; Proteins - translation and modification	Peptide deformylase; N-formylmethionylaminoacyl-tRNA deformylase; PDF	27.4058	27.4058	-27.4058	-1.09636	285	285	311.809	260	260	284.403
degP	Enzyme; Degradation of proteins, peptides, glycopeptides	Periplasmic, membrane-associated serine endoprotease; protease Do, required for high-temperature growth and the degradation of damaged proteins, primarily outer membrane proteins	132.271	132.271	132.271	1.49387	684	684	267.828	1022	1022	400.099
degQ	Enzyme; Degradation of proteins, peptides, glycopeptides	Periplasmic serine endoprotease; multicopy suppressor of prc and degP	2.85102	2.85102	2.85102	1.15195	46	46	18.7623	53	53	21.6133
degS	Enzyme; Degradation of proteins, peptides, glyco	Serine protease, degrades periplasmic RseA, activating RpoE; multicopy suppressor of prc; periplasmic stress sensor for unfolded or misfolded OMPs	14.1122	14.1122	-14.1122	-1.4429	88	88	45.9754	61	61	31.8633
deoA	Enzyme; Salvage of nucleosides and nucleotides	Thymidine phosphorylase; homodimeric	50.9979	50.9979	50.9979	1.40307	300	300	126.525	421	421	177.523
deoB	Enzyme; Salvage of nucleosides and nucleotides	Phosphopentomutase; deoxyribouratase	87.3984	87.3984	87.3984	1.15072	1272	1272	579.856	1464	1464	667.254
deoC	Enzyme; Salvage of nucleosides and nucleotides	2-deoxy-D-ribose 5-phosphate aldolase (DERA); deoxyriboaldolase	19.2318	19.2318	19.2318	1.04627	581	581	415.619	608	608	434.851
deoD	Enzyme; Salvage of nucleosides and nucleotides	Purine nucleoside phosphorylase 1; PNP-I; nicotinamide 1-beta-D-riboside phosphorylase; hexameric	346.945	346.945	346.945	1.38166	1173	1173	909.033	1621	1621	1255.98
deoR	Regulator; Salvage of nucleosides and nucleotides	Repressor for deo operon, nupG and tsx; deoxyribose-5-phosphate inducible	22.0408	22.0408	22.0408	1.44749	67	67	49.2547	97	97	71.2954
der	Putative factor; Not classified	Multicopy suppressor of ftsJ, GTPase, ribosome biogenesis; depleted cells form filaments with defective chromosome segregation; Der-YhiI complex	65.2413	65.2413	-65.2413	-1.1419	1385	1386	525.019	1214	1214	459.777
dfp	Phenotype; DNA - replication, repair, restriction/modification	Coenzyme A biosynthesis, bifunctional enzyme; phosphopantothenoylcysteine decarboxylase (N) and phosphopantothenoylcysteine synthase (C)	25.0845	25.0845	25.0845	1.10679	514	514	234.888	569	569	259.973
dgkA	Enzyme; Fatty acid and phosphatidic acid biosynthesis	Diacylglycerol kinase	3.01476	3.01476	3.01476	1.06431	31	31	46.8759	33	33	49.8907
dgoA	Enzyme; Degradation of small molecules: Carbon compounds	2-oxo-3-deoxygalactonate 6-phosphate aldolase	1.80626	1.80626	-1.80626	-1.66698	5	5	4.51436	3	3	2.7081
dgoD	Enzyme; Degradation of small molecules: Carbon compounds	D-galactonate dehydratase	2.4292	2.4292	-2.4292	-1.41694	17	17	8.2555	12	12	5.8263
dgoK	Enzyme; Degradation of small molecules: Carbon compounds	2-oxo-3-deoxygalactonate kinase	10.1568	10.1568	-10.1568	-9.00171	18	18	11.4261	2	2	1.26932
dgoR	Null	Transcriptional repressor for the dgoRKADT operon; growth on 2-keto-3-deoxygalactonate; binds D-galactonate as an inducer	3.2294	3.2294	3.2294	1.13312	30	30	24.2598	34	34	27.4892
dgoT	Transport; Transport of small molecules: Carbohydrates, organic acids, alcohols	D-galactonate transporter	18.9883	18.9883	-18.9883	-5.40103	54	54	23.3029	10	10	4.31453
dgt	Enzyme; Central intermediary metabolism: Nucleotide hydrolysis	Deoxyguanosine 5'-triphosphate triphosphohydrolase; dGTPase	9.9148	9.9148	9.9148	1.24301	111	111	40.8005	138	138	50.7153
dhaK	Putative enzyme; Not classified	Dihydroxyacetone kinase, PTS-dependent, dihydroxyacetone-binding subunit; DhaK(2):DhaL:DhaM(2) complex	83.7945	83.7945	83.7945	1.23412	687	687	357.916	848	848	441.711
dhaL	Putative enzyme; Not classified	Dihydroxyacetone kinase, PTS-dependent ADP-binding subunit II; DhaK(2):DhaL:DhaM(2) complex	76.6405	76.6405	76.6405	1.43691	199	199	175.414	286	286	252.054
dhaM	Null	Multidomain dihydroxyacetone-specific PTS protein; phosphoryl donor for dihydroxyacetone kinase; DhaK(2):DhaL:DhaM(2) complex	114.339	114.339	114.339	1.3327	874	874	343.671	1165	1165	458.01
dhaR	Putative regulator; Not classified	Transcription activator of the dhaKLM operon	1.74704	1.74704	-1.74704	-1.09857	67	67	19.471	61	61	17.7239
diaA	Null	DnaA-binding protein; involved in the timing of the initiation of DNA replication; dnaA(Cs) suppressor; homodimer	16.064	16.064	-16.064	-1.21818	95	95	89.6913	78	78	73.6273
dicA	Regulator; Cell division; Phage or Prophage Related	Transcriptional repressor for dicB, Qin prophage	4.10015	4.10015	4.10015	1.4283	0	7	9.57309	0	10	13.6732
dicB	Regulator; Cell division; Phage or Prophage Related	Control of cell division, activates MinC, Qin prophage	0.000561615	0.000561615	-0.000561615	-1.00019	0	1	2.95225	0	1	2.95168
dicC	Regulator; Cell division; Phage or Prophage Related	Transcriptional repressor for dicB, Qin prophage	4.83141	4.83141	-4.83141	-3.00057	0	3	7.24642	0	1	2.41501
dinB	Null	DNA polymerase IV, capable of translesion synthesis; overexpression enhances mutagenesis; mediates targeted mutagenesis by 4-NQO; intrinsic AP lyase activity	3.7006	3.7006	-3.7006	-1.36868	26	26	13.738	19	19	10.0374
dinD	Phenotype; DNA - replication, repair, restriction/modification	DNA-damage-inducible protein, function unknown	19.619	19.619	-19.619	-1.6908	71	71	48.0196	42	42	28.4006
dinF	Factor; DNA - replication, repair, restriction/modification	Oxidative stress resistance protein; predicted MATE family efflux pump; UV and mitomycin C inducible	19.006	19.006	-19.006	-2.4247	80	80	32.3463	33	33	13.3403
dinG	Putative enzyme; DNA - replication, repair, restriction/modification	ATP-dependent DNA helicase; putative repair and recombination enzyme, monomeric	1.28734	1.28734	1.28734	1.02598	191	191	49.5458	196	196	50.8332
dinI	Phenotype; Not classified	Stabilizes RecA filaments; multicopy suppressor of dinD cold-sensitive filamentous phenotype; possible ssDNA mimic	4.53983	4.53983	-4.53983	-1.25024	10	10	22.6819	8	8	18.1421
dinJ	Phenotype; Not classified	Antitoxin of TA pair YafQ/DinJ	14.9758	14.9758	-14.9758	-1.2595	34	34	72.6863	27	27	57.7105
dinQ	Null	UV-inducible membrane toxin; DinQ-AgrB type I toxin-antitoxin system	17.3073	17.3073	-17.3073	-1.57173	11	11	47.5792	7	7	30.2719
djlA	Factor; Chaperones	DnaK co-chaperone, membrane-anchored, DNA-binding protein; mutants rapidly accumulate suppressors	15.7111	15.7111	15.7111	1.22749	101	101	69.063	124	124	84.7741
djlB	Putative factor; Chaperones	Predicted HscC co-chaperone; uncharacterized J domain-containing protein	9.76965	9.76965	-9.76965	-2.56299	41	41	16.0203	16	16	6.25062
djlC	Factor; Chaperones	HscC co-chaperone, J domain-containing; tail-anchored membrane protein; Hsc56	10.7609	10.7609	-10.7609	-2.86721	43	43	16.524	15	15	5.7631
dkgA	Null	2,5-diketo-D-gluconate reductase A; 2-methylacetoacetate reductase, NADPH-dependent; beta-keto ester reductase; glyoxal reductase	28.9551	28.9551	28.9551	1.33833	127	127	85.583	170	170	114.538
dkgB	Putative enzyme; Not classified	2,5-diketo-D-gluconate reductase B; glyoxal reductase; glyoxal resistance protein	17.3654	17.3654	-17.3654	-1.21391	142	142	98.5477	117	117	81.1823
dksA	Phenotype; DNA - replication, repair, restriction/modification	RNAP-binding protein modulating ppGpp and iNTP regulation; reduces open complex half-life on rRNA promoters; removes transcriptional roadblocks to replication	202.487	202.487	202.487	1.06459	2562	2562	3134.93	2728	2728	3337.42
dld	Enzyme; Energy metabolism, carbon: Aerobic respiration	D-lactate dehydrogenase; vinylglycolate resistance, FAD enzyme	23.3941	23.3941	23.3941	1.34424	209	209	67.9584	281	281	91.3525
dmlA	Enzyme; Not classified	D-malate oxidase, NAD(+)-dependent	9.24868	9.24868	-9.24868	-4.60088	23	23	11.8171	5	5	2.56845
dmlR	Regulator; Not classified	Transcriptional activator for dmlA, autorepressor	0.598584	0.598584	0.598584	1.02203	45	45	27.1741	46	46	27.7727
dmsA	Enzyme; Energy metabolism, carbon: Anaerobic respiration	DMSO reductase subunit A, anaerobic, periplasmic	2.51127	2.51127	-2.51127	-1.50029	33	33	7.53094	22	22	5.01967
dmsB	Enzyme; Energy metabolism, carbon: Anaerobic respiration	DMSO reductase subunit B; apparent Fe-S binding subunit; anaerobic	7.22589	7.22589	-7.22589	-1.47087	25	25	22.5718	17	17	15.3459
dmsC	Enzyme; Energy metabolism, carbon: Anaerobic respiration	DMSO reductase subunit C, periplasmic; has a membrane bound anchor	9.04223	9.04223	-9.04223	-2.75052	22	22	14.2077	8	8	5.16545
dmsD	Putative enzyme; Not classified	Redox enzyme maturation protein (REMP) for DmsA; twin-arginine leader-binding protein; binds DmsA and TorA TAT signal peptides; required for anaerobic growth on glycerol-DMSO medium; stimulates growth on glycerol-fumarate	1.80696	1.80696	1.80696	1.04742	42	42	38.1056	44	44	39.9125
dnaA	Regulator; DNA - replication, repair, restriction/modification	DNA synthesis initiator and global transcription regulator; binds DNA at DnaA boxes, binds cardiolipin and other acidic phospholipids, binds ATP	28.2572	28.2572	-28.2572	-1.13268	607	607	241.233	536	536	212.975
dnaB	Factor; DNA - replication, repair, restriction/modification	Replicative DNA helicase; DNA-dependent ATPase involved in DNA synthesis; binds DNA contrahelicase termination protein Tus at Ter sites; possibly involved in DNA recombination	6.67868	6.67868	6.67868	1.06726	252	252	99.3005	269	269	105.979
dnaC	Enzyme; DNA - replication, repair, restriction/modification	DNA biosynthesis, helicase DnaB loader; dual ATP/ADP switch protein	26.4694	26.4694	-26.4694	-1.70032	85	85	64.2653	50	50	37.796
dnaE	Enzyme; DNA - replication, repair, restriction/modification	DNA polymerase III, alpha subunit; suppressor of dnaG-Ts	18.7048	18.7048	18.7048	1.10188	1146	1146	183.588	1263	1263	202.293
dnaG	Enzyme; DNA - replication, repair, restriction/modification	Primase for DNA replication; primer synthesis for leading- and lagging-strand synthesis; binds Zn(II)	58.196	58.196	-58.196	-1.32818	737	737	235.525	555	555	177.329
dnaJ	Factor; Chaperones	DnaK co-chaperone HSP40; DNA-binding protein; stress-related DNA biosynthesis, responsive to heat shock; binds Zn(II)	243.113	243.113	243.113	1.76877	641	641	316.235	1134	1134	559.348
dnaK	Factor; Chaperones	Hsp70 molecular chaperone, heat-inducible; bichaperone with ClpB for protein disaggregation	1276.95	1276.95	1276.95	1.81682	5371	5371	1563.32	9760	9760	2840.27
dnaN	Enzyme; DNA - replication, repair, restriction/modification	DNA polymerase III sliding clamp beta subunit; required for high processivity; required for regulatory inactivation of DnaA	26.8916	26.8916	-26.8916	-1.16083	383	383	194.1	330	330	167.208
dnaQ	Enzyme; DNA - replication, repair, restriction/modification	DNA polymerase III epsilon subunit; streptomycin, azaserine resistant; 3' to 5' proofreading, lexA regulon	1.54308	1.54308	-1.54308	-1.01582	130	130	99.0938	128	128	97.5507
dnaT	Factor; DNA - replication, repair, restriction/modification	Primasomal protein i	8.26983	8.26983	-8.26983	-1.44472	26	26	26.8654	18	18	18.5956
dnaX	Enzyme; DNA - replication, repair, restriction/modification	DNA polymerase III holoenzyme, tau and gamma ATPase subunits; gamma chain (aa 1-431) is main subunit of the clamp loader complex	15.2917	15.2917	15.2917	1.23958	221	221	63.8263	274	274	79.118
dosC	Null	Diguanylate cyclase, binds oxygen, positive biofilm regulator; cold- and stationary phase-induced	2.42232	2.42232	-2.42232	-1.28596	27	27	10.8932	21	21	8.47088
dosP	Putative enzyme; Not classified	Heme-regulated oxygen sensor, c-di-GMP phosphodiesterase; biofilm regulator; may have weak cAMP PDE activity; cold- and stationary phase-inducible; dimeric; dual domain protein; defective cyclase domain	2.32578	2.32578	-2.32578	-1.50029	30	30	6.97468	20	20	4.6489
dpiA	#N/A		1.63573	1.63573	1.63573	1.11743	17	17	13.9289	19	19	15.5646
dpiB	#N/A		4.03918	4.03918	-4.03918	-1.24024	62	62	20.8526	50	50	16.8134
dppA	Transport; Not classified	Dipeptide/heme ABC transporter periplasmic binding protein; for transport and chemotaxis	190.435	190.435	190.435	2.16519	471	471	163.437	1020	1020	353.872
dppB	Transport; Not classified	Dipeptide/heme ABC transporter permease; also transports 5-aminolevulinic acid	11.4802	11.4802	11.4802	1.4115	51	51	27.8987	72	72	39.3789
dppC	Transport; Not classified	Dipeptide/heme ABC transporter permease; also transports 5-aminolevulinic acid	17.9119	17.9119	17.9119	1.82822	35	35	21.6269	64	64	39.5388
dppD	Transport; Not classified	Dipeptide/heme ABC transporter ATPase; also transports 5-aminolevulinic acid	78.2299	78.2299	78.2299	2.91611	72	72	40.8274	210	210	119.057
dppF	Transport; Not classified	Dipeptide/heme ABC transporter ATPase; also transports 5-aminolevulinic acid	69.3729	69.3729	69.3729	1.96117	130	130	72.1758	255	255	141.549
dps	Regulator; Global regulatory functions	Stress-induced Fe-binding and storage protein; forms biocrystals with DNA; copper homeostatsis	22.1035	22.1035	22.1035	1.12324	162	162	179.349	182	182	201.452
dsbA	Enzyme; Proteins - translation and modification	Thiol:disulfide interchange protein, periplasmic; alkali-inducible	11.6405	11.6405	-11.6405	-1.03093	436	436	388.001	423	423	376.361
dsbB	Enzyme; Surface structures	Disulfide oxidoreductase, membrane-spanning protein; oxidizes periplasmic DsbA; DTT-sensitive phenotype	8.41019	8.41019	-8.41019	-1.42132	27	27	28.3716	19	19	19.9614
dsbC	Enzyme; Surface structures	Disulfide bond isomerase, periplasmic; chaperone; activated by DsbD; homodimeric	40.7739	40.7739	40.7739	1.29189	178	178	139.69	230	230	180.464
dsbD	Putative enzyme; Central intermediary metabolism: Sulfur metabolism	Transmembrane protein-disulfide reductase, transfers electrons from cytoplasmic thioredoxin to the periplasm	7.89457	7.89457	-7.89457	-1.18773	152	152	49.9482	128	128	42.0537
dsbE	Enzyme; Energy metabolism, carbon: Electron transport	Thiol-disulfide interchange protein, cytochrome C biogenesis; membrane-anchored, periplasmic; thioredoxin homolog	9.00168	9.00168	-9.00168	-1.81853	20	20	19.9991	11	11	10.9974
dsbG	Enzyme; Central intermediary metabolism: Pool, multipurpose conversions	Thiol:disulfide interchange protein, periplasmic; molecular chaperone; multicopy resistance to DTT; mutants accumulate reduced proteins	55.2922	55.2922	-55.2922	-1.59708	198	198	147.897	124	124	92.6046
dsdA	Enzyme; Degradation of small molecules: Amino acids	D-serine dehydratase	48.2373	48.2373	48.2373	1.25703	447	447	187.671	562	562	235.908
dsdC	Regulator; Degradation of small molecules: Amino acids	Transcriptional activator for dsdA	5.35935	5.35935	5.35935	1.21405	42	42	25.0373	51	51	30.3967
dsdX	Transport; Not classified	D-serine permease; D-serine tolerance	1.24337	1.24337	1.24337	1.03172	94	94	39.2	97	97	40.4434
dsrB	Null	Function unknown, regulated by DsrA, H-NS, and RpoS	56.0505	56.0505	56.0505	1.33903	56	56	165.326	75	75	221.376
dtd	Null	D-tyrosine tRNA deacylase; also removes other, e.g. D-Trp and D-Asp, toxic D-amino acids from tRNA; dimer	3.7946	3.7946	3.7946	1.02733	109	109	138.857	112	112	142.651
dtpA	Transport; Not classified	Dipeptide and tripeptide permease A	35.9788	35.9788	35.9788	1.2769	350	350	129.934	447	447	165.913
dtpB	Transport; Not classified	Dipeptide and tripeptide permease B	23.5379	23.5379	-23.5379	-2.03372	122	122	46.3081	60	60	22.7701
dtpD	Transport; Not classified	Dipeptide and tripeptide permease D	16.5677	16.5677	-16.5677	-2.9136	67	67	25.2256	23	23	8.65787
dusA	Enzyme; tRNA modification	tRNA-dihydrouridine synthase A	17.955	17.955	17.955	1.15072	212	212	119.124	244	244	137.079
dusB	Enzyme; tRNA modification	tRNA-dihydrouridine synthase B	143.297	143.297	-143.297	-1.56138	690	690	398.553	442	442	255.256
dusC	Enzyme; tRNA modification	tRNA-dihydrouridine synthase C	8.24685	8.24685	-8.24685	-1.23357	74	74	43.555	60	60	35.3081
dut	Enzyme; 2'-Deoxyribonucleotide metabolism	dUTP pyrophosphatase; dUTPase	15.9276	15.9276	-15.9276	-1.14795	101	101	123.586	88	88	107.659
dxr	Putative transport; Not classified	1-deoxy-D-xylulose 5-phosphate (DXP) reductoisomerase, NAPDH-dependent; also called 2-C-methyl-D-erythritol 4-phosphate (MEP) synthase; alternative nonmevalonate (DXP) pathway for terpenoid biosynthesis; dimeric	6.97877	6.97877	6.97877	1.11008	136	136	63.3956	151	151	70.3744
dxs	Enzyme; Central intermediary metabolism: Pool, multipurpose conversions	DXP synthase; DXP is precursor to isoprenoids, thiamine, pyridoxol	27.2375	27.2375	27.2375	1.42897	212	212	63.4947	303	303	90.7322
eaeH	Factor; Not classified	Pseudogene, intimin homolog; N-terminal fragment, interrupted/deleted by IS3A	1.28098	1.28098	-1.28098	-1.20023	12	12	7.67855	10	10	6.39757
eamA	Null	Efflux pump for cysteine and O-acetyl-L-serine; part of a L-cysteine/L-cystine shuttle system confering hydrogen peroxide resistance	4.9527	4.9527	4.9527	1.15363	52	52	32.2385	60	60	37.1912
eamB	Null	Cysteine and O-acetylserine exporter, inner membrane protein	4.74215	4.74215	4.74215	1.55526	9	9	8.54042	14	14	13.2826
ebgA	Enzyme; Degradation of small molecules: Carbon compounds	Evolved beta-D-galactosidase, alpha subunit; normal substrate and function unknown; alpha(4)beta(4) holoenzyme	3.61008	3.61008	-3.61008	-1.32812	81	81	14.6123	61	61	11.0023
ebgC	Enzyme; Degradation of small molecules: Carbon compounds	Evolved beta-D-galactosidase, beta subunit; cupin superfamily; normal substrate and function unknown; alpha(4)beta(4) holoenzyme	2.47611	2.47611	2.47611	1.14264	14	14	17.3592	16	16	19.8353
ebgR	Regulator; Degradation of small molecules: Carbon compounds	ebgAC operon repressor	28.9243	28.9243	-28.9243	-2.13374	96	96	54.4365	45	45	25.5123
ecnA	Null	Lipoprotein antitoxin to bacteriolytic lipoprotein entericidin B (ecnB) toxin	4.43005	4.43005	-4.43005	-1.50029	3	3	13.2851	2	2	8.85505
ecnB	Null	Bacteriolytic lipoprotein entericidin B toxin	41.7416	41.7416	41.7416	3.19939	5	5	18.9787	16	16	60.7204
eco	Regulator; Degradation of proteins, peptides, glyco	Ecotin, serine protease inhibitor	79.95	79.95	-79.95	-1.19909	422	422	481.524	352	352	401.574
ecpA	Structural component; Surface structures	ECP pilin	12.3374	12.3374	-12.3374	-2.85769	20	20	18.9787	7	7	6.64129
ecpB	Factor; Surface structures	Periplasmic pilus chaperone required for ECP formation	3.33791	3.33791	-3.33791	-1.3639	15	15	12.5106	11	11	9.17272
ecpC	Membrane; Outer membrane constituents	Predicted ECP usher outer membrane porin protein; export, assembly and anchoring of ECP; putative EcpBE-EcpC dual chaperone-usher	5.96494	5.96494	-5.96494	-2.35045	47	47	10.3819	20	20	4.41701
ecpD	Structural component; Surface structures	Polymerized tip adhesin of ECP fibers	13.238	13.238	-13.238	-2.77325	61	61	20.7034	22	22	7.46539
ecpE	Factor; Surface structures	Periplasmic pilus chaperone required for ECP formation	0.782833	0.782833	0.782833	1.08313	12	12	9.41729	13	13	10.2001
ecpR	Putative regulator; Not classified	Putative transcriptional regulator for the ecp operon	12.2746	12.2746	-12.2746	-3.16727	19	19	17.9383	6	6	5.66364
eda	Enzyme; Central intermediary metabolism: Entner-Douderoff	KHG/KDPG aldolase; 2-dehydro-3-deoxy-phosphogluconate/4-hydroxy-2-oxoglutarate aldolase; trimeric	13.009	13.009	13.009	1.09783	153	153	132.975	168	168	145.984
edd	Enzyme; Central intermediary metabolism: Entner-Douderoff	Phosphogluconate dehydratase; growth on gluconate	10.4773	10.4773	-10.4773	-1.26381	163	163	50.1931	129	129	39.7158
eex	#N/A		25.4552	25.4552	-25.4552	-2.30044	23	23	45.0295	10	10	19.5743
efeB	Null	Deferrrochelatase, periplasmic; inactive acid inducible low-pH ferrous ion transporter EfeUOB; periplasmic acid peroxidase; heme cofactor	7.90588	7.90588	-7.90588	-1.15022	138	138	60.535	120	120	52.6291
efeO	Null	Inactive acid-inducible low-pH ferrous ion transporter EfeUOB; acid-inducible periplasmic protein	23.2652	23.2652	-23.2652	-1.27192	220	220	108.825	173	173	85.5596
efeU	Null	Pseudogene reconstruction, ferrous iron permease; intact gene involved in iron uptake	13.4545	13.4545	-13.4545	-1.27422	93	93	62.52	73	73	49.0655
efp	Factor; Proteins - translation and modification	Polyproline-specific translation elongation factor EF-P	51.2524	51.2524	-51.2524	-1.12171	480	480	472.359	428	428	421.107
elaA	Null	GNAT family putative N-acetyltransferase	1.18821	1.18821	1.18821	1.01171	84	84	101.45	85	85	102.638
elaB	Null	Ribosome-binding protein, function unknown; probably membrane-anchored; DUF883 family	23.7232	23.7232	-23.7232	-1.24552	66	66	120.347	53	53	96.6242
elaD	Putative enzyme; Not classified	Protease, capable of cleaving an AMC-ubiquitin model substrate; physiological substrate unknown	20.7183	20.7183	-20.7183	-3.81323	61	61	28.0829	16	16	7.3646
elbB	Putative factor; Not classified	Involved in isoprenoid biosynthesis; also known as sigma cross-reacting protein 27A	23.0553	23.0553	-23.0553	-1.22337	148	148	126.269	121	121	103.214
elfA	Structural component; Surface structures	Laminin-binding fimbrin subunit, FimA homolog	3.10005	3.10005	-3.10005	-4.00076	4	4	4.13314	1	1	1.03309
elfC	Putative membrane; Outer membrane constituents	Putative outer membrane fimbrial subunit export usher protein	5.36418	5.36418	-5.36418	-1.92629	52	52	11.1552	27	27	5.79102
elfD	Putative factor; Surface structures	Putative periplasmic pilus chaperone, induced by AI-2 pheromone	5.56551	5.56551	-5.56551	-1.63667	18	18	14.307	11	11	8.74152
elfG	Putative structural component; Surface structures	FimA homolog, function unknown	6.2531	6.2531	-6.2531	-1.92344	25	25	13.0246	13	13	6.77151
emrA	Transport; Drug/analog sensitivity	EmrAB-TolC multidrug resistance pump; periplasmic membrane fusion component, signal anchor; energy-dependent efflux of octane, thiolactomycin and the uncouplers DNP, CCCP, and FCCP	2.84223	2.84223	2.84223	1.0478	125	125	59.4602	131	131	62.3024
emrB	Putative transport; Drug/analog sensitivity	EmrAB-TolC multidrug resistance pump; energy-dependent efflux of octane, thiolactomycin, and uncouplers DNP, CCCP, and FCCP; inner membrane-spanning translocase	5.07951	5.07951	-5.07951	-1.2595	68	68	24.6538	54	54	19.5743
emrD	Transport; Drug/analog sensitivity	Multidrug resistance pump; overexpression resistance to uncouplers and detergents	11.3027	11.3027	-11.3027	-2.09131	46	46	21.6598	22	22	10.357
emrE	Transport; Drug/analog sensitivity; Phage or Prophage Related	Multidrug resistance pump, DLP12 prophage; methylviologen sensitivity	13.4115	13.4115	-13.4115	-1.38122	29	29	48.5924	21	21	35.1809
emrK	Putative transport; Drug/analog sensitivity	EmrKY-TolC multidrug resistance efflux pump, membrane fusion protein; overexpression resistance to deoxycholate; signal anchored membrane protein	5.75286	5.75286	-5.75286	-3.00057	18	18	8.62847	6	6	2.87561
emrY	Putative transport; Drug/analog sensitivity	EmrKY-TolC multidrug resistance efflux pump; overexpression resistance to deoxycholate	18.1286	18.1286	-18.1286	-5.54651	61	61	22.1159	11	11	3.98736
emtA	Enzyme; Murein sacculus, peptidoglycan	Membrane-bound lytic transglycosylase E, lipoprotein; involved in limited murein hydrolysis	9.13249	9.13249	-9.13249	-1.11385	98	98	89.3488	88	88	80.2163
endA	Enzyme; Degradation of DNA	DNA-specific endonuclease I, periplasmic; inhibited by RNA; extensive DNA breakdown	5.51864	5.51864	-5.51864	-1.53875	20	20	15.762	13	13	10.2433
eno	Enzyme; Energy metabolism, carbon: Glycolysis	Enolase; phosphoprotein; component of RNA degradosome	3.89682	3.89682	3.89682	1.00186	4868	4868	2091.01	4878	4878	2094.9
entA	Enzyme; Biosynthesis of cofactors, carriers: Enterochelin	2,3-Dihydro-2,3-dihydroxybenzoate dehydrogenase; enterobactin biosynthesis	5.97819	5.97819	-5.97819	-1.44472	26	26	19.4208	18	18	13.4426
entB	Enzyme; Biosynthesis of cofactors, carriers: Enterochelin	Isochorismatase, aryl carrier protein (ArCP); also called 2,3-dihydro-2,3-dihydroxybenzoate synthase; enterobactin biosynthesis	7.79827	7.79827	7.79827	1.36338	33	33	21.4606	45	45	29.2588
entC	Enzyme; Biosynthesis of cofactors, carriers: Enterochelin	Isochorismate synthase; enterobactin biosynthesis	22.7645	22.7645	22.7645	1.77386	62	62	29.417	110	110	52.1816
entD	Enzyme; Biosynthesis of cofactors, carriers: Enterochelin	Enterochelin synthase, component D; EntB(ArCP)/EntF-CoA phosphopantetheinyltransferase; facilitates secretion of enterobactin peptide; enterobactin biosynthesis	8.08915	8.08915	-8.08915	-1.6003	24	24	21.5642	15	15	13.4751
entE	Enzyme; Biosynthesis of cofactors, carriers: Enterochelin	Enterochelin synthase, component E; 2,3-dihydroxybenzoate (DHB)-AMP ligase; holo-EntB(ArCP)-S-DHB formation; enterobactin biosynthesis	3.45338	3.45338	3.45338	1.06924	144	144	49.8748	154	154	53.3282
entF	Enzyme; Biosynthesis of cofactors, carriers: Enterochelin	Enterochelin synthase, component F; multifunctional: holo-EntF(PCP), primed by EntD; seryl-AMP, seryl-S-EntF synthase; DHB-Ser-S-EntF intermediate formation; enterobactin biosynthesis	11.3497	11.3497	11.3497	1.69266	114	114	16.3856	193	193	27.7353
entH	Null	Enterobactin synthesis proofreading thioesterase	5.38619	5.38619	5.38619	1.26643	15	15	20.2165	19	19	25.6026
entS	Putative transport; Not classified	Enterobactin exporter, iron-regulated	11.1383	11.1383	11.1383	1.2081	120	120	53.5227	145	145	64.661
envC	Enzyme; Murein sacculus, peptidoglycan	Activator of AmiB,C murein hydrolases, septal ring factor	13.7469	13.7469	-13.7469	-1.13799	256	256	113.366	225	225	99.6193
envR	#N/A		18.5164	18.5164	-18.5164	-3.4451	31	31	26.0893	9	9	7.57287
envY	Structural component; Outer membrane constituents	Thermoregulatory activator of porin expression, AraC family	5.85897	5.85897	-5.85897	-2.14326	15	15	10.9837	7	7	5.12477
envZ	Enzyme; Global regulatory functions	Osmosensor histidine protein kinase/phosphatase; regulates production of outer membrane proteins; dimeric	35.8581	35.8581	35.8581	1.49971	174	174	71.7572	261	261	107.615
epd	Enzyme; Central intermediary metabolism	Erythrose-4-P dehydrogenase	28.411	28.411	28.411	1.18417	282	282	154.264	334	334	182.674
epmA	Enzyme; Protein modification	Elongation Factor P Lys34 lysyltransferase; required for EF-P-mediated translation of polyprolines	9.13862	9.13862	-9.13862	-1.17044	110	110	62.7579	94	94	53.6192
epmB	Enzyme; Protein modification	Required for lysylation of EF-P Lys34; weak lysine 2,3-aminomutase activity; required for EF-P-mediated translation of polyprolines	17.3714	17.3714	-17.3714	-1.17044	220	220	119.295	188	188	101.923
epmC	Enzyme; Protein modification	Elongation Factor P Lys34 hydroxylase	38.6506	38.6506	-38.6506	-1.25024	190	190	193.106	152	152	154.455
eptA	Null	Lipid A phosphoethanolamine transferase; associated with polymyxin resistance	12.9001	12.9001	-12.9001	-1.86399	82	82	27.8308	44	44	14.9308
eptB	Null	KDO phosphoethanolamine transferase, Ca(2+)-inducible; required for Ca(2+) tolerance of heptose-deficient cells	2.97385	2.97385	-2.97385	-1.09595	103	103	33.9665	94	94	30.9927
eptC	Null	LPS heptose I phosphoethanolamine transferase	42.1706	42.1706	-42.1706	-1.47664	406	406	130.645	275	275	88.4739
era	Factor; Global regulatory functions	Ribosome-associated GTPase essential for growth; also required for a normal adaptation response to thermal stress; GTP-dependent autophosphorylating protein kinase activity; membrane-associated, 16S rRNA-binding protein; cell cycle arrest	59.7901	59.7901	-59.7901	-1.22271	533	533	328.256	436	436	268.466
erfK	#N/A		2.39741	2.39741	-2.39741	-1.08716	50	50	29.9022	46	46	27.5048
erpA	Null	Iron-sulfur cluster insertion protein; A-type Fe-S protein; essential for respiratory growth	135.784	135.784	135.784	1.57113	147	147	237.746	231	231	373.529
essD	Phage or Prophage Related	Prophage DLP12 S holin lysis protein	0.00884543	0.00884543	-0.00884543	-1.00019	18	18	46.4979	18	18	46.489
essQ	Phage or Prophage Related	Phage lambda S lysis holin protein homolog, Qin prophage	2.58321	2.58321	-2.58321	#DIV/0!	0	1	2.58321	0	0	0
etk	Null	Tyrosine-protein kinase, required for O-antigen capsule formation; autokinase; polymyxin resistance	15.0965	15.0965	-15.0965	-2.25575	106	106	27.1184	47	47	12.0219
etp	Enzyme; Not classified	Protein-tyrosine-phosphatase, required for O-antigen capsule formation; dephosphorylates Etk-P	24.9658	24.9658	-24.9658	-11.0021	22	22	27.4618	2	2	2.49605
eutA	Null	Reactivating factor for ethanolamine ammonia lyase EutBC	1.58982	1.58982	-1.58982	-3.00057	6	6	2.38451	2	2	0.794684
eutB	Enzyme; Degradation of small molecules: Amines	Ethanolamine ammonia lyase, large subunit, adenosylcobalamine-dependent; concerted induction requires both B12 and ethanolamine; heterodimeric	3.67677	3.67677	3.67677	1.07297	123	123	50.3898	132	132	54.0665
eutC	Enzyme; Degradation of small molecules: Amines	Ethanolamine ammonia lyase, small subunit, adenosylcobalamine-dependent; concerted induction requires both B12 and ethanolamine; heterodimeric	2.51842	2.51842	-2.51842	-1.09545	46	46	28.9041	42	42	26.3857
eutD	Putative enzyme; Degradation of small molecules: Amines	Phosphate acetyltransferase	2.19522	2.19522	-2.19522	-1.66698	10	10	5.48647	6	6	3.29126
eutE	Putative enzyme; Degradation of small molecules: Amines	Aldehyde oxidoreductase	1.58891	1.58891	1.58891	1.66635	6	6	2.38451	10	10	3.97342
eutG	Putative enzyme; Degradation of small molecules: Amines	Aldehyde reductase, converts acetaldehyde to ethanol; ethanol dehydrogenase	2.81832	2.81832	-2.81832	-3.00057	9	9	4.22708	3	3	1.40876
eutH	Putative transport; Degradation of small molecules: Amines	Ethanolamine transport	1.81977	1.81977	-1.81977	-1.44472	13	13	5.91171	9	9	4.09194
eutJ	Putative enzyme; Degradation of small molecules: Amines	Putative chaperonin	3.33343	3.33343	-3.33343	-3.50067	7	7	4.66645	2	2	1.33302
eutK	Null	Ethanolamine catabolic microcompartment shell protein	0.00402547	0.00402547	-0.00402547	-1.00019	19	19	21.1607	19	19	21.1567
eutL	Null	Ethanolamine catabolic microcompartment shell protein; forms a 2-dimensional protein membrane	3.37893	3.37893	3.37893	1.30744	13	13	10.9904	17	17	14.3693
eutM	Phenotype; Not classified	Ethanolamine catabolic microcompartment shell protein; forms a 2-dimensional protein membrane	5.69398	5.69398	-5.69398	-4.00076	4	4	7.59149	1	1	1.89751
eutN	Phenotype; Not classified	Ethanolamine catabolic microcompartment shell protein	1.93704	1.93704	1.93704	#DIV/0!	0	0	0	1	1	1.93704
eutP	Null	Probable P-loop NTPase ethanolamine utilization protein	13.9511	13.9511	-13.9511	-2.50048	20	20	23.2489	8	8	9.2978
eutQ	Putative enzyme; Not classified	Cupin-like superfamily protein, function unknown	11.1297	11.1297	-11.1297	-2.07732	27	27	21.4606	13	13	10.3309
eutR	Regulator; Not classified	eut operon transcriptional activator, AraC family; concerted induction requires both B12 and ethanolamine; autoregulatory	5.83071	5.83071	-5.83071	-1.57925	30	30	15.8967	19	19	10.066
eutS	Null	Ethanolamine catabolic microcompartment shell protein	3.32128	3.32128	-3.32128	#DIV/0!	2	2	3.32128	0	0	0
eutT	Null	Cobalamin adenosyltransferase	2.77626	2.77626	-2.77626	-3.00057	6	6	4.16399	2	2	1.38773
evgA	Putative regulator; Not classified	Response regulator for acid and drug resistance, cognate to EvgS; homodimeric	8.1874	8.1874	-8.1874	-1.07107	136	136	123.389	127	127	115.202
evgS	Putative regulator; Not classified	Sensor kinase for acid and drug resistance, cognate to EvgA	5.88775	5.88775	5.88775	1.10476	362	362	56.2011	400	400	62.0888
exbB	Transport; Transport of small molecules: Cations	Uptake of enterochelin; resistance or sensitivity to colicins; similarity with TolQ	60.6809	60.6809	60.6809	1.29279	273	273	207.248	353	353	267.929
exbD	Transport; Transport of small molecules: Cations	Uptake of enterochelin; resistance or sensitivity to colicins; similarity with TolR	64.1363	64.1363	64.1363	1.38556	127	127	166.344	176	176	230.481
exoD	Phage or Prophage Related	Pseudogene, C-terminal exonuclease fragment, DLP12 prophage	1.99648	1.99648	1.99648	1.12479	8	8	15.9993	9	9	17.9957
exoX	Null	Exodeoxyribonuclease 10, Exonuclease X; 3'-5' DNase; confers UV sensitivity in recJ, xseAB, sbcB background	2.52141	2.52141	2.52141	1.16644	18	18	15.1486	21	21	17.67
exuR	Regulator; Degradation of small molecules: Carbon compounds	Hexuronate regulon transcriptional repressor; autorepressor; D-tagaturonate- and D-fructuronate-inducible	15.8072	15.8072	-15.8072	-1.34401	86	86	61.7578	64	64	45.9505
exuT	Transport; Transport of small molecules: Carbohydrates, organic acids, alcohols	Hexuronate permease, for glucuronate and galacturonate	14.9435	14.9435	-14.9435	-3.23591	55	55	21.6269	17	17	6.68341
fabA	Enzyme; Fatty acid and phosphatidic acid biosynthesis	3R-3-hydroxydecanoyl acyl carrier protein (ACP) dehydratase; also called beta-hydroxydecanoylthioester dehydrase	64.4392	64.4392	64.4392	1.22618	265	265	284.9	325	325	349.339
fabB	Enzyme; Fatty acid and phosphatidic acid biosynthesis	3-oxoacyl-[acyl-carrier-protein] synthase I; beta-Ketoacyl-ACP synthase I; KAS I; homodimeric	130.55	130.55	130.55	1.20347	1404	1404	641.602	1690	1690	772.152
fabD	Enzyme; Fatty acid and phosphatidic acid biosynthesis	Malonyl-CoA-acyl carrier protein transacylase	21.4317	21.4317	21.4317	1.02498	1430	1430	857.961	1466	1466	879.392
fabF	Enzyme; Fatty acid and phosphatidic acid biosynthesis	Beta-ketoacyl-ACP synthase II; KAS II; homodimeric	18.0896	18.0896	-18.0896	-1.02883	1437	1437	645.579	1397	1397	627.489
fabG	Enzyme; Fatty acid and phosphatidic acid biosynthesis	Beta-ketoacyl-ACP reductase	2.89305	2.89305	2.89305	1.00385	990	990	751.557	994	994	754.45
fabH	Enzyme; Fatty acid and phosphatidic acid biosynthesis	Beta-ketoacyl-ACP synthase III; KAS III; monomer	2.84384	2.84384	2.84384	1.00676	719	719	420.528	724	724	423.372
fabI	Enzyme; Fatty acid and phosphatidic acid biosynthesis	Enoyl-ACP reductase, NADH dependent	61.4758	61.4758	61.4758	1.30609	284	284	200.842	371	371	262.318
fabR	Null	Transcriptional repressor of fabA and fabB	92.8958	92.8958	92.8958	1.21491	502	502	432.258	610	610	525.154
fabZ	Enzyme; Fatty acid and phosphatidic acid biosynthesis	3R-hydroxymyristoyl acyl carrier protein (ACP) dehydratase	98.9935	98.9935	98.9935	1.18555	436	436	533.502	517	517	632.495
fadA	Enzyme; Degradation of small molecules: Fatty acids	3-ketoacyl-CoA thiolase, fatty acid oxidation complex subunit beta	1.92036	1.92036	-1.92036	-1.12521	36	36	17.2569	32	32	15.3366
fadB	Enzyme; Degradation of small molecules: Fatty acids	Multifunctional fatty acid oxidation complex subunit alpha; four enzyme activities: L-3-hydroxyacyl-CoA dehydrogenase, 3-hydroxyacyl-CoA epimerase, dodecenoyl-CoA-delta-isomerase, and small-chain-length enoyl-CoA hydratase (cronotase)	6.87284	6.87284	6.87284	1.2619	103	103	26.2426	130	130	33.1155
fadD	Enzyme; Degradation of small molecules: Fatty acids	Acyl-CoA synthase	4.29694	4.29694	4.29694	1.18033	72	72	23.8281	85	85	28.125
fadE	Putative enzyme; Not classified	Medium-long-chain fatty acyl-CoA dehydrogenase	4.78773	4.78773	4.78773	1.24114	87	87	19.8543	108	108	24.642
fadH	Orf; Not classified	2,4-dienoyl CoA reductase, NADPH-dependent	12.4319	12.4319	12.4319	2.15344	39	39	10.7781	84	84	23.21
fadI	Putative enzyme; Not classified	Thiolase of anaerobic fatty acid oxidation complex FadIJ; 3-ketoacyl-CoA thiolase	6.37767	6.37767	6.37767	1.23054	65	65	27.6646	80	80	34.0423
fadJ	Putative enzyme; Not classified	Multifunctional anaerobic fatty acid oxidation complex FadIJ; has 3-hydroxyacyl-CoA dehydrogenase and medium-long-chain-length enoyl-CoA hydratase activities; probable beta-hydroxybutyryl-CoA epimerase and dodecenoyl-CoA-delta-isomerase	36.4032	36.4032	36.4032	1.88572	158	158	41.1002	298	298	77.5034
fadK	Putative enzyme; Not classified	Acyl-CoA synthase, anaerobic	3.7268	3.7268	-3.7268	-4.66755	14	14	4.74295	3	3	1.01615
fadL	Enzyme; Transport of small molecules: Carbohydrates, organic acids, alcohols	Fatty acid transport protein, outer membrane; long-chain fatty acid receptor	0.0165431	0.0165431	-0.0165431	-1.00019	209	209	86.9624	209	209	86.9459
fadM	Enzyme; fatty acid degradation	Long-chain acyl-CoA thioesterase III	6.99642	6.99642	-6.99642	-1.31275	21	21	29.3671	16	16	22.3707
fadR	Regulator; Degradation of small molecules: Fatty acids	Repressor/activator for fatty acid metabolism regulon; fatty acid-responsive transcription factor; fabAB, iclR activator (regulates aceBAK, glyoxylate shunt); fad repressor; homodimeric	28.6491	28.6491	28.6491	1.28437	130	130	100.745	167	167	129.394
fau	Putative enzyme; Not classified	5-formyltetrahydrofolate cycloligase, folinic acid catabolism; also known as 5,10-methenyltetrahydrofolate synthase (MTHFS)	17.2841	17.2841	-17.2841	-1.53154	49	49	49.801	32	32	32.5169
fbaA	Enzyme; Energy metabolism, carbon: Glycolysis	Fructose 1,6-bisphosphate aldolase, class II; binds Zn(II); homodimeric	413.896	413.896	413.896	1.21121	3793	3793	1959.63	4594	4595	2373.52
fbaB	Null	Fructose 1,6-bisphosphate aldolase, class I	3.70419	3.70419	3.70419	1.16257	43	43	22.7853	50	50	26.4895
fbp	Enzyme; Central intermediary metabolism: Gluconeogenesis	Fructose-1,6-bisphosphatase; allosteric: inhibited by AMP	21.8092	21.8092	-21.8092	-1.15685	288	288	160.857	249	249	139.048
fdhD	Phenotype; Energy metabolism, carbon: Anaerobic respiration	Redox enzyme maturation protein (REMP) for FdnG/FdoG; required as a sulfurtransferase for formate dehydrogenase activity; probable cytoplasmic protein	20.077	20.077	-20.077	-1.63861	77	77	51.5156	47	47	31.4386
fdhE	Phenotype; Energy metabolism, carbon: Anaerobic respiration	Redox enzyme maturation protein (REMP) for FdnG/FdoG; required for formate dehydrogenase activity; probable cytoplasmic protein	17.9205	17.9205	17.9205	1.04532	659	659	395.382	689	689	413.302
fdhF	Enzyme; Energy metabolism, carbon: Anaerobic respiration	Formate dehydrogenase H, selenopeptide; molybdate-dependent, sulfur-dependent; part of FHL-1 and FHL-2 (formate hydrogenlyase) complexes	1.82082	1.82082	-1.82082	-1.14022	57	57	14.8066	50	50	12.9858
fdnG	Enzyme; Energy metabolism, carbon: Anaerobic respiration	Formate dehydrogenase-N, selenopeptide, anaerobic; FDH-N; periplasmic	1.83118	1.83118	-1.83118	-1.62531	26	26	4.75962	16	16	2.92844
fdnH	Enzyme; Energy metabolism, carbon: Anaerobic respiration	Formate dehydrogenase-N, Fe-S subunit, anaerobic; FDH-N; periplasmic	5.04408	5.04408	-5.04408	-5.00095	10	10	6.3048	2	2	1.26072
fdnI	Enzyme; Energy metabolism, carbon: Anaerobic respiration	Formate dehydrogenase-N, cytochrome subunit, anaerobic; FDH-N	17.0662	17.0662	-17.0662	-2.17688	37	37	31.5674	17	17	14.5012
fdoG	Enzyme; Energy metabolism, carbon: Anaerobic respiration	Formate dehydrogenase-O, selenopeptide, aerobic	170.955	170.955	170.955	1.1708	5471	5473	1000.92	6403	6409	1171.87
fdoH	Enzyme; Energy metabolism, carbon: Anaerobic respiration	Formate dehydrogenase-O Fe-S subunit, aerobic	18.3703	18.3703	18.3703	1.02137	1391	1391	859.515	1421	1421	877.886
fdoI	Enzyme; Energy metabolism, carbon: Anaerobic respiration	Formate dehydrogenase-O cytochrome b556 subunit, aerobic	145.399	145.399	145.399	1.1328	1248	1248	1094.89	1414	1414	1240.29
fdrA	Transport; Protein, peptide secretion	Multicopy suppressor of dominant negative ftsH mutations	1.67265	1.67265	-1.67265	-6.00114	6	6	2.0071	1	1	0.334453
fdx	Carrier; Energy metabolism, carbon: Electron transport	Ferredoxin, an iron-sulfur protein; involved in assembly of other Fe-S clusters	290.374	290.374	290.374	1.30304	577	577	958.188	752	752	1248.56
feaB	Enzyme; Degradation of small molecules: Carbon compounds	Phenylacetaldehyde dehydrogenase	0.370355	0.370355	0.370355	1.04526	22	22	8.18362	23	23	8.55398
feaR	Regulator; Not classified	Transcriptional activator for tynA and feaB, AraC family	11.6966	11.6966	11.6966	1.86328	22	22	13.549	41	41	25.2457
fecA	Membrane; Transport of small molecules: Cations	TonB-dependent outer membrane ferric citrate transporter; signal transducer: ferric citrate extracelluar receptor and transmembrane signaling transmittor to the periplasmic sigma-19 activating protein FecR; ferric citrate uptake and iron utilization	85.377	85.377	85.377	1.37886	939	939	225.35	1295	1295	310.727
fecB	Transport; Transport of small molecules: Cations	Ferric citrate ABC transporter periplasmic binding protein	49.3777	49.3777	49.3777	1.2049	389	390	240.986	470	470	290.363
fecC	Transport; Transport of small molecules: Cations	Ferric citrate ABC transporter permease	6.13441	6.13441	6.13441	1.14081	78	78	43.5656	89	89	49.7
fecD	Transport; Transport of small molecules: Cations	Ferric citrate ABC transporter permease	9.90534	9.90534	9.90534	1.41437	41	41	23.9049	58	58	33.8102
fecE	Transport; Transport of small molecules: Cations	Ferric citrate ABC transporter ATPase	22.5462	22.5462	-22.5462	-1.18046	203	203	147.485	172	172	124.939
fecI	Regulator; Global regulatory functions	RNA polymerase sigma-19 factor; fecA promoter RNAP sigma factor	45.9473	45.9473	45.9473	2.19403	36	36	38.481	79	79	84.4283
fecR	Regulator; Transport of small molecules: Cations	Anti-sigma-19 ferric citrate transmembrane signal transducer; periplasmic signal receiver for FecA-bound extracellular ferric citrate and transmittor for cytoplasmic sigma-19 activation	4.09849	4.09849	-4.09849	-1.17971	46	46	26.9044	39	39	22.8059
feoA	Transport; Transport of small molecules: Cations	Ferrous iron uptake, required for full FeoB activity	0.0107076	0.0107076	-0.0107076	-1.00019	23	23	56.2869	23	23	56.2762
feoB	Transport; Transport of small molecules: Cations	Putative ferrous iron permease with GTP-binding domain	9.38186	9.38186	-9.38186	-1.17511	262	262	62.9583	223	223	53.5765
feoC	Null	Putative Fe-S-sensing transcriptional regulator for feoABC; required for full FeoB activity	25.8855	25.8855	25.8855	1.68718	16	16	37.6692	27	27	63.5546
fepA	Membrane; Transport of small molecules: Cations	Ferrienterobactin outer membrane receptor	5.96995	5.96995	5.96995	1.24976	96	96	23.9025	120	120	29.8725
fepB	Transport; Transport of small molecules: Cations	Ferrienterobactin ABC transporter periplasmic binding protein	2.32519	2.32519	2.32519	1.06759	59	59	34.3997	62	63	36.7249
fepC	Transport; Transport of small molecules: Cations	Ferrienterobactin ABC transporter ATPase	13.684	13.684	-13.684	-1.31771	83	83	56.7547	63	63	43.0707
fepD	Transport; Transport of small molecules: Cations	Ferrienterobactin ABC transporter permease	3.33235	3.33235	-3.33235	-1.54575	17	17	9.43837	11	11	6.10602
fepE	Transport; Transport of small molecules: Cations	Ferrienterobactin transport, membrane protein; regulator of length of O-antigen component of lipopolysaccharide chains	14.2697	14.2697	-14.2697	-5.83444	35	35	17.2214	6	6	2.95168
fepG	Transport; Transport of small molecules: Cations	Ferrienterobactin ABC transporter permease	0.564046	0.564046	-0.564046	-1.0502	21	21	11.8001	20	20	11.236
fes	Enzyme; Transport of small molecules: Cations	Enterochelin esterase	7.9245	7.9245	7.9245	1.15664	102	102	50.5897	118	118	58.5142
ffh	Transport; Protein, peptide secretion	Signal Recognition Particle (SRP) protein, with 4.5S RNA; GTPase involved in co-translational protein translocation into and through membranes	11.9316	11.9316	-11.9316	-1.04441	685	685	280.626	656	656	268.694
fhlA	Regulator; Energy metabolism, carbon: Fermentation	Formate hydrogen lyase system activator, global regulator	5.10112	5.10112	-5.10112	-1.54315	54	54	14.4928	35	35	9.39172
fhuA	Membrane; Outer membrane constituents	Outer membrane transporter for ferrichrome-iron; interacts with TonB; receptor for microcin J25, colicin M, and phages T1, T5, phi80; transports albomycin and rifamycin	36.495	36.495	36.495	1.13925	1054	1054	262.079	1201	1201	298.574
fhuB	Transport; Transport of small molecules: Cations	Iron(3+)-hydroxamate import ABC transporter permease; ferrichrome uptake	3.10057	3.10057	-3.10057	-1.10912	112	112	31.5144	101	101	28.4139
fhuC	Transport; Transport of small molecules: Cations	Iron(3+)-hydroxamate import ABC transporter ATPase; ferrichrome uptake	9.07637	9.07637	9.07637	1.14751	88	88	61.531	101	101	70.6074
fhuD	Transport; Transport of small molecules: Cations	Iron(3+)-hydroxamate import ABC transporter periplasmic binding protein; ferrichrome uptake; fhuD mutants are albomycin resistant	16.9002	16.9002	16.9002	1.65822	41	41	25.6756	68	68	42.5758
fhuE	Transport; Transport of small molecules: Cations	Outer membrane receptor for ferric-rhodotorulic acid; also receptor for ferric siderophores coprogen and ferrioxamine B	9.68495	9.68495	-9.68495	-1.57606	104	104	26.4974	66	66	16.8125
fhuF	Null	Siderophore-iron reductase; releases iron from hydroxamate-type siderophores; cytoplasmic	13.394	13.394	13.394	1.06356	298	298	210.743	317	317	224.137
fic	Null	Stationary phase-induced protein, putative toxin	17.5686	17.5686	17.5686	1.35823	53	53	49.0425	72	72	66.6111
fieF	Putative transport; Not classified	Ferrous-iron and zinc efflux pump; cation diffusion facilitator family; dimeric	5.53405	5.53405	5.53405	1.04034	222	222	137.176	231	231	142.71
fimA	Structural component; Surface structures	Fimbrin type 1, major structural subunit; phase variation	32.5564	32.5564	-32.5564	-1.18627	204	204	207.335	172	172	174.778
fimB	Regulator; Surface structures	Site-specific recombinase, fimA promoter inversion; mediates fimbriae phase switching, along with FimE	1.86492	1.86492	-1.86492	-1.02489	83	83	76.8024	81	81	74.9375
fimC	Factor; Surface structures	Periplasmic chaperone for type 1 fimbriae; FimCD chaperone-usher transport	14.6067	14.6067	-14.6067	-1.67889	47	47	36.1223	28	28	21.5156
fimD	Membrane; Outer membrane constituents	Fimbrial usher outer membrane porin protein; export, assembly and anchoring of type 1 fimbriae (pili); FimCD chaperone-usher	19.2573	19.2573	-19.2573	-2.65505	146	146	30.8928	55	55	11.6355
fimE	Regulator; Surface structures	Site-specific recombinase, fimA promoter inversion; biased towards the "ON to OFF" fimbriae phase switching direction	19.628	19.628	-19.628	-6.25119	25	25	23.3658	4	4	3.73781
fimF	Structural component; Surface structures	Fimbrin type 1 minor component; fimbrial morphology, assembly	1.051	1.051	-1.051	-2.00038	2	2	2.1016	1	1	1.0506
fimG	Structural component; Surface structures	Fimbrin type 1 minor component; fimbriae length; perhaps inhibits polymerization in type 1 fimbriae assembly	17.7143	17.7143	-17.7143	-5.00095	20	20	22.1418	4	4	4.42753
fimH	Structural component; Surface structures	Minor type 1 fimbrial subunit; membrane-specific adhesin; mediates mannose-binding to host surfaces	12.3592	12.3592	-12.3592	-3.50067	28	28	17.3015	8	8	4.94235
fimI	Structural component; Surface structures	FimA homolog required for fimbriae biosynthesis	44.4392	44.4392	-44.4392	-2.07539	83	83	85.7627	40	40	41.3236
fimZ	#N/A		11.4599	11.4599	-11.4599	-4.25081	17	17	14.9851	4	4	3.52523
fis	Factor; DNA - replication, repair, restriction/modification	Transcriptional activator for rRNA operons, bends DNA; interacts with RNAP; nucleoid-associated protein; dimeric	124.015	124.015	-124.015	-2.15831	123	123	231.08	57	57	107.066
fiu	Membrane; Outer membrane constituents	TonB-dependent ferric iron outer membrane transporter; siderophore receptor for ferri-dihydroxybenzoylserine, ferri-dihydroxybenzoate and other catecholate siderophores; surface receptor for colicins G, H, and E492	9.76705	9.76705	9.76705	1.25617	156	156	38.127	196	196	47.8941
fixA	Putative enzyme; Energy metabolism, carbon: Electron transport	Required for anaerobic carnitine reduction	10.8561	10.8561	-10.8561	-4.7509	19	19	13.7503	4	4	2.89426
fixB	Putative enzyme; Energy metabolism, carbon: Electron transport	Required for anaerobic carnitine reduction	0.593456	0.593456	-0.593456	-1.10021	11	11	6.51562	10	10	5.92217
fixC	Putative carrier; Energy metabolism, carbon: Electron transport	Predicted flavoprotein oxidoreductase; may be involved in anaerobic carnitine reduction; predicted FAD-binding domain; function unknown	4.33613	4.33613	-4.33613	-2.25043	18	18	7.80384	8	8	3.46771
fixX	Putative carrier; Not classified	Related to carnitine metabolism	17.4367	17.4367	-17.4367	#DIV/0!	9	9	17.4367	0	0	0
fklB	Enzyme; Proteins - translation and modification	FKBP-type peptidyl-prolyl cis-trans isomerase; contains pipecolic acid residue	11.6049	11.6049	11.6049	1.03004	430	430	386.359	443	443	397.964
fkpA	Enzyme; Proteins - translation and modification	Periplasmic peptidylprolyl cis,trans isomerase; heat shock inducible; PPIase-independent chaperone activity, binds FK506	112.288	112.288	112.288	1.08661	1889	1889	1296.45	2053	2053	1408.74
fkpB	Putative enzyme; Proteins - translation and modification	FKBP-type peptidyl-prolyl cis-trans isomerase	22.2744	22.2744	22.2744	1.10505	171	171	212.03	189	189	234.305
fldA	Enzyme; Energy metabolism, carbon: Electron transport	Flavodoxin I	17.9459	17.9459	-17.9459	-1.04146	429	429	450.793	412	412	432.847
fldB	Enzyme; Energy metabolism, carbon: Aerobic respiration	Flavodoxin-2	24.6115	24.6115	-24.6115	-1.17715	153	153	163.544	130	130	138.933
flgA	Putative structure; Surface structures	Flagellar basal body P-ring formation	4.22515	4.22515	4.22515	1.71396	7	7	5.91791	12	12	10.1431
flgB	Structural component; Surface structures	Flagellar basal body rod subunit	9.36037	9.36037	9.36037	1.4115	17	17	22.7472	24	24	32.1075
flgC	Structural component; Surface structures	Flagellar basal body rod subunit	0.00288296	0.00288296	-0.00288296	-1.00019	11	11	15.1549	11	11	15.152
flgD	Putative structure; Surface structures	Flagellar basal body rod modification	6.40816	6.40816	6.40816	1.29605	27	27	21.6456	35	35	28.0537
flgE	Structural component; Surface structures	Flagellar hook subunit protein	5.99332	5.99332	5.99332	1.21644	60	60	27.691	73	73	33.6844
flgF	Structural component; Surface structures	Flagellar basal body rod subunit	5.90309	5.90309	5.90309	4.99905	2	2	1.47612	10	10	7.37921
flgG	Structural component; Surface structures	Flagellar basal body rod major subunit	0.715322	0.715322	-0.715322	-1.0502	21	21	14.9648	20	20	14.2495
flgH	Structural component; Surface structures	Flagellar synthesis, basal body L-ring lipoprotein	1.59589	1.59589	1.59589	1.99962	2	2	1.59649	4	4	3.19238
flgI	Putative structural component; Surface structures	Basal body P-ring flagellar protein	0.506433	0.506433	0.506433	1.05862	17	17	8.63895	18	18	9.14538
flgJ	Structure; Surface structures; enzyme; Murein sacculus, peptidoglycan	Flagellar rod assembly protein/beta-N-acetylglucosaminidase; bifunctional; autolysin	2.37202	2.37202	-2.37202	-1.16689	28	28	16.5852	24	24	14.2132
flgK	Structural component; Surface structures	Flagellar synthesis, hook-associated protein	2.37638	2.37638	-2.37638	-1.77812	16	16	5.43041	9	9	3.05402
flgL	Structural component; Surface structures	Flagellar synthesis, hook-associated protein	2.92673	2.92673	-2.92673	-1.23833	26	26	15.2068	21	21	12.2801
flgM	Factor; Surface structures	Anti-sigma 28 (FliA) factor; regulator of FlhD	15.1801	15.1801	15.1801	#DIV/0!	0	0	0	8	8	15.1801
flgN	Phenotype; Surface structures	Initiation of flagellar filament assembly	33.4586	33.4586	-33.4586	-1.92629	52	52	69.5795	27	27	36.121
flhA	Putative structural component; Surface structures	Flagellar export pore protein, integral membrane protein	1.88003	1.88003	-1.88003	-1.26947	33	33	8.85674	26	26	6.97671
flhB	Structural component; Not classified	Flagellin export apparatus, substrate specificity protein; determines the order of subunit export	1.94284	1.94284	-1.94284	-2.00038	8	8	3.88494	4	4	1.9421
flhC	Regulator; Surface structures	Transcriptional activator of flagellar class II operons; forms heterotetramer with FlhD; CsrA regulon; may be allosteric effector of FlhD	16.3851	16.3851	-16.3851	-2.30813	30	30	28.9106	13	13	12.5255
flhD	Regulator; Surface structures	Transcriptional activator of flagellar class II operons; forms heterotetramer with FlhC	11.1362	11.1362	-11.1362	-1.25024	35	35	55.6385	28	28	44.5023
flhE	Structural component; Surface structures	Proton seal during flagellar secretion; periplasmic; bound to flagellar basal body; required for full swarming motility	8.51869	8.51869	-8.51869	#DIV/0!	6	6	8.51869	0	0	0
fliA	Factor; Surface structures	Transcription factor sigma 28 for class III flagellar operons	3.09661	3.09661	3.09661	1.22199	18	18	13.9494	22	22	17.046
fliC	Structural component; Surface structures	Flagellin, structural gene, H-antigen	2.97743	2.97743	2.97743	1.14793	54	54	20.1273	62	62	23.1048
fliD	Putative structure; Surface structures	Hook-associated protein 2, axial family	3.96653	3.96653	-3.96653	-1.90945	21	21	8.32798	11	11	4.36144
fliE	Structural component; Surface structures	Flagellar synthesis; basal body component	1.77	1.77	1.77	1.33308	3	3	5.31404	4	4	7.08404
fliF	Structural component; Surface structures	Flagellar basal body M-ring protein	1.01194	1.01194	-1.01194	-1.06542	49	49	16.4803	46	46	15.4683
fliG	Structural component; Surface structures	Rotor protein for flagellar motor switching and energizing; role in flagellar assembly	5.60002	5.60002	5.60002	1.99962	10	10	5.60215	20	20	11.2022
fliH	Transport; Surface structures	Negative regulator of FliI ATPase activity; involved in flagellar assembly and export	2.43811	2.43811	-2.43811	-1.30025	13	13	10.5585	10	10	8.12035
fliI	Enzyme; Surface structures	Cytoplasmic membrane ATPase involved in flagellar assembly; involved in export of flagellar axial protein subunits	0.000463516	0.000463516	-0.000463516	-1.00019	6	6	2.43657	6	6	2.43611
fliJ	Structural component; Surface structures	Flagellin export apparatus soluble chaperone	8.79737	8.79737	-8.79737	-4.50086	9	9	11.3103	2	2	2.51292
fliK	Structural component; Surface structures	Hook filament junction; controls hook length	8.41032	8.41032	-8.41032	-2.41713	29	29	14.3451	12	12	5.93477
fliL	Putative structure; Surface structures	Affects rotational direction of flagella during chemotaxis	10.8004	10.8004	-10.8004	-3.25062	13	13	15.5993	4	4	4.79887
fliM	Structural component; Surface structures	Flagellar synthesis, motor switching and energizing	2.77779	2.77779	-2.77779	-1.29436	22	22	12.2144	17	17	9.43658
fliN	Structural component; Surface structures	Flagellar switch protein	10.779	10.779	10.779	2.99943	4	4	5.39106	12	12	16.1701
fliO	Putative structure; Surface structures	Flagellin export apparatus, integral membrane protein	13.7242	13.7242	-13.7242	-1.75033	21	21	32.0149	12	12	18.2908
fliP	Putative structure; Surface structures	Flagellin export apparatus, integral membrane protein	0.754768	0.754768	0.754768	1.12479	8	8	6.0485	9	9	6.80327
fliQ	Putative structure; Surface structures	Flagellin export apparatus, integral membrane protein	14.4664	14.4664	-14.4664	-8.00152	8	8	16.5326	1	1	2.06618
fliR	Putative enzyme; Surface structures	Flagellin export apparatus, integral membrane protein	7.09918	7.09918	-7.09918	-6.00114	12	12	8.51869	2	2	1.41951
fliS	Regulator; Surface structures	Flagellar chaperone, inhibits premature FliC assembly; cytosolic	13.576	13.576	-13.576	#DIV/0!	10	10	13.576	0	0	0
fliT	Regulator; Surface structures	Flagellar synthesis, predicted chaperone, role unknown	10.6719	10.6719	-10.6719	-8.00152	8	8	12.1962	1	1	1.52423
fliY	Putative transport; Not classified	Cystine-binding protein, periplasmic; part of a L-cysteine/L-cystine shuttle system confering hydrogen peroxide resistance; not required for motility; may regulate FliA (sigma 28)	22.9575	22.9575	22.9575	1.16901	195	195	135.836	228	228	158.794
fliZ	Structural component; Unknown	DNA-binding RpoS antagonist; transiently inhibits RpoS in post-exponential phase; timing factor allowing motility to continue for a while during starvation; not required for normal motility	1.01467	1.01467	-1.01467	-1.0502	21	21	21.2273	20	20	20.2126
flk	Putative factor; Surface structures	Prevents premature secretion of FlgM; senses flagellar assembly stage	7.85101	7.85101	-7.85101	-1.18689	89	89	49.8592	75	75	42.0081
flu	Membrane; Outer membrane constituents; Phage or Prophage Related	Antigen 43, phase-variable bipartite outer membrane protein; Ag43; fluffing protein; CP4-44 defective prophage; affects surface properties, piliation, colony morphology	3.76584	3.76584	-3.76584	-1.06997	322	322	57.5858	301	301	53.82
flxA	Phage or Prophage Related	Member of FliA regulon, function unknown, Qin prophage	3.35152	3.35152	-3.35152	-3.00057	0	3	5.0268	0	1	1.67528
fmt	Enzyme; Aminoacyl tRNA synthetases, tRNA modification	Methionyl-tRNA formyltransferase	24.7726	24.7726	-24.7726	-1.09034	508	508	298.999	466	466	274.226
fnr	Regulator; Global regulatory functions	Global transcription factor for anaerobic growth; FNR; [4FE-4S] cluster; homodimeric	0	0	0	1	0	0	0	0	0	0
focA	Putative transport; Degradation of small molecules: Carbon compounds	Formate channel; mutants are hypophosphite resistance and have elevated intracellular formate and reduced excreted formate	3.88819	3.88819	3.88819	1.05694	105	105	68.2836	111	111	72.1718
focB	Putative transport; Transport of small molecules: Carbohydrates, organic acids, alcohols	Probable bidirectional formate transporter 2	19.0606	19.0606	-19.0606	-3.63706	40	40	26.2885	11	11	7.22797
folA	Enzyme; Biosynthesis of cofactors, carriers: Folic acid	Dihydrofolate reductase; trimethoprim resistance	34.9097	34.9097	-34.9097	-1.18315	194	194	225.515	164	164	190.605
folB	Putative enzyme; Not classified	Dihydroneopterin aldolase	10.5918	10.5918	-10.5918	-1.29191	31	31	46.8759	24	24	36.2841
folC	Enzyme; Biosynthesis of cofactors, carriers: Folic acid	Dihydrofolate:folylpolyglutamate synthase	6.61953	6.61953	-6.61953	-1.05228	303	303	133.228	288	288	126.608
folD	Enzyme; Biosynthesis of cofactors, carriers: Folic acid	Methenyltetrahydrofolate dehydrogenase/cyclohydrolase	23.1746	23.1746	-23.1746	-1.72033	86	86	55.3469	50	50	32.1723
folE	Enzyme; Biosynthesis of cofactors, carriers: Folic acid	GTP cyclohydrolase I	10.8575	10.8575	-10.8575	-1.13851	107	107	89.2425	94	94	78.3851
folK	Enzyme; Biosynthesis of cofactors, carriers: Folic acid	6-Hydroxymethyl-7,8-dihydropterin pyrophosphokinase; monomeric	30.2353	30.2353	-30.2353	-1.49085	79	79	91.8333	53	53	61.598
folM	Enzyme; Not classified	Dihydromonapterin reductase, tetrahydromonapterin synthesis; NADPH-dependent; dihydrofolate reductase isozyme	10.8015	10.8015	10.8015	3.3327	6	6	4.63049	20	20	15.432
folP	Enzyme; Biosynthesis of cofactors, carriers: Folic acid	Dihydropteroate synthase	5.89767	5.89767	5.89767	1.06956	129	129	84.7806	138	138	90.6782
folX	Enzyme; Central intermediary metabolism: Pool, multipurpose conversions	Dihydroneopterin triphosphate epimerase, tetrahydromonapterin synthesis	47.5495	47.5495	47.5495	1.0982	315	315	484.193	346	346	531.742
fpr	Enzyme; Central intermediary metabolism: Pool, multipurpose conversions	Ferredoxin NADP reductase; FNR; flavodoxin reductase; anaerobic	58.2262	58.2262	58.2262	1.4404	177	177	132.211	255	255	190.437
frc	Enzyme; Oxalate catabolism	Formyl CoA transferase, NAD(P)-binding; oxalate catabolism; dimeric	4.90693	4.90693	-4.90693	-2.37545	19	19	8.47443	8	8	3.5675
frdA	Enzyme; Energy metabolism, carbon: Anaerobic respiration	Fumarate reductase flavoprotein subunit	40.3741	40.3741	40.3741	1.31541	415	415	128.004	546	546	168.378
frdB	Enzyme; Energy metabolism, carbon: Anaerobic respiration	Fumarate reductase iron-sulfur protein subunit	10.6505	10.6505	-10.6505	-1.09053	169	169	128.296	155	155	117.646
frdC	Enzyme; Energy metabolism, carbon: Anaerobic respiration	Fumarate reductase membrane anchor polypeptide	66.1851	66.1851	66.1851	1.47447	99	99	139.494	146	146	205.679
frdD	Enzyme; Energy metabolism, carbon: Anaerobic respiration	Fumarate reductase membrane anchor polypeptide	71.2746	71.2746	71.2746	2.58571	29	29	44.9479	75	75	116.223
fre	Enzyme; Energy metabolism, carbon: Electron transport	NAD(P)H-flavin reductase; ferrisiderophore reductase C	69.8856	69.8856	69.8856	1.28547	308	308	244.809	396	396	314.695
frlA	Putative transport; Not classified	Predicted fructoselysine transporter	7.08992	7.08992	-7.08992	-3.42922	24	24	10.0085	7	7	2.91859
frlB	Putative transport; Not classified	Fructoselysine 6-phosphate deglycase	3.2677	3.2677	3.2677	1.14612	41	41	22.3626	47	47	25.6303
frlC	Null	Fructoselysine 3-epimerase; interconverts fructoselysine and psicoselysine, allowing psicoselysine catabolism via the frl pathway	1.34481	1.34481	-1.34481	-1.13355	16	17	11.4146	15	15	10.0698
frlD	Putative enzyme; Not classified	Fructoselysine 6-kinase	0.712862	0.712862	-0.712862	-1.04565	23	23	16.3275	22	22	15.6146
frlR	Putative regulator; Not classified	Predicted regulator for fructoselysine operon yhfMNOQ; function unknown	17.5385	17.5385	-17.5385	-1.5114	68	68	51.8337	45	45	34.2952
frmA	Enzyme; Energy metabolism, carbon: Fermentation	Glutathione-dependent formaldehyde dehydrogenase	16.5763	16.5763	16.5763	1.35081	94	94	47.2519	127	127	63.8282
frmB	Enzyme; Formaldehyde degradation	S-formylglutathione hydrolase, formaldehyde degradation	1.32509	1.32509	1.32509	1.01981	100	100	66.9034	102	102	68.2285
frmR	Null	Negative regulator of the frmRAB operon	18.1748	18.1748	18.1748	1.20907	42	43	86.9308	52	52	105.106
frr	Factor; Proteins - translation and modification	Ribosome recycling factor (RRF); dissociates ribosomes from mRNA after termination of translation; tRNA mimic	31.2379	31.2379	-31.2379	-1.02484	1289	1289	1288.94	1258	1258	1257.7
frsA	Null	Fermentation-respiration switch protein; PTS Enzyme IIAGlc-binding protein, binds unphosphorylated form; has pNP-butyrate esterase activity in vitro	20.6238	20.6238	-20.6238	-1.49491	139	139	62.2959	93	93	41.6721
fruA	Regulator; Degradation of small molecules: Carbon compounds	Fructose permease, PTS Enzyme IIBC component	150.627	150.627	150.627	1.57599	793	793	261.509	1250	1250	412.137
fruB	Enzyme; Transport of small molecules: Carbohydrates, organic acids, alcohols	Multiphosphoryl transfer protein: fructose PTS EIIA and FPr; MTP-Fru; diphosphoryl transfer protein (DTP)	33.5309	33.5309	33.5309	1.62354	109	109	53.7747	177	177	87.3056
fruK	Enzyme; Energy metabolism, carbon: Glycolysis	Fructose-1-phosphate kinase; 1-phosphofructokinase	124.139	124.139	124.139	1.80661	259	259	153.903	468	468	278.043
frvA	Enzyme; Transport of small molecules: Carbohydrates, organic acids, alcohols	Predicted fructose-like PTS system enzyme IIA	9.98636	9.98636	-9.98636	-9.00171	9	9	11.2344	1	1	1.24803
frvB	Enzyme; Transport of small molecules: Carbohydrates, organic acids, alcohols	Predicted fructose-like PTS system enzyme IIBC	12.6812	12.6812	-12.6812	#DIV/0!	33	33	12.6812	0	0	0
frvR	Putative regulator; Not classified	Putative frv operon regulator; contains a PTS EIIA domain	11.8045	11.8045	-11.8045	-4.70089	47	47	14.9942	10	10	3.18964
frvX	Orf; Transport of small molecules: Carbohydrates, organic acids, alcohols	Peptidase homolog, function unknown	7.29448	7.29448	-7.29448	-3.00057	21	21	10.9407	7	7	3.6462
frwB	Enzyme; Degradation of small molecules: Carbon compounds	Predicted fructose-like PTS system enzyme IIB, component 1	13.9122	13.9122	-13.9122	-1.42132	27	27	46.9324	19	19	33.0202
frwC	Transport; Transport of small molecules: Carbohydrates, organic acids, alcohols	Predicted fructose-like PTS system enzyme IIC	19.634	19.634	-19.634	-3.37564	54	54	27.8987	16	16	8.26471
frwD	Enzyme; Degradation of small molecules: Carbon compounds	Predicted fructose-like PTS system enzyme IIB, component 2	13.0551	13.0551	-13.0551	-1.80034	18	18	29.3671	10	10	16.3119
fryA	Putative transport; Not classified	Putative fructose-like PTS system Enzyme I; also contains HPr and EIIA domains	3.80086	3.80086	-3.80086	-2.30813	30	30	6.70642	13	13	2.90556
fryB	Putative transport; Not classified	Predicted fructose-like PTS system Enzyme IIB	1.70699	1.70699	-1.70699	-1.50029	3	3	5.11903	2	2	3.41204
fryC	Putative transport; Not classified	Putative fructose-like PTS system Enzyme IIC	8.94266	8.94266	-8.94266	-3.22284	29	29	12.9658	9	9	4.02309
fsaA	Null	Fructose-6-phosphate aldolase A	5.05146	5.05146	-5.05146	-1.50029	18	18	15.1486	12	12	10.0972
fsaB	Putative enzyme; Not classified	Fructose-6-phosphate aldolase B	4.20475	4.20475	4.20475	1.33308	15	15	12.6239	20	20	16.8286
fsr	Putative transport; Not classified	Probable fosmidomycin exporter, membrane protein; overexpression confers fosmidomycin resistance	7.30666	7.30666	7.30666	1.38069	42	42	19.1932	58	58	26.4999
ftnA	Carrier; Transport of small molecules: Cations	Ferritin, major cytoplasmic iron storage protein	14.5965	14.5965	-14.5965	-1.08986	158	158	177.028	145	145	162.432
ftnB	Putative carrier; Transport of small molecules: Cations	Ferritin B, probable ferrous iron reservoir; ferritin-like protein; required for oxidatively damaged aconitase iron-sulfur cluster repair and virulence in Salmonella; apparently missing an active ferroxidase center	15.4824	15.4824	15.4824	1.21189	66	66	73.0681	80	80	88.5505
ftsA	Phenotype; Cell division	Cell division and septation protein, specific role unknown; recruited to FtsZ ring	46.7689	46.7689	46.7689	1.17298	612	612	270.372	718	718	317.141
ftsB	Null	Membrane protein required for cell division; septum localization dependent on Ftsl and FtsQ	17.9195	17.9195	-17.9195	-1.09545	115	115	205.664	105	105	187.744
ftsE	Phenotype; Not classified	Cell division ATP-binding protein; associated with the inner membrane via FtsX; null mutant has filamentous growth and requires high salt for viability	10.8186	10.8186	10.8186	1.09399	138	138	115.098	151	151	125.916
ftsH	Enzyme; Degradation of proteins, peptides, glyco	ATP-dependent membrane protease, complexed with HflCK; regulates lysogeny; mutants are defective in cell growth, septum formation and phage lambda development; mutants rescued by divalent cations; binds Zn(II); hexameric	186.387	186.387	186.387	1.24336	2656	2656	765.881	3303	3303	952.268
ftsI	Enzyme; Cell division	Transpetidase, PBP3; penicillin-binding protein 3 involved in septal peptidoglycan synthesis	11.9749	11.9749	11.9749	1.10249	370	370	116.837	408	408	128.812
ftsK	Phenotype; Cell division	DNA translocase at septal ring sorting daughter chromsomes	9.63045	9.63045	9.63045	1.10845	635	635	88.8004	704	704	98.4309
ftsL	Phenotype; Cell division	Cell division and growth, membrane protein	28.938	28.938	28.938	1.24652	77	77	117.388	96	96	146.326
ftsN	Phenotype; Cell division	Cell division and growth; multicopy suppresses ftsA12	79.5756	79.5756	79.5756	1.41114	333	333	193.547	470	470	273.123
ftsP	Phenotype; Not classified	Septal ring component that protects the divisome from stress; multicopy suppressor of ftsI(Ts)	3.1672	3.1672	-3.1672	-1.07428	116	116	45.8068	108	108	42.6396
ftsQ	Phenotype; Cell division	Divisome assembly protein; cell division and growth of wall at septum	27.4525	27.4525	27.4525	1.07288	561	561	376.683	602	602	404.136
ftsW	Membrane; Cell division	Putative lipid II flippase; divisome protein recruiting FtsI; SEDS protein	31.342	31.342	31.342	1.24799	282	282	126.385	352	352	157.727
ftsX	Membrane; Cell division	Integral membrane protein invoved in cell division; binds FtsE to the inner membrane	25.7815	25.7815	25.7815	1.15784	310	310	163.335	359	359	189.117
ftsY	Membrane; Cell division	Signal recognition particle (SRP) receptor, GTPase	32.7729	32.7729	32.7729	1.07181	1222	1222	456.389	1310	1310	489.162
ftsZ	Enzyme; Cell division	Septal ring GTPase required for cell division and growth; initiation of septation; tubulin-like protein	50.7852	50.7852	50.7852	1.15534	675	675	326.938	780	780	377.723
fucA	Enzyme; Degradation of small molecules: Carbon compounds	L-fuculose-1-phosphate aldolase	13.7796	13.7796	-13.7796	-2.06706	31	31	26.6932	15	15	12.9136
fucI	Enzyme; Degradation of small molecules: Carbon compounds	L-fucose isomerase	0.947604	0.947604	-0.947604	-1.03549	88	88	27.6474	85	85	26.6998
fucK	Enzyme; Degradation of small molecules: Carbon compounds	L-fuculose kinase	5.78368	5.78368	-5.78368	-1.14585	118	118	45.4389	103	103	39.6552
fucO	Enzyme; Degradation of small molecules: Carbon compounds	L-1,2-Propanediol oxidoreductase	15.0565	15.0565	-15.0565	-2.19272	57	57	27.6802	26	26	12.6237
fucP	Transport; Transport of small molecules: Carbohydrates, organic acids, alcohols	Fucose permease	8.89805	8.89805	-8.89805	-2.75052	33	33	13.9811	12	12	5.08308
fucR	Regulator; Degradation of small molecules: Carbon compounds	Positive regulatory protein for fuc regulon	26.6685	26.6685	26.6685	1.92069	38	38	28.9659	73	73	55.6344
fucU	Phenotype; Degradation of small molecules: Carbon compounds	L-fucose mutarotase	11.8648	11.8648	11.8648	1.4734	19	19	25.0627	28	28	36.9274
fumA	Enzyme; Energy metabolism, carbon: TCA cycle	Fumarase A, aerobic; negatively regulated by ryhB RNA as part of indirect positive regulation by Fur	334.466	334.466	334.466	1.34079	2897	2897	981.452	3885	3885	1315.92
fumB	Enzyme; Energy metabolism, carbon: TCA cycle	Fumarase B, anaerobic	14.9089	14.9089	-14.9089	-2.12861	83	83	28.1189	39	39	13.21
fumC	Enzyme; Energy metabolism, carbon: TCA cycle	Fumarase C, aerobic	51.25	51.25	51.25	2.37189	94	94	37.3573	223	223	88.6073
fur	Regulator; Global regulatory functions	Ferric iron uptake global transcriptional repressor; Fe(2)-responsive; zinc metalloprotein	86.055	86.055	86.055	1.27798	248	248	309.57	317	317	395.625
fusA	Factor; Proteins - translation and modification	Elongation Factor EF-G; GTPase required for translocation from the A-site to the P-site in the ribosome; fusidic acid resistance	245.811	245.811	-245.811	-1.0646	15354	15355	4050.92	14426	14426	3805.11
fxsA	Null	Suppresses F exclusion of phage T7	26.8951	26.8951	26.8951	2.21011	19	19	22.2254	42	42	49.1205
gabD	Enzyme; Central intermediary metabolism: Pool, multipurpose conversions	Succinate semialdehyde dehydrogenase, NADP-dependent; SSADH; SSDH	3.46407	3.46407	3.46407	1.69199	13	13	5.00598	22	22	8.47005
gabP	Transport; Transport of small molecules: Carbohydrates, organic acids, alcohols	GABA permease, membrane protein	4.78074	4.78074	-4.78074	-1.6003	32	32	12.7446	20	20	7.96386
gabT	Enzyme; Central intermediary metabolism: Pool, multipurpose conversions	4-aminobutyrate aminotransferase	0.428534	0.428534	0.428534	1.01171	84	84	36.5885	85	85	37.017
gadA	Enzyme; Central intermediary metabolism: Pool, multipurpose conversions	Glutamate decarboxylase A	4.38141	4.38141	-4.38141	-2.83387	2	17	6.77057	0	6	2.38916
gadB	Enzyme; Central intermediary metabolism: Pool, multipurpose conversions	Glutamate decarboxylase B, vitamin B6-dependent; hexameric	3.18766	3.18766	-3.18766	-1.40027	4	28	11.1515	4	20	7.96386
gadC	Putative transport; Not classified	Glutamate-GABA antiporter; glutamate-dependent enzyme, may function in protection against cytoplasmic acidification	15.2574	15.2574	-15.2574	-11.5022	46	46	16.7102	4	4	1.45278
gadE	Regulator; Not classified	Transcriptional regulator of gadA and gadBC	10.5691	10.5691	-10.5691	-2.42903	17	17	17.9651	7	7	7.39598
gadW	Putative regulator; Not classified	Transcriptional activator of gadA and gadBC; repressor of gadX	3.05751	3.05751	3.05751	1.16644	24	24	18.3695	28	28	21.427
gadX	Null	Transcriptional activator for gadA and gadBC, AraC family; repressed by HNS and GadW; stimulated by RpoS	16.2379	16.2379	-16.2379	-1.52203	70	70	47.3433	46	46	31.1054
galE	Enzyme; Degradation of small molecules: Carbon compounds	UDP-galactose 4-epimerase; hexose-1-phosphate uridylyltransferase	9.30603	9.30603	9.30603	1.09218	184	184	100.951	201	201	110.257
galK	Enzyme; Degradation of small molecules: Carbon compounds	Galactokinase	18.4136	18.4136	18.4136	1.09624	394	394	191.333	432	432	209.747
galM	Enzyme; Central intermediary metabolism: Pool, multipurpose conversions	Aldose 1-epimerase, type-1 mutarotase; galactose mutarotase; monomeric	7.47471	7.47471	7.47471	1.05108	273	273	146.328	287	287	153.802
galP	Transport; Transport of small molecules: Carbohydrates, organic acids, alcohols	D-galactose/H+ symporter	51.9634	51.9634	51.9634	1.40598	320	320	127.994	450	450	179.957
galR	Regulator; Degradation of small molecules: Carbon compounds	D-galactose regulon transcriptional repressor; galactose-inducible; autorepressor	4.87778	4.87778	-4.87778	-1.07915	123	123	66.5028	114	114	61.625
galS	Regulator; Degradation of small molecules: Carbon compounds	Repressor of the mgl operon and isorepressor of the gal operon; autoregulatory; homodimeric	19.8221	19.8221	19.8221	1.61636	60	60	32.1599	97	97	51.982
galT	Enzyme; Degradation of small molecules: Carbon compounds	Galactose-1-phosphate uridylyltransferase; Rob regulon, repressed	34.0774	34.0774	34.0774	1.27681	231	231	123.106	295	295	157.184
galU	Enzyme; Degradation of small molecules: Carbon compounds	Glucose-1-P uridylyltransferase; also called UDP-glucose pyrophosphorylase	14.0655	14.0655	14.0655	1.05354	428	428	262.721	451	451	276.786
gapA	Enzyme; Energy metabolism, carbon: Glycolysis	Glyceraldehyde 3-P dehydrogenase A	722.391	722.391	722.391	1.19362	6660	6660	3731.03	7951	7951	4453.42
gapC	Null	Pseudogene reconstruction, GAP dehydrogenase; glyceraldehyde 3-phosphate dehydrogenase C	15.0266	15.0266	15.0266	1.13754	196	196	109.254	223	223	124.28
garD	Null	D-galactarate dehydratase; uxaA paralog; contains conserved CxxS redox motif	3.19789	3.19789	-3.19789	-1.18022	59	59	20.9418	50	50	17.7439
garK	Null	Glycerate 2-kinase, glycolate-, glycerate- or glucarate-inducible; GKI; produces 2-phospho-glycerate	5.84405	5.84405	-5.84405	-1.80034	27	27	13.146	15	15	7.30194
garL	Null	2-dehydro-3-deoxygalactarate aldolase; homohexameric	8.68567	8.68567	-8.68567	-2.33378	21	21	15.1977	9	9	6.51208
garP	Null	Probable D-galactarate transporter, membrane protein	13.3755	13.3755	-13.3755	-4.2008	42	42	17.5542	10	10	4.17879
garR	Null	Tartronate semialdehyde reductase, glycerate- or galactarate-inducible	8.82863	8.82863	-8.82863	-1.87536	30	30	18.9144	16	16	10.0858
gatA	Enzyme; Transport of small molecules: Carbohydrates, organic acids, alcohols	Galactitol-specific PTS system EIIA component	194.047	194.047	194.047	1.06971	2260	2260	2783.71	2418	2418	2977.76
gatB	Enzyme; Transport of small molecules: Carbohydrates, organic acids, alcohols	Galactitol-specific PTS system EIIB component	663.11	663.11	663.11	1.27425	1235	1235	2417.89	1574	1574	3081
gatC	Transport; Transport of small molecules: Carbohydrates, organic acids, alcohols	Pseudogene reconstruction, galactitol-specific PTS system EIIC component	413.157	413.157	413.157	1.25581	3925	3925	1615.08	4930	4930	2028.24
gatD	Enzyme; Degradation of small molecules: Carbon compounds	Galactitol-1-phosphate dehydrogenase	229.352	229.352	229.352	1.07961	5375	5375	2880.99	5804	5804	3110.34
gatR	Null	Pseudogene reconstruction, repressor for gat operon; interrupted by IS3E	0.800555	0.800555	0.800555	1.00697	266	419	114.885	294	422	115.686
gatY	Enzyme; Degradation of small molecules: Carbon compounds	D-tagatose-1,6-bisphosphate aldolase, class II; requires GatZ subunit for full activity and stability	1036.41	1036.41	1036.41	1.51848	3063	3063	1998.92	4652	4652	3035.33
gatZ	Putative enzyme; Not classified	Tagatose bisphosphate aldolase GatYZ subunit; required for full activity and stability of GatY	1042.75	1042.75	1042.75	1.36335	6496	6496	2869.83	8858	8858	3912.59
gcd	Enzyme; Degradation of small molecules: Carbon compounds	Glucose dehydrogenase (pyrroloquinoline-quinone) quinoprotein; inner membrane protein	11.9064	11.9064	-11.9064	-1.46817	160	160	37.3383	109	109	25.4319
gcl	Enzyme; Central intermediary metabolism: Pool, multipurpose conversions	Glyoxylate carboligase, glyoxylate-inducible	3.44554	3.44554	-3.44554	-1.5241	32	32	10.0197	21	21	6.5742
gcvA	Regulator; Central intermediary metabolism: Pool, multipurpose conversions	Transcriptional activator for the gcv operon, glycine-induced	4.26188	4.26188	-4.26188	-1.11311	69	69	41.9393	62	62	37.6774
gcvH	Carrier; Central intermediary metabolism: Pool, multipurpose conversions	Glycine cleavage, carrier of aminomethyl group	277.409	277.409	277.409	1.55558	349	349	499.316	543	543	776.724
gcvP	Enzyme; Central intermediary metabolism: Pool, multipurpose conversions	Glycine dehydrogenase (decarboxylating)	95.8695	95.8695	95.8695	1.90606	544	545	105.809	1039	1039	201.679
gcvR	Regulator; Central intermediary metabolism: Pool, multipurpose conversions	Required for repression of gcv operon by GcvA; GcvA-GcvR repressor complex disrupted by glycine binding to GcvR	13.611	13.611	13.611	1.1344	104	104	101.273	118	118	114.884
gcvT	Enzyme; Central intermediary metabolism: Pool, multipurpose conversions	Aminomethyltransferase, tetrahydrofolate dependent; T-protein of the glycine cleavage system	121.71	121.71	121.71	1.43427	550	550	280.261	789	789	401.971
gdhA	Enzyme; Amino acid biosynthesis: Glutamate	Glutamate dehydrogenase, hexameric	11.6156	11.6156	11.6156	1.33308	84	84	34.8734	112	112	46.489
gfcA	Null	Threonine-rich inner membrane protein; required to make O-antigen capsule	5.47138	5.47138	-5.47138	-2.00038	6	6	10.9407	3	3	5.4693
gfcB	Putative regulator; Not classified	Lipoprotein required to make O-antigen capsule; predicted outer membrane location	7.78585	7.78585	-7.78585	-10.0019	10	10	8.65077	1	1	0.864912
gfcC	Null	Predicted periplasmic protein; required to make O-antigen capsule	11.2046	11.2046	-11.2046	-8.50162	17	17	12.6982	2	2	1.49362
gfcD	Null	Predicted periplasmic protein; required to make O-antigen capsule	6.38668	6.38668	-6.38668	-2.7148	38	38	10.1111	14	14	3.72444
gfcE	Transport; Not classified	Probable OMA family export channel; required to make O-antigen capsule; outer membrane auxillary lipoprotein	0.978344	0.978344	0.978344	1.49971	4	4	1.9578	6	6	2.93615
ggt	Enzyme; Biosynthesis of cofactors, carriers: Thioredoxin, glutaredoxin, glutathione	Gamma-glutamyltranspeptidase, glutathione metabolism; Ntn hydrolase; autocatalytic processing into two subunits; periplasmic	5.76514	5.76514	-5.76514	-1.37526	66	66	21.1281	48	48	15.363
ghrA	Enzyme; Not classified	Glyoxylate/hydroxypyruvate reductase A; activity higher on glyoxylate than hydroxypyruvate	3.55324	3.55324	3.55324	1.0592	101	101	60.0164	107	107	63.5696
ghrB	Null	Glyoxylate/hydroxypyruvate reductase B; 2-ketogluconate reductase; activity higher on hydroxypyruvate than glyoxylate	54.884	54.884	54.884	1.23448	409	409	234.063	505	505	288.947
glcA	Putative transport; Not classified	Glycolate permease; also recognizes lactate	13.925	13.925	-13.925	-6.25119	50	50	16.5768	8	8	2.65178
glcB	Enzyme; Central intermediary metabolism: Glyoxylate bypass	Malate synthase G	0.00864995	0.00864995	-0.00864995	-1.00019	177	177	45.4703	177	177	45.4616
glcC	Regulator; Degradation of small molecules: Carbon compounds	Transcriptional reperssor for glc operon, glycolate-binding	6.55608	6.55608	6.55608	1.17625	51	51	37.1983	60	60	43.7544
glcD	Enzyme; Degradation of small molecules: Carbon compounds	Glycolate oxidase subunit	2.97615	2.97615	-2.97615	-3.00057	12	12	4.46379	4	4	1.48765
glcE	Enzyme; Central intermediary metabolism: Pool, multipurpose conversions	Glycolate oxidase subunit	1.59007	1.59007	-1.59007	-1.75033	7	7	3.70923	4	4	2.11916
glcF	Enzyme; Central intermediary metabolism: Pool, multipurpose conversions	Glycolate oxidase 4Fe-4S iron-sulfur cluster subunit	1.36602	1.36602	1.36602	1.19977	15	15	6.83792	18	18	8.20394
glcG	Null	DUF336 family protein, function unknown	6.88202	6.88202	6.88202	1.24976	20	20	27.5543	25	25	34.4363
gldA	Enzyme; Central intermediary metabolism: Pool, multipurpose conversions	Glycerol dehydrogenase, NAD+ dependent; 1,2-propanediol:NAD+ oxidoreductase	4.5513	4.5513	-4.5513	-1.33359	36	36	18.1948	27	27	13.6435
glf	Enzyme; Degradation of small molecules: Carbon compounds	UDP-galactopyranose mutase	215.927	215.927	-215.927	-1.35491	1631	1631	824.326	1204	1204	608.4
glgA	Enzyme; Macromolecule synthesis, modification: Polysaccharides - (cytoplasmic)	Glycogen synthase	8.15289	8.15289	8.15289	1.09271	226	226	87.9374	247	247	96.0903
glgB	Enzyme; Macromolecule synthesis, modification: Polysaccharides - (cytoplasmic)	1,4-alpha-glucan branching enzyme; glycogen branching enzyme	21.4136	21.4136	21.4136	1.303	276	277	70.6717	361	361	92.0852
glgC	Enzyme; Macromolecule synthesis, modification: Polysaccharides - (cytoplasmic)	Glucose-1-phosphate adenylyltransferase; ADP-glucose pyrophosphorylase	14.2409	14.2409	-14.2409	-1.08169	438	438	188.575	405	405	174.334
glgP	Enzyme; Macromolecule synthesis, modification: Polysaccharides - (cytoplasmic)	Glycogen phosphorylase; alpha-glucan phosphorylase	17.0442	17.0442	17.0442	1.06848	1092	1092	248.9	1167	1167	265.945
glgS	Putative enzyme; Macromolecule synthesis, modification: Polysaccharides - (cytoplasmic)	Motility and biofilm regulator	13.8509	13.8509	13.8509	1.09979	50	50	138.8	55	55	152.651
glgX	Enzyme; Macromolecule synthesis, modification: Polysaccharides - (cytoplasmic)	Glycogen debranching enzyme	3.65734	3.65734	3.65734	1.04201	308	308	87.0598	321	321	90.7172
glk	Enzyme; Degradation of small molecules: Carbon compounds	Glucokinase	38.0788	38.0788	38.0788	1.19917	331	331	191.19	397	397	229.269
glmM	Putative enzyme; Central intermediary metabolism: Miscellaneous glucose metabolism	Phosphoglucosamine mutase; UDP-GlcNAc pathway, peptidoglycan, lipopolysaccharide synthesis; mRNA stability effects	63.72	63.72	63.72	1.16809	908	909	379.072	1062	1062	442.792
glmS	Enzyme; Central intermediary metabolism: Amino sugars	Glucosamine-6-phosphate synthase; glucosamine--fructose-6-phosphate aminotransferase; C-terminal F6P-binding domain has isomerase activity	7.25012	7.25012	7.25012	1.02084	1141	1141	347.895	1165	1165	355.146
glmU	Enzyme; Central intermediary metabolism: Sugar-nucleotide biosynthesis, conversions	Bifunctional glucosamine-1-phosphate acetyltransferase and N-acetylglucosamine-1-phosphate uridylyltransferase, hexameric	30.0435	30.0435	30.0435	1.08466	872	872	354.89	946	946	384.933
glnA	Enzyme; Amino acid biosynthesis: Glutamine	Glutamine synthase	68.0176	68.0176	68.0176	1.37611	457	457	180.847	629	629	248.865
glnB	Regulator; Amino acid biosynthesis: Glutamine	PII regulatory protein for glutamine synthase; potent activator of NRII/GlnL/NtrB phosphatase and inhibitor of NRII autophosphorylation; activates adenylation of GlnA by GlnE	16.4491	16.4491	16.4491	1.43451	23	23	37.8567	32	33	54.3058
glnD	Enzyme; Amino acid biosynthesis: Glutamine	Bifunctional uridylyltransferase/uridylyl-removing enzyme; (UTase/UR); controls uridylylation state and activity of PII(GlnB)	11.2782	11.2782	-11.2782	-1.35787	205	205	42.7926	151	151	31.5144
glnE	Enzyme; Proteins - translation and modification	Protein adenylyltransferase, modifies glutamine synthase; catalyzes adenylation and deadenylation	25.3131	25.3131	25.3131	1.27134	475	475	93.2903	603	604	118.603
glnG	Regulator; Amino acid biosynthesis: Glutamine	Nitrogen regulator I	0.7974	0.7974	-0.7974	-1.02551	81	81	32.0538	79	79	31.2564
glnH	Transport; Transport of small molecules: Amino acids, amines	Glutamine-binding protein, periplasmic	21.6183	21.6183	21.6183	1.10486	276	276	206.159	305	305	227.778
glnK	Regulator; Central intermediary metabolism: Pool, multipurpose conversions	Potent activator of NRII(GlnL/NtrB) phosphatase; trimeric; regulated through NRI/NRII two-component regulatory system; binds to membrane when inhibiting AmtB	0	0	0	1	0	0	0	0	0	0
glnL	Enzyme; Amino acid biosynthesis: Glutamine	Bifunctional kinase/phosphatase, nitrogen regulator II, NRII; homodimeric	0.538784	0.538784	-0.538784	-1.01389	74	74	39.3239	73	73	38.7851
glnP	Transport; Transport of small molecules: Amino acids, amines	Glutamine transport system permease protein GlnP	26.1941	26.1941	26.1941	1.56334	55	55	46.4979	86	86	72.6919
glnQ	Transport; Transport of small molecules: Amino acids, amines	Glutamine high-affinity transport system, ATP-binding protein	11.5914	11.5914	-11.5914	-1.14585	118	118	91.0664	103	103	79.475
glnS	Enzyme; Aminoacyl tRNA synthetases, tRNA modification	Glutamine--tRNA ligase	10.4342	10.4342	-10.4342	-1.04362	745	745	249.664	714	714	239.23
gloA	Enzyme; Central intermediary metabolism: Pool, multipurpose conversions	Glyoxalase I, lactoylglutathione lyase, Ni(2+) cofactor; inactivated by zinc; dimeric	2.77549	2.77549	-2.77549	-1.0131	157	157	214.711	155	155	211.935
gloB	Putative enzyme; Central intermediary metabolism: Pool, multipurpose conversions	Glyoxalase II, hydroxyacylglutathione hydrolase, Zn(2+) cofactor	2.97106	2.97106	-2.97106	-1.03005	138	138	101.852	134	134	98.8814
glpA	Enzyme; Energy metabolism, carbon: Anaerobic respiration	Anaerobic glycerol-3-phosphate dehydrogenase subunit A; FAD-binding	55.8066	55.8066	55.8066	1.7339	222	222	76.0407	385	385	131.847
glpB	Enzyme; Energy metabolism, carbon: Anaerobic respiration	Anaerobic glycerol-3-phosphate dehydrogenase subunit B; FMN-binding	54.4431	54.4431	54.4431	1.67181	183	183	81.0391	306	306	135.482
glpC	Enzyme; Energy metabolism, carbon: Anaerobic respiration	Anaerobic glycerol-3-phosphate dehydrogenase subunit C; 4Fe-4S iron-sulfur cluster and membrane anchor	53.3858	53.3858	53.3858	1.83789	136	136	63.715	250	250	117.101
glpD	Enzyme; Energy metabolism, carbon: Aerobic respiration	sn-Glycerol-3-phosphate dehydrogenase (aerobic); membrane-anchored	487.945	487.945	487.945	1.329	4003	4003	1483.12	5321	5321	1971.06
glpE	Phenotype; Energy metabolism, carbon: Anaerobic respiration	Thiosulfate:cyanide sulfurtransferase (rhodanese); in glpEGR operon, induced by glycerol	17.0508	17.0508	17.0508	1.34457	29	29	49.484	39	39	66.5347
glpF	Transport; Transport of small molecules: Carbohydrates, organic acids, alcohols	Aquaglyceroporin; glycerol facilitator	258.427	258.427	258.427	1.75496	519	519	342.303	911	911	600.73
glpG	Phenotype; Energy metabolism, carbon: Anaerobic respiration	Rhomboid intramembrane serine protease; complements the phenotypic defects of P. stuartii aarA; mutant is slightly cefotaxime resistant	5.9825	5.9825	5.9825	1.01916	465	465	312.224	474	474	318.206
glpK	Enzyme; Central intermediary metabolism: Pool, multipurpose conversions	Glycerol kinase	869.257	869.257	869.257	1.62823	3742	3742	1383.66	6094	6094	2252.92
glpQ	Enzyme; Central intermediary metabolism: Pool, multipurpose conversions	Glycerophosphodiester phosphodiesterase, periplasmic; tetrameric	432.286	432.286	432.286	1.35719	2336	2336	1210.24	3171	3171	1642.53
glpR	Regulator; Energy metabolism, carbon: Anaerobic respiration	Pseudogene, repressor of glp regulon; induced by glycerol phophate; tetrameric	8.10505	8.10505	-8.10505	-1.08354	143	143	105.126	132	132	97.0206
glpT	Transport; Transport of small molecules: Carbohydrates, organic acids, alcohols	sn-Glycerol-3-phosphate permease; fosfomycin sensitivity	494.819	494.819	494.819	1.3869	3115	3115	1278.95	4321	4321	1773.77
glpX	Phenotype; Not classified	Fructose 1,6 bisphosphatase; induced by glycerol, in glpFKX operon, not required for growth on glycerol	83.2774	83.2774	83.2774	1.35841	421	421	232.351	572	572	315.629
glrK	Putative regulator; Not classified	Sensor protein kinase regulating glmY sRNA; cognate response regulator is GlrR(QseF)	0.395496	0.395496	-0.395496	-1.01582	65	65	25.398	64	64	25.0025
glrR	Putative regulator; Not classified	Response regulator regulating glmY sRNA; cognate histidine sensor kinase is GlrK(QseE)	7.93278	7.93278	7.93278	1.21816	87	87	36.3624	106	106	44.2952
glsA	Enzyme; l-glutamine catabolism	Glutaminase 1, GlsA1	7.77593	7.77593	-7.77593	-2.08373	25	25	14.9511	12	12	7.17515
glsB	Enzyme; l-glutamine catabolism	Glutaminase 2; GlsA2	6.02498	6.02498	-6.02498	-1.19631	61	61	36.7168	51	51	30.6918
gltA	Enzyme; Energy metabolism, carbon: TCA cycle	Citrate synthase; hexameric	273.625	273.625	273.625	1.54801	1149	1149	499.309	1779	1779	772.934
gltB	Enzyme; Central intermediary metabolism: Pool, multipurpose conversions	Glutamate synthase, large subunit; autoprotease	7.36618	7.36618	7.36618	1.11639	505	506	63.2896	565	565	70.6558
gltD	Enzyme; Central intermediary metabolism: Pool, multipurpose conversions	Glutamate synthase, small subunit	2.76942	2.76942	-2.76942	-1.03117	233	233	91.6195	226	226	88.85
gltF	Regulator; Central intermediary metabolism: Pool, multipurpose conversions	Periplasmic protein, function unknown	37.2026	37.2026	-37.2026	-2.64566	82	82	59.809	31	31	22.6064
gltI	Transport; Amino acids	Glutamate/aspartate binding protein, periplasmic; DEBP; part of GltJKLI ABC transporter	40.4944	40.4944	40.4944	1.70935	93	93	57.0865	159	159	97.5809
gltJ	Transport; Transport of small molecules: Amino acids, amines	Glutamate/aspartate ABC transporter permease	9.03874	9.03874	-9.03874	-1.63189	31	31	23.3431	19	19	14.3043
gltK	Transport; Transport of small molecules: Amino acids, amines	Glutamate/aspartate ABC transporter permease	14.0433	14.0433	14.0433	1.39508	43	43	35.545	60	60	49.5883
gltL	Transport; Transport of small molecules: Amino acids, amines	Glutamate, aspartate ABC transporter ATP-binding protein	32.2652	32.2652	32.2652	1.74967	56	56	43.0393	98	98	75.3045
gltP	Transport; Transport of small molecules: Amino acids, amines	Proton-glutamate-aspartate transport protein	22.4715	22.4715	22.4715	1.14226	372	372	157.965	425	425	180.437
gltS	Transport; Transport of small molecules: Amino acids, amines	Glutamate permease; Na+/glutamate symporter	16.6582	16.6582	-16.6582	-2.38507	62	62	28.6852	26	26	12.027
gltX	Enzyme; Aminoacyl tRNA synthetases, tRNA modification	Glutamate--tRNA ligase	45.0146	45.0146	-45.0146	-1.09214	1354	1354	533.543	1240	1240	488.529
gluQ	Putative enzyme; Aminoacyl tRNA synthetases, tRNA modification	Glutamyl-queuosine tRNA(Asp) synthase	13.8568	13.8568	-13.8568	-1.20559	135	135	81.2584	112	112	67.4016
glvC	Enzyme; Transport of small molecules: Carbohydrates, organic acids, alcohols	Pseudogene reconstruction; putative arbutin-like PTS system enzyme IIB and IIC	17.5992	17.5992	-17.5992	-5.63744	62	62	21.3942	11	11	3.79502
glvG	Null	Pseudogene reconstruction, 6-phospho-beta-glucosidase; missing an internal gene fragment	8.21622	8.21622	-8.21622	-3.40065	17	17	11.6387	5	5	3.4225
glxK	Null	Glycerate 3-kinase, glyoxylate-inducible; GKII; produces 3-phospho-glycerate	10.2248	10.2248	-10.2248	-22.0042	22	22	10.7115	1	1	0.486796
glxR	Putative enzyme; Not classified	Tartronate semialdehyde reductase, glyoxylate-inducible, NADH-dependent	8.25242	8.25242	-8.25242	-7.50143	15	15	9.52175	2	2	1.26932
glyA	Enzyme; Amino acid biosynthesis: Glycine	Serine hydroxymethyltransferase; binds Zn(II)	103.151	103.151	103.151	1.33118	700	700	311.469	932	932	414.62
glyQ	Enzyme; Aminoacyl tRNA synthetases, tRNA modification	Glycine--tRNA ligase, alpha-subunit	50.7111	50.7111	50.7111	1.16126	514	514	314.472	597	597	365.183
glyS	Enzyme; Aminoacyl tRNA synthetases, tRNA modification	Glycine--tRNA ligase, beta-subunit	29.8472	29.8472	29.8472	1.08414	1316	1316	354.732	1427	1427	384.579
gmd	Enzyme; Central intermediary metabolism: Sugar-nucleotide biosynthesis, conversions	Fucose biosynthesis; GDP-D-mannose 4,6-dehydratase	2.48699	2.48699	-2.48699	-2.00038	10	10	4.97303	5	5	2.48604
gmhA	Enzyme; Surface polysaccharides & antigens	Phosphoheptose isomerase; D-sedoheptulose 7-phosphate isomerase; GDP-heptose biosynthesis; T-phage resistance	76.0771	76.0771	76.0771	1.36548	216	216	208.156	295	295	284.233
gmhB	Enzyme; Surface polysaccharides and antigens	Heptose 1,7-bisphosphate phosphatase; LPS biosynthesis; HAD20	8.68499	8.68499	8.68499	1.05213	172	172	166.617	181	181	175.302
gmk	Enzyme; Purine ribonucleotide biosynthesis	Guanylate kinase	10.6976	10.6976	10.6976	1.06646	180	180	160.954	192	192	171.652
gmr	Null	Cyclic-di-GMP phosphodiesterase; csgD regulator; modulates protein stability of RNase II; dual domain protein; defective cyclase domain	0.00748254	0.00748254	-0.00748254	-1.00019	140	140	39.3335	140	140	39.3261
gnd	Enzyme; Energy metabolism, carbon: Oxidative branch, pentose pathway	6-phosphogluconate dehydrogenase, decarboxylating	109.311	109.311	109.311	1.17036	1618	1618	641.651	1894	1894	750.961
gnsA	Null	Multicopy suppressor of null secG(Cs) and fabA6(Ts); overexpression increases unsaturated fatty acid content of phospholipids; gnsB paralog	44.947	44.947	-44.947	-1.16301	100	100	320.675	86	86	275.728
gnsB	Phage or Prophage Related	Multicopy suppressor of secG(Cs) and fabA6(Ts), Qin prophage; overexpression increases unsaturated fatty acid content of phospholipids; gnsA paralog	22.4241	22.4241	22.4241	1.22557	0	31	99.4092	0	38	121.833
gntK	Enzyme; Central intermediary metabolism: Miscellaneous glucose metabolism	Gluconokinase, thermoresistant	11.6279	11.6279	-11.6279	-1.64737	28	28	29.5896	17	17	17.9617
gntP	Transport; Transport of small molecules: Carbohydrates, organic acids, alcohols	Fructuronate and gluconate transporter	11.2119	11.2119	-11.2119	-1.81853	60	60	24.9096	33	33	13.6977
gntR	Regulator; Central intermediary metabolism: Entner-Douderoff	D-gluconate regulon transcriptional repressor; D-gluconate inducible	0.0167317	0.0167317	-0.0167317	-1.00019	157	157	87.9538	157	157	87.9371
gntT	Transport; Transport of small molecules: Carbohydrates, organic acids, alcohols	High-affinity gluconate transport	29.2169	29.2169	29.2169	1.51464	134	134	56.7719	203	203	85.9888
gntU	Transport; Transport of small molecules: Carbohydrates, organic acids, alcohols	Low-affinity gluconate transport protein, membrane protein	2.91048	2.91048	2.91048	1.34974	20	20	8.32177	27	27	11.2322
gntX	Null	Required for the utilization of DNA as a carbon source; H. influenzae competence protein ComF homolog	4.90041	4.90041	-4.90041	-1.15812	44	44	35.8931	38	38	30.9927
gor	Enzyme; Biosynthesis of cofactors, carriers: Thioredoxin, glutaredoxin, glutathione	Glutathione reductase, NADP+, FAD-binding	28.0206	28.0206	28.0206	1.31168	218	218	89.9027	286	286	117.923
gph	Enzyme; Degradation of small molecules: Carbon compounds	Phosphoglycolate phosphatase; in dam operon; involved in degradation of 2-phosphoglycolate formed during the DNA repair of 3'-phosphoglycolate ends; HAD10	12.458	12.458	12.458	1.06395	265	265	194.813	282	282	207.271
gpmA	Enzyme; Energy metabolism, carbon: Glycolysis	Phosphoglycerate mutase, 2,3-bisphosphoglycerate-dependent; dPGM; Fur regulon; dimeric	274.445	274.445	274.445	1.12593	2941	2941	2179.29	3312	3312	2453.73
gpmM	Putative enzyme; Not classified	Phosphoglycerate mutase, Mn-dependent, cofactor-independent; iPGM; monomeric	3.20451	3.20451	3.20451	1.01348	658	658	237.636	667	667	240.84
gpp	Enzyme; Global regulatory functions	Guanosine pentaphosphatase and exopolyphosphatase	34.9183	34.9183	34.9183	1.35202	264	264	99.1954	357	357	134.114
gpr	Null	L-glyceraldehyde 3-phosphate reductase, NADPH-dependent; glyoxal and glycolaldehyde reductase; glyoxal resistance protein	6.96247	6.96247	6.96247	1.31682	41	41	21.9759	54	54	28.9384
gpsA	Enzyme; Energy metabolism, carbon: Aerobic respiration	sn-Glycerol-3-phosphate dehydrogenase [NAD(P)+]	167.82	167.82	167.82	1.36435	842	842	460.602	1149	1149	628.422
gpt	Enzyme; Salvage of nucleosides and nucleotides	Xanthine phosphoribosyltransferase; xanthine-guanine phosphoribosyltransferase	35.2665	35.2665	-35.2665	-1.50906	86	86	104.544	57	57	69.2778
grcA	Putative enzyme; Energy metabolism, carbon: Anaerobic respiration	Autonomous glycine radical cofactor; can reactivate pyruvate formate lyase after oxidative stress; induced by low pH or propionate; pyruvate formate lyase homolog, spare part for PFL	17.4303	17.4303	17.4303	2.09051	11	11	15.9836	23	23	33.414
greA	Regulator; Proteins - translation and modification	Transcript cleavage factor	15.2473	15.2473	-15.2473	-1.07163	195	195	228.103	182	182	212.855
greB	Regulator; RNA synthesis, modification, DNA transcription	Transcript cleavage factor	17.5642	17.5642	-17.5642	-1.18773	95	95	111.127	80	80	93.5628
groL	Factor; Chaperones	Chaperonin Cpn60; phage morphogenesis; GroESL large subunit GroEL, weak ATPase; binds Ap4A	1641.22	1641.22	1641.22	1.57021	8496	8496	2878.29	13343	13343	4519.51
groS	Factor; Chaperones	Chaperonin Cpn10; GroESL small subunit GroES; phage morphogenesis	1760.03	1760.03	1760.03	1.39113	2371	2371	4499.85	3299	3299	6259.89
grpE	IS, phage, Tn; Phage-related functions and prophages	Nucleotide exchange factor for the DnaKJ chaperone; heat shock protein; mutant survives lambda induction; stimulates DnaK and HscC ATPase	1083.47	1083.47	1083.47	1.62381	1849	1849	1736.86	3003	3003	2820.33
grxA	Carrier; Biosynthesis of cofactors, carriers: Thioredoxin, glutaredoxin, glutathione	Glutaredoxin 1	23.8052	23.8052	-23.8052	-1.28972	49	49	105.972	38	38	82.1666
grxB	Carrier; Biosynthesis of cofactors, carriers: Thioredoxin, glutaredoxin, glutathione	Glutaredoxin 2; regulated by RpoS and ppGpp	8.6004	8.6004	8.6004	1.18845	53	53	45.6368	63	63	54.2372
grxC	Enzyme; Biosynthesis of cofactors, carriers: Thioredoxin, glutaredoxin, glutathione	Glutaredoxin 3	8.79987	8.79987	8.79987	1.03034	131	131	290.058	135	135	298.858
grxD	Null	Monothiol glutaredoxin Grx4 with CGFS motif; substrate for thioredoxin reductase; mutants are hypersensitive to iron depletion	52.9711	52.9711	-52.9711	-1.16859	229	229	367.173	196	196	314.202
gshA	Enzyme; Biosynthesis of cofactors, carriers: Thioredoxin, glutaredoxin, glutathione	Glutamate--cysteine ligase; gamma-Glutamylcysteine synthase	15.4891	15.4891	-15.4891	-1.03711	1208	1208	432.905	1165	1165	417.416
gshB	Enzyme; Biosynthesis of cofactors, carriers: Thioredoxin, glutaredoxin, glutathione	Glutathione synthase; homotetrameric	8.83289	8.83289	-8.83289	-1.05247	302	302	177.191	287	287	168.358
gsiA	Putative transport; Not classified	Glutathione ABC transporter ATPase	2.37787	2.37787	2.37787	1.07319	109	109	32.4889	117	117	34.8668
gsiB	Putative transport; Not classified	Glutathione ABC transporter periplasmic binding protein	23.916	23.916	23.916	1.55433	119	119	43.1442	185	185	67.0602
gsiC	Putative transport; Not classified	Glutathione ABC transporter permease	1.20764	1.20764	1.20764	1.0604	33	33	19.9926	35	35	21.2002
gsiD	Putative transport; Not classified	Glutathione ABC transporter permease	12.2386	12.2386	-12.2386	-2.00038	40	40	24.4726	20	20	12.234
gsk	Enzyme; Salvage of nucleosides and nucleotides	Inosine-guanosine kinase	23.535	23.535	-23.535	-1.23833	286	286	122.284	231	231	98.7491
gspA	Putative transport; Not classified	Part of H-NS-silenced gsp-alpha (T2SS-alpha) divergent operons; type II protein secretion; cloned gsp-alpha (T2SS-alpha) divergent operons secretes ChiA, requires gspAB operon	26.5721	26.5721	-26.5721	-3.69301	96	96	36.4391	26	26	9.86706
gspB	Factor; DNA - replication, repair, restriction/modification	Part of H-NS-silenced gsp-alpha (T2SS-alpha) divergon, type II protein secretion; cloned gsp-alpha (T2SS-alpha) divergon secretes ChiA, requires gspAB operon	7.97662	7.97662	-7.97662	-1.27297	28	28	37.1983	22	22	29.2217
gspC	Putative transport; Not classified	Part of H-NS-silenced gsp-alpha (T2SS-alpha) divergon, type II protein secretion; cloned gsp-alpha (T2SS-alpha) divergon secretes ChiA, requires gspAB operon	30.0874	30.0874	-30.0874	-12.0023	48	48	32.822	4	4	2.73465
gspD	Putative transport; Not classified	Part of H-NS-silenced gsp-alpha (T2SS-alpha) divergon, type II protein secretion; cloned gsp-alpha (T2SS-alpha) divergon secretes ChiA, requires gspAB operon	19.7144	19.7144	-19.7144	-4.63246	88	88	25.1417	19	19	5.42729
gspE	Putative transport; Not classified	Part of H-NS-silenced gsp-alpha (T2SS-alpha) divergon, type II protein secretion; cloned gsp-alpha (T2SS-alpha) divergon secretes ChiA, requires gspAB operon	7.15466	7.15466	-7.15466	-2.18792	35	35	13.1775	16	16	6.02287
gspF	Putative transport; Not classified	Part of H-NS-silenced gsp-alpha (T2SS-alpha) divergon, type II protein secretion; cloned gsp-alpha (T2SS-alpha) divergon secretes ChiA, requires gspAB operon	11.1898	11.1898	-11.1898	-1.92344	50	50	23.3072	26	26	12.1174
gspG	Putative transport; Not classified	Pseudopilin in H-NS-silenced gsp divergon, type II secreton; cloned gsp divergon secretes ChiA	5.09711	5.09711	-5.09711	-1.66698	10	10	12.7391	6	6	7.64203
gspH	Putative transport; Not classified	Part of H-NS-silenced gsp-alpha (T2SS-alpha) divergon, type II protein secretion; cloned gsp-alpha (T2SS-alpha) divergon secretes ChiA, requires gspAB operon	12.0347	12.0347	-12.0347	#DIV/0!	11	11	12.0347	0	0	0
gspI	Putative transport; Not classified	Part of H-NS-silenced gsp-alpha (T2SS-alpha) divergon, type II protein secretion; cloned gsp-alpha (T2SS-alpha) divergon secretes ChiA, requires gspAB operon	16.2385	16.2385	-16.2385	-3.75071	15	15	22.1418	4	4	5.90337
gspJ	Putative transport; Not classified	Part of H-NS-silenced gsp-alpha (T2SS-alpha) divergon, type II protein secretion; cloned gsp-alpha (T2SS-alpha) divergon secretes ChiA, requires gspAB operon	35.1115	35.1115	-35.1115	-8.4016	42	42	39.8553	5	5	4.74378
gspK	Putative transport; Not classified	Part of H-NS-silenced gsp-alpha (T2SS-alpha) divergon, type II protein secretion; cloned gsp-alpha (T2SS-alpha) divergon secretes ChiA, requires gspAB operon	6.80672	6.80672	-6.80672	-1.6003	32	32	18.1455	20	20	11.3388
gspL	Putative transport; Not classified	Part of H-NS-silenced gsp-alpha (T2SS-alpha) divergon, type II protein secretion; cloned gsp-alpha (T2SS-alpha) divergon secretes ChiA, requires gspAB operon	17.259	17.259	-17.259	-2.56571	59	59	28.2822	23	23	11.0232
gspM	Putative transport; Not classified	Part of H-NS-silenced gsp-alpha (T2SS-alpha) divergon, type II protein secretion; cloned gsp-alpha (T2SS-alpha) divergon secretes ChiA, requires gspAB operon	24.1552	24.1552	-24.1552	-11.0021	22	22	26.5702	2	2	2.41501
gspO	Enzyme; Degradation of proteins, peptides, glyco	Prepilin peptidase in H-NS-silenced gsp divergon; type II protein secretion; cloned gsp divergon secretes ChiA	8.23676	8.23676	-8.23676	-1.22245	55	55	45.2634	45	45	37.0267
gss	Enzyme; Central intermediary metabolism: Polyamine biosynthesis	Glutathionylspermidine synthase/amidase; bifunctional protein	10.2077	10.2077	-10.2077	-1.238	177	177	53.0976	143	143	42.8899
gstA	Enzyme; Biosynthesis of cofactors, carriers: Thioredoxin, glutaredoxin, glutathione	Glutathione S-transferase; hydrogen peroxide resistance	6.42143	6.42143	6.42143	1.05406	129	129	118.777	136	136	125.198
gstB	Enzyme; Biosynthesis of cofactors, carriers: Thioredoxin, glutaredoxin, glutathione	Glutathione transferase, iodoacetate-, bromoacetate-specific; natural substrate unknown	12.4718	12.4718	-12.4718	-1.18204	91	91	80.9819	77	77	68.5101
gtrA	Phage or Prophage Related	Bactoprenol-linked glucose translocase, CPS-53/KpLE1 prophage; part of the GtrABS tripartite system for prophage seroconversion of type IV O antigen to serotype 4a	21.5369	21.5369	-21.5369	-1.23752	73	73	112.21	59	59	90.6728
gtrB	Phage or Prophage Related	Bactoprenol glucosyl transferase, CPS-53/KpLE1 prophage; part of the GtrABS tripartite system for prophage seroconversion of type IV O antigen to serotype 4a	67.9939	67.9939	-67.9939	-1.09216	1330	1330	805.761	1218	1218	737.767
gtrS	Phage or Prophage Related	Serotype-specific glucosyl transferase, CPS-53/KpLE1 prophage; GtrIV(GtrS); part of the GtrABS tripartite system for prophage seroconversion of type IV O antigen to serotype 4a	36.0482	36.0482	-36.0482	-1.2999	373	373	156.25	287	287	120.201
guaA	Enzyme; Purine ribonucleotide biosynthesis	GMP synthase	18.6893	18.6893	18.6893	1.07455	709	709	250.7	762	762	269.389
guaB	Enzyme; Purine ribonucleotide biosynthesis	Inosine-5'-monophosphate (IMP) dehydrogenase	8.76579	8.76579	-8.76579	-1.09409	268	268	101.934	245	245	93.1682
guaC	Enzyme; Purine ribonucleotide biosynthesis	GMP reductase	24.0651	24.0651	-24.0651	-1.31715	187	187	99.9437	142	142	75.8786
guaD	Null	Guanine deaminase	5.49922	5.49922	-5.49922	-1.26024	63	63	26.6306	50	50	21.1314
gudD	Null	D-glucarate dehydratase; L-idarate dehydratase; D-glucarate, L-idarate epimerase	13.3174	13.3174	-13.3174	-2.00038	64	64	26.6296	32	32	13.3123
gudP	Null	Probable D-glucarate transporter, membrane protein	11.961	11.961	-11.961	-2.61161	47	47	19.3827	18	18	7.42175
gudX	Putative enzyme; Not classified	Glucarate dehydratase-related protein, function unknown	15.3961	15.3961	-15.3961	-4.70089	47	47	19.5561	10	10	4.16009
gutM	#N/A		15.4928	15.4928	15.4928	1.83298	12	12	18.5991	22	22	34.0919
gutQ	#N/A		6.36034	6.36034	-6.36034	-1.18356	71	71	41.0105	60	60	34.6502
gyrA	Enzyme; DNA - replication, repair, restriction/modification	DNA gyrase, subunit A; nalidixic acid resistance; cold shock regulon	18.6173	18.6173	18.6173	1.05603	1565	1565	332.279	1653	1653	350.897
gyrB	Enzyme; DNA - replication, repair, restriction/modification	DNA gyrase, subunit B; novobiocin, coumermycin resistance	1.58681	1.58681	1.58681	1.01	687	687	158.728	694	694	160.315
h-ns	#N/A		137.293	137.293	-137.293	-1.58821	289	289	370.7	182	182	233.407
hcaB	Enzyme; Degradation of small molecules: Carbon compounds	3-Phenylpropionate-dihydrodiol dehydrogenase; hca genes catabolize 3-phenylpropionate and cinnamic acid, feeding the products into the the mhp pathway	2.74552	2.74552	-2.74552	-3.00057	6	6	4.11789	2	2	1.37237
hcaC	Enzyme; Degradation of small molecules: Carbon compounds	3-Phenylpropionate/cinnamic acid dioxygenase, ferredoxin subunit; hca genes catabolize 3-phenylpropionate and cinnamic acid, feeding the products into the the mhp pathway	8.68954	8.68954	8.68954	#DIV/0!	0	0	0	5	5	8.68954
hcaD	Enzyme; Degradation of small molecules: Carbon compounds	3-Phenylpropionate/cinnamic acid dioxygenase, ferredoxin reductase subunit; hca genes catabolize 3-phenylpropionate and cinnamic acid, feeding the products into the the mhp pathway	0.00282348	0.00282348	-0.00282348	-1.00019	32	32	14.8422	32	32	14.8394
hcaE	Enzyme; Degradation of small molecules: Carbon compounds	3-Phenylpropionate/cinnamic acid dioxygenase, alpha subunit; hca genes catabolize 3-phenylpropionate and cinnamic acid, feeding the products into the the mhp pathway	5.73752	5.73752	-5.73752	-1.51881	41	41	16.7966	27	27	11.0591
hcaF	Enzyme; Degradation of small molecules: Carbon compounds	3-Phenylpropionate/cinnamic acid dioxygenase, beta subunit; hca genes catabolize 3-phenylpropionate and cinnamic acid, feeding the products into the the mhp pathway	3.22631	3.22631	-3.22631	-1.6003	8	8	8.60076	5	5	5.37445
hcaR	Regulator; Degradation of small molecules: Carbon compounds	Transcriptional activator for the hca operon; inducd by 3-phenylpropionate and cinnamic acid; autoregulatory	60.0958	60.0958	60.0958	2.02089	94	94	58.866	190	190	118.962
hcaT	Transport; Degradation of small molecules: Carbon compounds	Probable 3-phenylpropionic acid/cinnamic acid transporter; hca genes catabolize 3-phenylpropionate and cinnamic acid, feeding the products into the the mhp pathway	8.32309	8.32309	-8.32309	-1.65416	43	43	21.0464	26	26	12.7233
hchA	Null	Glyoxalase III and molecular chaperone Hsp31, heat-inducible; weak aminopeptidase activity; homodimeric	9.17283	9.17283	-9.17283	-1.41203	48	48	31.4352	34	34	22.2623
hcp	Orf; Not classified	Hydroxylamine reductase, hybrid-cluster [2Fe-2S] protein	4.38857	4.38857	-4.38857	-3.16727	19	19	6.4135	6	6	2.02493
hcr	Putative enzyme; Not classified	Hydrid-cluster protein oxidoreductase; FAD and [2Fe-2S] cofactors, NADH as electron donor	2.87956	2.87956	-2.87956	-2.25043	9	9	5.18242	4	4	2.30286
hda	Putative factor; Not classified	Required for regulatory inactivation of DnaA; multicopy suppressor of dnaN(ts)	7.96816	7.96816	-7.96816	-1.07654	141	141	112.072	131	131	104.104
hdeA	Null	Periplasmic chaperone of acid-denatured proteins; H-NS repressed	23.4657	23.4657	-23.4657	-1.609	37	37	61.9972	23	23	38.5314
hdeB	Null	Periplasmic chaperone of acid-denatured proteins; H-NS repressed	22.2045	22.2045	-22.2045	-1.1914	81	81	138.214	68	68	116.009
hdeD	Null	Putative membrane transporter, H-NS repressed	23.3716	23.3716	-23.3716	-5.8011	29	29	28.2395	5	5	4.86796
hdfR	Regulator; Not classified	Transcriptional regulator of the flhDC operon, hns-dependent; not allelic to pssR	16.5999	16.5999	16.5999	1.96117	26	26	17.2706	51	51	33.8706
hdhA	Enzyme; Central intermediary metabolism: Pool, multipurpose conversions	7-alpha-Hydroxysteroid dehydrogenase	22.5282	22.5282	-22.5282	-1.73843	73	73	53.0366	42	42	30.5084
helD	Enzyme; DNA - replication, repair, restriction/modification	ATP-dependent DNA Helicase IV	2.44957	2.44957	-2.44957	-1.07915	123	123	33.397	114	114	30.9474
hemA	Enzyme; Biosynthesis of cofactors, carriers: Heme, porphyrin	Glutamyl-tRNA reductase, hemin biosynthesis; neomycin sensitivity	0.435956	0.435956	0.435956	1.01056	93	93	41.2821	94	94	41.7181
hemB	Enzyme; Biosynthesis of cofactors, carriers: Heme, porphyrin	5-Aminolevulinate dehydratase; also known as porphobilinogen synthase; binds Zn(II)	5.17144	5.17144	-5.17144	-1.04707	201	201	115.029	192	192	109.857
hemC	Enzyme; Biosynthesis of cofactors, carriers: Heme, porphyrin	Porphobilinogen deaminase; neomycin sensitivity	53.2715	53.2715	53.2715	1.36119	249	249	147.49	339	339	200.761
hemD	Enzyme; Biosynthesis of cofactors, carriers: Heme, porphyrin	Uroporphyrinogen III synthase; neomycin sensitivity	36.8495	36.8495	36.8495	1.17292	283	283	213.1	332	332	249.949
hemE	Enzyme; Biosynthesis of cofactors, carriers: Heme, porphyrin	Uroporphyrinogen decarboxylase	12.558	12.558	12.558	1.17496	137	137	71.777	161	161	84.335
hemF	Enzyme; Biosynthesis of cofactors, carriers: Heme, porphyrin	Coproporphyrinogen III oxidase, oxygen-dependent; stimulated by manganese; dimeric	16.1122	16.1122	16.1122	1.76437	34	34	21.079	60	60	37.1912
hemG	Enzyme; Biosynthesis of cofactors, carriers: Heme, porphyrin	Protoporphyrinogen oxidase; neomycin sensitivity; flavodoxin-like	6.11914	6.11914	6.11914	1.10324	58	58	59.272	64	64	65.3911
hemH	Enzyme; Biosynthesis of cofactors, carriers: Heme, porphyrin	Ferrochelatase	7.54548	7.54548	-7.54548	-1.10945	132	132	76.4825	119	119	68.937
hemL	Enzyme; Biosynthesis of cofactors, carriers: Heme, porphyrin	Glutamate-1-semialdehyde aminomutase	4.33597	4.33597	4.33597	1.04347	229	229	99.7472	239	239	104.083
hemN	Enzyme; Biosynthesis of cofactors, carriers: Heme, porphyrin	Coproporphyrinogen III oxidase, oxygen-independent, required for cytochrome B and cytochrome C synthesis during anaerobic growth	4.07462	4.07462	-4.07462	-1.0567	187	187	75.9397	177	177	71.8651
hemX	Enzyme; Biosynthesis of cofactors, carriers: Heme, porphyrin	Uroporphyrinogen III methyltransferase	68.8797	68.8797	68.8797	1.47069	310	310	146.338	456	456	215.218
hemY	Enzyme; Biosynthesis of cofactors, carriers: Heme, porphyrin	Predicted protoheme IX biogenesis protein; TPR repeats	4.63182	4.63182	4.63182	1.03067	324	324	151.031	334	334	155.662
hflC	Enzyme; Degradation of proteins, peptides, glyco	Membrane bound protease complex, with FtsH and HflK; regulates lysogeny; non-essential	183.035	183.035	183.035	1.23959	1376	1376	763.953	1706	1706	946.988
hflD	Null	Downregulates lambda lysogenization; interacts with cII protein; first gene in purB operon; peripheral membrane protein	16.4919	16.4919	16.4919	1.1725	110	110	95.6031	129	129	112.095
hflK	Enzyme; Degradation of proteins, peptides, glyco	Membrane bound protease complex with FtsH and HflC; regulates lysogeny; non-essential	95.5318	95.5318	95.5318	1.17683	1220	1220	540.261	1436	1436	635.793
hflX	Enzyme; Degradation of proteins, peptides, glyco	GTPase, stimulated by 50S subunit binding; role in Mn(2+) homeostasis	157.507	157.507	157.507	1.21134	1711	1711	745.273	2073	2073	902.78
hfq	Factor; Phage-related functions and prophages	Global regulator of sRNA function; host factor for RNA phage Q beta replication; HF-I; DNA- and RNA-binding protein; RNA chaperone; binds ATP and RNAP	449.198	449.198	449.198	1.24679	1008	1008	1820.19	1257	1257	2269.39
hha_1	#N/A		64.7045	64.7045	-64.7045	-2.04387	47	47	126.69	23	23	61.9854
hha_2	#N/A		25.4167	25.4167	25.4167	1.08526	117	117	298.096	127	127	323.513
hicA	Null	mRNA interferase toxin of hicAB TA pair; required for swarming phenotype	15.762	15.762	-15.762	#DIV/0!	5	5	15.762	0	0	0
hicB	Null	Antitoxin of HicAB TA pair; mutational suppressor of null rpoE lethality	8.0307	8.0307	-8.0307	-1.66698	15	15	20.071	9	9	12.0403
higA	Null	Antitoxin for HigB toxin	17.401	17.401	-17.401	-1.54196	37	37	49.5085	24	24	32.1075
higB	Null	mRNA interferase, toxin-antitoxin pair HigBA	24.8002	24.8002	-24.8002	-4.50086	18	18	31.8842	4	4	7.08404
hinT	Null	Activator of DadA, D-alanine catabolism; purine nucleoside phosphoramidase; aminoacyl-adenylate hydrolase	12.3891	12.3891	12.3891	1.29605	27	27	41.8481	35	35	54.2372
hipA	Enzyme; Protein modification	Inactivating GltX kinase facilitating persister formation; toxin of HipAB TA pair; autokinase	16.8728	16.8728	-16.8728	-2.14326	75	75	31.6312	35	35	14.7584
hipB	Regulator; Murein sacculus, peptidoglycan	Antitoxin of HipAB TA pair; transcriptional repressor of the hipBA operon; role in persister formation	10.4442	10.4442	10.4442	1.71396	7	7	14.6285	12	12	25.0727
hisA	Enzyme; Amino acid biosynthesis: Histidine	Phosphoribosylformimino-5-aminoimidazole carboxamide ribotide isomerase; 1-(5'-phosphoribosyl)-5-[(5'-phosphoribosylamino)methylideneamino] imidazole-4-carboxamide isomerase	6.79939	6.79939	6.79939	1.33308	27	27	20.4137	36	36	27.2131
hisB	Enzyme; Amino acid biosynthesis: Histidine	Imidazoleglycerolphosphate dehydratase/histidinol phosphatase; bifunctional enzyme; HAD21	5.75597	5.75597	-5.75597	-1.12109	102	102	53.2897	91	91	47.5337
hisC	Enzyme; Amino acid biosynthesis: Histidine	Histidinol-phosphate aminotransferase	2.60135	2.60135	2.60135	1.16107	31	31	16.1505	36	36	18.7519
hisD	Enzyme; Amino acid biosynthesis: Histidine	Histidinol dehydrogenase	5.55471	5.55471	5.55471	1.40598	32	32	13.6821	45	45	19.2368
hisF	Enzyme; Amino acid biosynthesis: Histidine	Imidazole glycerol phosphate (IGP) synthase, cyclase subunit	3.60027	3.60027	-3.60027	-1.07063	76	76	54.5766	71	71	50.9764
hisG	Enzyme; Amino acid biosynthesis: Histidine	ATP-phosphoribosyltransferase	19.2083	19.2083	19.2083	1.50791	61	61	37.8183	92	92	57.0265
hisH	Enzyme; Amino acid biosynthesis: Histidine	Imidazole glycerol phosphate (IGP) synthase, amidotransferase	27.3692	27.3692	27.3692	2.03533	28	28	26.4353	57	57	53.8046
hisI	Enzyme; Amino acid biosynthesis: Histidine	PR-ATP pyrophosphatase/PR-AMP cyclohydrolase, bifunctional	15.4858	15.4858	15.4858	1.27845	61	61	55.6151	78	78	71.1009
hisJ	Transport; Transport of small molecules: Amino acids, amines	Histidine ABC transporter periplasmic binding protein	39.1753	39.1753	39.1753	1.68718	80	80	57.0089	135	135	96.1842
hisL	Leader; Amino acid biosynthesis: Histidine	his operon leader peptide	0	0	0	1	0	0	0	0	0	0
hisM	Transport; Transport of small molecules: Amino acids, amines	Histidine ABC transporter permease	10.1229	10.1229	-10.1229	-1.30977	55	55	42.8014	42	42	32.6785
hisP	Transport; Transport of small molecules: Amino acids, amines	Histidine ABC transporter ATPase	39.6377	39.6377	39.6377	2.83279	30	30	21.6269	85	85	61.2646
hisQ	Transport; Transport of small molecules: Amino acids, amines	Histidine ABC transporter permease	7.31573	7.31573	-7.31573	-1.231	48	48	38.9851	39	39	31.6694
hisS	Enzyme; Aminoacyl tRNA synthetases, tRNA modification	Histidine--tRNA ligase	31.0037	31.0037	31.0037	1.09535	743	743	325.157	814	814	356.161
hiuH	Enzyme; Purine catabolism	Hydroxyisourate hydrolase; HIU hydrolase, HIUHase; periplasmic transthyretin-like protein (TLP); EcTRP; tetrameric, metal-binding; unrelated to soybean HIUHase	2.69296	2.69296	2.69296	1.24976	8	8	10.7821	10	10	13.4751
hldD	Enzyme; Surface polysaccharides & antigens	ADP-L-glycero-D-manno-heptose-6-epimerase; heat-inducible, LPS; allows high-temperature growth	54.5167	54.5167	-54.5167	-1.10945	924	924	552.592	833	833	498.075
hldE	Putative enzyme; Not classified	Heptose 7-P kinase/heptose 1-P adenyltransferase; LPS core prescursor synthesis: bifunctional enzyme involved in both D-glycero-D-manno-heptose-1-phosphate and ADP-D-glycero-D-manno-heptose synthesis	18.7012	18.7012	-18.7012	-1.14656	376	376	146.303	328	328	127.602
hlyE	Phenotype; Not classified	Latent secreted hemolysin E; regulated by SlyA, FNR and HN-S	10.4012	10.4012	-10.4012	-6.66794	20	20	12.2363	3	3	1.83509
hmp	Enzyme; Energy metabolism, carbon: Electron transport	Flavohemoglobin; nitric oxide dioxygenase; dihydropteridine reductase; GSNO and nitrite reductase; has alkylhydroperoxide reductase activity, possibly involved in the repair of lipid membrane oxidative damage	1.86167	1.86167	1.86167	1.02965	134	134	62.778	138	138	64.6396
hns	Regulator; Basic proteins - synthesis, modification	DNA-binding global regulator H-NS; diverse mutant phenotypes affecting transcription, transposition, inversion, cryptic-gene expression; involved in chromosome organization; preferentially binds bent DNA; has N-terminal dimerization domain	766.977	766.977	-766.977	-1.10085	6212	6212	8372.31	5644	5644	7605.33
hofB	Putative transport; Not classified	T2SE family predicted protein secretion protein; predicted P-loop ATPase, function unknown	13.2861	13.2861	-13.2861	-3.53913	46	46	18.5186	13	13	5.23253
hofC	Putative transport; Not classified	Homologous to PilC of P. aeruginosa; function not established, insertion mutation gives no phenotype	6.03071	6.03071	-6.03071	-2.08373	25	25	11.5955	12	12	5.56477
hofM	Null	Required for the utilization of DNA as a carbon source; H. influenzae competence protein ComA homolog	9.30053	9.30053	-9.30053	-2.85769	20	20	14.307	7	7	5.00651
hofN	Null	Required for the utilization of DNA as a carbon source; H. influenzae competence protein ComB homolog	10.3334	10.3334	-10.3334	-4.33416	13	13	13.4327	3	3	3.09927
hofO	Null	Required for the utilization of DNA as a carbon source; H. influenzae competence protein ComC homolog	16.4485	16.4485	-16.4485	-14.0027	14	14	17.7135	1	1	1.26501
hofP	Null	Required for the utilization of DNA as a carbon source; H. influenzae competence protein ComD homolog	15.1509	15.1509	15.1509	3.74929	3	4	5.51086	15	15	20.6618
hofQ	Putative transport; Not classified	Required for the utilization of DNA as a carbon source; H. influenzae competence protein ComE homolog	1.80266	1.80266	-1.80266	-1.26691	19	19	8.55651	15	15	6.75385
hokA	Component of addiction module (incomplete)	Small toxic membrane polypeptide; homologous to plasmid-encoded plasmid stabilization toxins regulated by antisense RNA; functional relevance of chromosomal homologs is unknown	0.000693759	0.000693759	-0.000693759	-1.00019	0	1	3.64689	0	1	3.6462
hokB	Null	Small toxic membrane polypeptide; homologous to plasmid-encoded plasmid stabilization toxins regulated by antisense RNA; functional relevance of chromosomal homologs is unknown	7.4524	7.4524	-7.4524	-1.11132	16	20	74.3966	16	18	66.9442
hokC	Null	Small toxic membrane polypeptide, multimeric; homologous to plasmid-encoded plasmid stabilization toxins regulated by antisense RNA; functional relevance of chromosomal homologs is unknown	14.5848	14.5848	14.5848	#DIV/0!	0	0	0	0	4	14.5848
hokD	Factor; Cell killing	Small toxic membrane polypeptide, Qin prophage; homologous to plasmid-encoded plasmid stabilization toxins regulated by antisense RNA; functional relevance of chromosomal homologs is unknown	0.00408251	0.00408251	-0.00408251	-1.00019	0	6	21.4606	0	6	21.4565
hokE	Component of addiction module (incomplete)	Putative small toxic membrane polypeptide; homologous to plasmid-encoded plasmid stabilization toxins regulated by antisense RNA; regulatory antisense sRNA antitoxin is SokE	0	0	0	1	0	0	0	0	0	0
holA	Enzyme; DNA - replication, repair, restriction/modification	DNA polymerase III, delta subunit; part of the DnaX clamp loader complex; acts as a wrench to open the sliding clamp	11.9203	11.9203	-11.9203	-1.08892	270	270	145.982	248	248	134.061
holB	Enzyme; DNA - replication, repair, restriction/modification	DNA polymerase III, delta' subunit; part of the DnaX clamp loader complex, the stator protein	5.55895	5.55895	-5.55895	-1.15173	76	76	42.1951	66	66	36.6361
holC	Enzyme; DNA - replication, repair, restriction/modification	DNA polymerase III, chi subunit	56.5053	56.5053	56.5053	1.30381	148	148	185.991	193	193	242.497
holD	Enzyme; DNA - replication, repair, restriction/modification	DNA polymerase, psi subunit, clamp loader complex subunit	33.7013	33.7013	-33.7013	-1.89322	53	53	71.4315	28	28	37.7302
holE	Enzyme; DNA - replication, repair, restriction/modification	DNA polymerase III, theta subunit	4.83922	4.83922	-4.83922	-1.11132	20	20	48.3095	18	18	43.4703
hpf	Putative regulator; Global regulatory functions	Ribosome hibernation promoting factor HPF; stabilizes 70S dimers (100S); induced in stationary phase; raiA paralog has opposite effect on 70S dimers	38.8153	38.8153	-38.8153	-1.1101	202	202	391.357	182	182	352.542
hpt	Enzyme; Salvage of nucleosides and nucleotides	Hypoxanthine phosphoribosyltransferase	43.7359	43.7359	-43.7359	-1.08716	525	525	545.506	483	483	501.77
hrpA	Enzyme; DNA - replication, repair, restriction/modification	Predicted ATP-dependent RNA helicase	11.2793	11.2793	11.2793	1.17302	456	456	65.1899	535	535	76.4693
hrpB	Enzyme; DNA - replication, repair, restriction/modification	Predicted ATP-dependent helicase, function unknown	9.4201	9.4201	-9.4201	-1.31323	172	172	39.4945	131	131	30.0744
hscA	Factor; Chaperones	DnaK-like chaperone Hsc66, IscU-specific chaperone HscAB; involved in FtsZ-ring formation	11.7323	11.7323	11.7323	1.10215	381	381	114.85	420	420	126.583
hscB	Factor; Chaperones	HscA co-chaperone, J domain-containing protein Hsc56; IscU-specific chaperone HscAB	15.0961	15.0961	15.0961	1.07196	194	194	209.781	208	208	224.877
hscC	Putative enzyme; Not classified	Hsc62, DnaK-like chaperone; binds to RpoD and inhibits transcription; inhibits growth when overexpressed; Hsc56(DjlC) is DnaJ-like co-chaperone; ATPase activity is stimulated by GrpE, DjlC; mutant grows slow and is hypersensitive to Cd(II) and UV	0.998129	0.998129	0.998129	1.05535	54	54	18.0315	57	57	19.0296
hsdM	Enzyme; DNA - replication, repair, restriction/modification	DNA methyltransferase M, host modification of foreign DNA	19.3376	19.3376	-19.3376	-1.10057	603	603	211.609	548	548	192.272
hsdR	Enzyme; Degradation of DNA	Endonuclease R, host restriction of foreign DNA; Type I restriction enzyme; ClpXP-dependent degradation	7.91425	7.91425	7.91425	1.05835	854	854	135.642	904	904	143.556
hsdS	Enzyme; DNA - replication, repair, restriction/modification	Specificity determinant for HsdM and HsdR	21.6156	21.6156	-21.6156	-1.24794	272	272	108.795	218	218	87.1794
hslJ	Factor; Adaptations, atypical conditions	Heat-inducible lipoprotein involved in novobiocin resistance	6.59017	6.59017	6.59017	1.31225	16	16	21.1054	21	21	27.6956
hslO	Null	Hsp33, oxidative stress-induced heat shock chaperone; C-terminal zinc-binding motif regulates Hsp33 activity	86.281	86.281	86.281	1.49607	274	274	173.931	410	410	260.212
hslR	Null	Hsp15, a heat shock protein that binds free 50S subunits; binds RNA and DNA	101.263	101.263	101.263	1.46175	158	158	219.303	231	231	320.566
hslU	Factor; Adaptations, atypical conditions	Heat-inducible ATP-dependent protease HslVU, ATPase subunit; involved in the degradation of misfolded proteins; heat shock protein D48.5	451.779	451.779	451.779	1.67321	1602	1602	671.077	2681	2681	1122.86
hslV	Enzyme; Degradation of proteins, peptides, glyco	Heat-inducible ATP-dependent protease HslVU, protease subunit; involved in the degradation of misfolded proteins	248.945	248.945	248.945	2.01678	233	233	244.836	470	470	493.782
hspQ	Null	Heat shock protein involved in degradation of mutant DnaA; hemimethylated oriC DNA-binding protein; mutation suppresses some dnaA(Ts)	15.7941	15.7941	-15.7941	-2.28615	16	16	28.0742	7	7	12.2801
hsrA	Putative transport; Not classified	Putative transporter, blocks RspA-mediated RpoS down-regulation; membrane protein	25.0107	25.0107	-25.0107	-2.36215	111	111	43.372	47	47	18.3612
htpG	Factor; Chaperones	Protein refolding molecular co-chaperone Hsp90, Hsp70-dependent; heat-shock protein; ATPase; dimeric	459.511	459.511	459.511	1.5081	3039	3039	904.365	4584	4584	1363.88
htpX	Orf; Adaptations, atypical conditions	Zinc metalloprotease HtpX, membrane-bound; cleaves SecY in vivo and in vitro; self-cleaves; M48 family	66.3698	66.3698	66.3698	1.29305	358	358	226.479	463	463	292.849
htrE	Putative membrane; Surface structures	Putative outer membrane fimbrial subunit export usher protein; required for growth at high temperature; induced by heat shock	12.672	12.672	-12.672	-5.21528	73	73	15.6783	14	14	3.00622
hupA	Factor; Basic proteins - synthesis, modification	Histone-like protein HU-alpha, HU-2	708.517	708.517	708.517	1.23727	1461	1461	2986.08	1808	1808	3694.6
hupB	Factor; Basic proteins - synthesis, modification	Histone-like protein HU-beta, HU-1	559.326	559.326	559.326	1.18159	1507	1507	3080.1	1781	1781	3639.43
hyaA	Enzyme; Energy metabolism, carbon: Aerobic respiration	Hydrogenase-1 small subunit, periplasmic	5.98402	5.98402	-5.98402	-4.00076	16	16	7.97819	4	4	1.99417
hyaB	Enzyme; Energy metabolism, carbon: Aerobic respiration	Hydrogenase-1 large subunit, periplasmic	1.86625	1.86625	-1.86625	-4.00076	8	8	2.48818	2	2	0.621927
hyaC	Putative enzyme; Energy metabolism, carbon: Aerobic respiration	Hydrogenase 1 b-type cytochrome subunit	13.398	13.398	-13.398	-9.50181	19	19	14.9739	2	2	1.5759
hyaD	Factor; Energy metabolism, carbon: Aerobic respiration	Hydrogenase 1 maturation protease	6.64273	6.64273	-6.64273	-8.00152	8	8	7.59149	1	1	0.948755
hyaE	Factor; Energy metabolism, carbon: Aerobic respiration	Probable HyaA chaperone	0	0	0	1	0	0	0	0	0	0
hyaF	Phenotype; Energy metabolism, carbon: Aerobic respiration	Nickel incorporation into hydrogenase 1 subunits	5.85325	5.85325	-5.85325	-4.00076	12	12	7.80384	3	3	1.95059
hybA	Enzyme; Energy metabolism, carbon: Anaerobic respiration	Hydrogenase 2 component, periplasmic; possibly electron acceptor for hydrogenase 2 small subunit; probably binds 4 4Fe-4S clusters	10.7496	10.7496	-10.7496	-1.24074	98	98	55.4017	79	79	44.6521
hybB	Putative enzyme; Energy metabolism, carbon: Anaerobic respiration	Hydrogenase 2 cytochrome b type component, probably	15.6199	15.6199	-15.6199	-2.32044	58	58	27.4491	25	25	11.8293
hybC	Putative enzyme; Energy metabolism, carbon: Anaerobic respiration	Hydrogenase-2 large subunit, periplasmic	22.2766	22.2766	-22.2766	-1.42263	229	229	74.986	161	161	52.7094
hybD	Putative enzyme; Energy metabolism, carbon: Anaerobic respiration	Maturation endoprotease for Ni-containing hydrogenase 2	16.9137	16.9137	-16.9137	-1.6003	40	40	45.0888	25	25	28.1752
hybE	Phenotype; Energy metabolism, carbon: Anaerobic respiration	Hydrogenase 2-specific chaperone	9.11865	9.11865	9.11865	1.21598	37	37	42.2189	45	45	51.3376
hybF	Regulator; Energy metabolism, carbon: Anaerobic respiration	Accessory protein required for the maturation of hydrogenases 1 and 2; may be involved in nickel incorporation	1.63212	1.63212	-1.63212	-1.50029	3	3	4.89451	2	2	3.26239
hybG	Phenotype; Energy metabolism, carbon: Anaerobic respiration	Hydrogenase 2 accessory protein; chaperone-like function	22.4103	22.4103	-22.4103	-3.50067	14	14	31.3721	4	4	8.96174
hybO	Putative enzyme; Not classified	Hydrogenase-2 small subunit, periplasmic	0.993194	0.993194	0.993194	1.04858	41	41	20.4441	43	43	21.4373
hycA	Regulator; Energy metabolism, carbon: Fermentation	Regulatory gene for hyc and hyp operons; counteracts activation by FhlA	6.03914	6.03914	-6.03914	-3.50067	7	7	8.45416	2	2	2.41501
hycB	Putative enzyme; Energy metabolism, carbon: Fermentation	Formate hydrogenlyase complex iron-sulfur protein	0	0	0	1	0	0	0	0	0	0
hycC	Enzyme; Energy metabolism, carbon: Fermentation	Formate hydrogenlyase complex inner membrane protein	0.916563	0.916563	-0.916563	-1.50029	9	9	2.74864	6	6	1.83208
hycD	Enzyme; Energy metabolism, carbon: Fermentation	Formate hydrogenlyase complex inner membrane protein	4.22731	4.22731	-4.22731	-4.50086	9	9	5.43482	2	2	1.20751
hycE	Enzyme; Energy metabolism, carbon: Fermentation	Hydrogenase 3 large subunit, [NiFe] cluster; heterodimer	4.56865	4.56865	-4.56865	-3.00057	21	21	6.85232	7	7	2.28367
hycF	Putative enzyme; Energy metabolism, carbon: Fermentation	Formate hydrogenlyase complex iron-sulfur protein	4.11031	4.11031	-4.11031	#DIV/0!	4	4	4.11031	0	0	0
hycG	Phenotype; Energy metabolism, carbon: Fermentation	Hydrogenase 3 small subunit	4.36014	4.36014	-4.36014	-1.8575	13	13	9.44488	7	7	5.08474
hycH	Factor; Energy metabolism, carbon: Fermentation	Required for converting HycE precursor to mature Hyd-3 large subunit	6.78956	6.78956	-6.78956	-1.83368	11	11	14.9336	6	6	8.14406
hycI	Enzyme; Degradation of proteins, peptides, glyco	Maturation endoprotease for Hydrogenase 3 large subunit HycE	9.47276	9.47276	9.47276	1.66635	12	12	14.2159	20	20	23.6887
hydN	Enzyme; Energy metabolism, carbon: Anaerobic respiration	Iron-sulfur protein required for Hyd-3 activity	13.7386	13.7386	-13.7386	-5.33435	16	16	16.9083	3	3	3.16971
hyfA	Enzyme; Energy metabolism, carbon: Anaerobic respiration	Hydrogenase 4 component A, ferrodexin-like	10.8345	10.8345	-10.8345	#DIV/0!	12	12	10.8345	0	0	0
hyfB	Enzyme; Energy metabolism, carbon: Anaerobic respiration	Putative hydrogenase 4 component B; membrane protein of Hyf electron transfer complex of FHL system	5.80407	5.80407	-5.80407	-3.33397	30	30	8.29085	9	9	2.48678
hyfC	Enzyme; Energy metabolism, carbon: Anaerobic respiration	Putative hydrogenase 4 component C; membrane protein of Hyf electron transfer complex of FHL system	9.41796	9.41796	-9.41796	-3.66736	22	22	12.9488	6	6	3.53081
hyfD	Enzyme; Energy metabolism, carbon: Anaerobic respiration	Putative hydrogenase 4 component D; membrane protein of Hyf electron transfer complex of FHL system	2.32519	2.32519	-2.32519	-2.50048	10	10	3.87482	4	4	1.54963
hyfE	Enzyme; Energy metabolism, carbon: Anaerobic respiration	Hydrogenase 4 component E; membrane protein of Hyf electron transfer complex of FHL system	1.71421	1.71421	-1.71421	#DIV/0!	2	2	1.71421	0	0	0
hyfF	Enzyme; Energy metabolism, carbon: Anaerobic respiration	Putative hydrogenase 4 component F; membrane protein of Hyf electron transfer complex of FHL system	1.41277	1.41277	-1.41277	-1.25024	20	20	7.0585	16	16	5.64573
hyfG	Enzyme; Energy metabolism, carbon: Anaerobic respiration	Putative hydrogenase 4 component G; membrane protein of Hyf electron transfer complex of FHL system	12.3777	12.3777	-12.3777	-5.11208	46	46	15.3878	9	9	3.01008
hyfH	Enzyme; Energy metabolism, carbon: Anaerobic respiration	Hydrogenase 4 component H; membrane protein of Hyf electron transfer complex of FHL system	7.1543	7.1543	-7.1543	-2.75052	11	11	11.2412	4	4	4.08695
hyfI	Enzyme; Energy metabolism, carbon: Anaerobic respiration	Hydrogenase 4 component I; membrane protein of Hyf electron transfer complex of FHL system	6.6163	6.6163	-6.6163	#DIV/0!	9	9	6.6163	0	0	0
hyfJ	Putative factor; Not classified	Hydrogenase 4 component J; membrane protein of Hyf electron transfer complex of FHL system	2.69732	2.69732	-2.69732	-1.28596	9	9	12.1299	7	7	9.43255
hyfR	Putative regulator; Not classified	Formate-sensing regulator for hyf operon	16.9091	16.9091	-16.9091	-5.06763	76	76	21.0661	15	15	4.15699
hyi	Phenotype; Not classified	Hydroxypyruvate isomerase, glyoxylate-inducible; product is tartronate semialdehyde	11.4905	11.4905	-11.4905	-4.2008	21	21	15.0804	5	5	3.58989
hypA	Phenotype; Energy metabolism, carbon: Anaerobic respiration	Hydrogenase 3 accessory protein required for activity; zinc metalloprotein	12.721	12.721	-12.721	-1.66698	20	20	31.7934	12	12	19.0724
hypB	Phenotype; Energy metabolism, carbon: Fermentation	Required for metallocenter assembly in Hydrogenases 1,2,3; guanine-nucleotide-binding protein; Ni donor for Hyd-3 large subunit; homodimeric	2.55877	2.55877	-2.55877	-1.22245	22	22	14.0612	18	18	11.5024
hypC	Phenotype; Energy metabolism, carbon: Anaerobic respiration	Hydrogenase 3 chaperone-type protein; required for Hyd-3 metallocenter assembly, binds HycE subunit	4.08617	4.08617	4.08617	1.99962	2	2	4.08772	4	4	8.17389
hypD	Phenotype; Energy metabolism, carbon: Anaerobic respiration	Hydrogenases 1,2,3 accessory protein; required for metallocenter assembly	0.00189207	0.00189207	-0.00189207	-1.00019	20	20	9.94607	20	20	9.94418
hypE	Factor; Energy metabolism, carbon: Anaerobic respiration	Hydrogenases 1,2,3 accessory protein, carbamoyl dehydratase; required for CN ligand synthesis at the metallocenter; converts thiocarbamate at its C-terminal Cys to a thiocyanate	3.30911	3.30911	3.30911	1.37474	16	16	8.83045	22	22	12.1396
hypF	Regulator; Energy metabolism, carbon: Anaerobic respiration	Hydrogenases 1,2,3 accessory protein; required for CN ligand synthesis at the metallocenter; HypF carbamoyltransferase activity forms thiocarbamate at terminal Cys of HypE; monomeric	5.69732	5.69732	-5.69732	-1.92037	48	48	11.8876	25	25	6.19028
hyuA	Null	D-stereospecific phenylhydantoinase; physiological function unknown	3.62352	3.62352	-3.62352	-3.25062	13	13	5.23353	4	4	1.61001
iaaA	Orf; Not classified	isoAsp aminopeptidase, cleaves isoAsp-X dipeptides; Ntn hydrolase; glutathione utilization; weak L-asparaginase activity in vitro (EcAIII); precursor is cleaved into an alpha and beta subunit; heterotetrameric	16.7432	16.7432	16.7432	1.72467	40	40	23.1045	69	69	39.8477
iadA	Enzyme; Degradation of proteins, peptides, glyco	Isoaspartyl dipeptidase	3.3219	3.3219	3.3219	1.08729	80	80	38.0545	87	87	41.3764
iap	Enzyme; Proteins - translation and modification	Alkaline phosphatase isozyme conversion aminopeptidase; generates alkaline phosphatase isozyme 3 subunit lacking the N-terminal Arg	11.8325	11.8325	-11.8325	-1.34946	85	85	45.6915	63	63	33.8591
ibaG	Null	Acid stress protein; predicted transcriptional regulator, BolA family; low abundance protein	78.6938	78.6938	78.6938	1.23353	154	154	336.973	190	190	415.667
ibpA	Factor; Adaptations, atypical conditions	Chaperone, heat-inducible protein of HSP20 family	26.9658	26.9658	-26.9658	-1.48809	61	61	82.2136	41	41	55.2478
ibpB	Factor; Adaptations, atypical conditions	Chaperone, heat-inducible protein of HSP20 family	24.7134	24.7134	-24.7134	-4.80091	24	24	31.2153	5	5	6.50196
ibsA	Null	Toxic membrane protein, in SIBa repeat	0	0	0	1	0	0	0	0	0	0
ibsB	Null	Toxic membrane protein, in SIBb repeat	0	0	0	1	0	0	0	0	0	0
ibsC	Null	Toxic membrane protein, in SIBc repeat	0	0	0	1	0	0	0	0	0	0
ibsD	Null	Toxic membrane protein, in SIBd repeat	9.2978	9.2978	9.2978	#DIV/0!	0	0	0	1	1	9.2978
ibsE	Null	Toxic membrane protein, in SIBe repeat	27.8934	27.8934	27.8934	#DIV/0!	0	0	0	3	3	27.8934
icd	Enzyme; Energy metabolism, carbon: TCA cycle; Phage or Prophage Related	Isocitrate dehydrogenase, NADP(+)-specific; e14 attachment site; tellurite reductase	346.565	346.565	346.565	1.17591	4417	4417	1970.08	5195	5195	2316.65
icdC	Null	Pseudogene, isocitrate dehydrogenase, e14 attachment site	6.75947	6.75947	6.75947	1.49971	4	4	13.5267	6	6	20.2861
iclR	Regulator; Central intermediary metabolism: Glyoxylate bypass	Repressor of aceBA operon	18.2363	18.2363	18.2363	1.16342	165	165	111.595	192	192	129.831
idi	Putative enzyme; Not classified	Isopentenyl diphosphate isomerase, isoprenoid biosynthesis; interconverts isopentenyl diphosphate (IPP) and dimethylallyl diphosphate (DMAPP)	18.2969	18.2969	-18.2969	-2.28615	32	32	32.5231	14	14	14.2261
idnD	Putative enzyme; Not classified	L-Idonate 5-dehydrogenase	8.11256	8.11256	-8.11256	-1.62531	39	39	21.0862	24	24	12.9737
idnK	Enzyme; Degradation of small molecules: Carbon compounds	D-gluconate kinase	20.7762	20.7762	-20.7762	-8.00152	24	24	23.7436	3	3	2.96738
idnO	Putative enzyme; Not classified	5-keto-D-Gluconate 5-reductase	4.37793	4.37793	-4.37793	-1.50029	18	18	13.1288	12	12	8.75087
idnR	Putative regulator; Not classified	idn operon activator; represses GntR-regulated genes gntKU and gntT	3.35428	3.35428	-3.35428	-1.20713	35	35	19.5487	29	29	16.1944
idnT	Putative transport; Not classified	L-Idonate transporter; also transports 5-keto-D-gluconate (Reed, 2006)	11.415	11.415	-11.415	-2.1254	51	51	21.5581	24	24	10.1431
ihfA	Factor; DNA - replication, repair, restriction/modification	Integration Host Factor (IHF), alpha subunit; host infection, mutant phage lambda; site-specific recombination; sequence-specific DNA-binding transcriptional activator	61.3008	61.3008	61.3008	1.1801	183	183	340.364	216	216	401.665
ihfB	Factor; DNA - replication, repair, restriction/modification	Integration Host Factor (IHF), beta subunit; host infection, mutant phage lambda; site-specific recombination; sequence-specific DNA-binding transcriptional activator	1.86581	1.86581	1.86581	1.00387	246	246	481.62	247	247	483.486
ileS	Enzyme; Aminoacyl tRNA synthetases, tRNA modification	Isoleucine--tRNA ligase	59.1569	59.1569	59.1569	1.20125	1484	1484	293.942	1783	1783	353.099
ilvA	Enzyme; Amino acid biosynthesis: Isoleucine, Valine	L-threonine dehydratase, biosynthetic, PLP-dependent; also known as threonine deaminase; tetrameric	0.355996	0.355996	0.355996	1.01332	74	74	26.725	75	75	27.081
ilvB	Enzyme; Amino acid biosynthesis: Isoleucine, Valine	Acetolactate synthase 1 large subunit, valine-sensitive; acetohydroxy acid synthase I; heterotetrameric AHAS-I	6.62343	6.62343	-6.62343	-1.07743	279	279	92.1698	259	259	85.5464
ilvC	Enzyme; Amino acid biosynthesis: Isoleucine, Valine	Ketol-acid reductoisomerase	20.7741	20.7741	20.7741	1.28923	190	190	71.826	245	245	92.6001
ilvD	Enzyme; Amino acid biosynthesis: Isoleucine, Valine	Dihydroxyacid dehydratase; homodimeric	4.82902	4.82902	-4.82902	-1.15556	119	119	35.8719	103	103	31.0429
ilvE	Enzyme; Amino acid biosynthesis: Isoleucine, Valine	Branched-chain amino acid aminotransferase; transaminase B; dimer of trimers	17.3866	17.3866	17.3866	1.35777	81	81	48.5978	110	110	65.9844
ilvG	Null	Pseudogene reconstruction, acetolactate synthase 2 large subunit; valine-insensitive; acetohydroxy acid synthase II; heterotetrameric AHAS-II	13.899	13.899	13.899	1.49971	82	82	27.8139	123	123	41.7129
ilvH	Enzyme; Amino acid biosynthesis: Isoleucine, Valine	Acetolactate synthase 3 small regulatory subunit; acetohydroxy acid synthase III; heterotetrameric AHAS-III	0.00755098	0.00755098	-0.00755098	-1.00019	35	35	39.6933	35	35	39.6857
ilvI	Enzyme; Amino acid biosynthesis: Isoleucine, Valine	Acetolactate synthase 3 large subunit, valine-sensitive; acetohydroxy acid synthase III; heterotetrameric AHAS-III	10.031	10.031	-10.031	-1.52571	90	90	29.1117	59	59	19.0807
ilvL	Leader; Amino acid biosynthesis: Isoleucine, Valine	ilvG operon leader peptide	73.2415	73.2415	73.2415	1.99962	13	13	73.2694	26	26	146.511
ilvM	Enzyme; Amino acid biosynthesis: Isoleucine, Valine	Acetolactate synthase 2 small regulatory subunit; acetohydroxy acid synthase II; heterotetrameric AHAS-II	16.9103	16.9103	-16.9103	-2.60049	13	13	27.476	5	5	10.5657
ilvN	Enzyme; Amino acid biosynthesis: Isoleucine, Valine	Acetolactate synthase 1 small regulatory subunit; acetohydroxy acid synthase I; heterotetrameric AHAS-I	38.3535	38.3535	-38.3535	-2.53894	33	33	63.2754	13	13	24.9219
ilvX	Null	Expressed protein, function unknown	21.8813	21.8813	-21.8813	#DIV/0!	2	2	21.8813	0	0	0
ilvY	Regulator; Amino acid biosynthesis: Isoleucine, Valine	Transcriptional activator for ilvC	6.23681	6.23681	6.23681	1.35688	28	28	17.4757	38	38	23.7125
inaA	Phenotype; Adaptations, atypical conditions	Acid-inducible Kdo/WaaP family predicted kinase	30.8358	30.8358	30.8358	1.41833	85	86	73.7109	120	122	104.547
infA	Factor; Proteins - translation and modification	Translation initiation factor IF-1	17.9603	17.9603	-17.9603	-1.02722	266	266	677.722	259	259	659.762
infB	Factor; Proteins - translation and modification	Translation initiation factor IF-2	261.963	261.963	-261.963	-1.25316	6212	6212	1296.72	4958	4958	1034.76
infC	Factor; Proteins - translation and modification	Translation initiation factor IF-3; unusual AUU start codon	847.531	847.531	-847.531	-1.1997	4955	4955	5091.64	4131	4131	4244.11
insA_1	#N/A		5.24169	5.24169	-5.24169	-1.40027	0	7	18.3372	0	5	13.0955
insA_2	#N/A		5.24169	5.24169	-5.24169	-1.40027	0	7	18.3372	0	5	13.0955
insA_3	#N/A		6.06148	6.06148	6.06148	1.49971	0	6	12.1299	0	9	18.1914
insA_4	#N/A		0.00499959	0.00499959	-0.00499959	-1.00019	0	13	26.2814	0	13	26.2764
insA_5	#N/A		4.04675	4.04675	-4.04675	-1.22245	0	11	22.2381	0	9	18.1914
insA_6	#N/A		12.1345	12.1345	-12.1345	-1.50029	2	18	36.3896	1	12	24.2551
insA_7	#N/A		10.1048	10.1048	10.1048	2.24957	0	4	8.08659	0	9	18.1914
insA_8	#N/A		0.00153834	0.00153834	-0.00153834	-1.00019	0	4	8.08659	0	4	8.08505
insA_9	#N/A		2.01549	2.01549	2.01549	1.06646	14	15	30.3247	13	16	32.3402
insB_1	#N/A		7.62376	7.62376	-7.62376	-2.25043	1	9	13.7207	0	4	6.09692
insB_2	#N/A		29.8938	29.8938	-29.8938	-3.4552	6	38	42.0695	2	11	12.1757
insB1_1	#N/A		4.42858	4.42858	-4.42858	-5.00095	0	5	5.53546	0	1	1.10688
insB1_2	#N/A		1.10562	1.10562	1.10562	1.16644	0	6	6.64255	0	7	7.74817
insB1_3	#N/A		1.10499	1.10499	1.10499	1.1109	0	9	9.96383	0	10	11.0688
insB1_4	#N/A		7.75723	7.75723	-7.75723	-1.19467	6	43	47.605	7	36	39.8477
insB1_5	#N/A		1.10625	1.10625	1.10625	1.33308	0	3	3.32128	0	4	4.42753
insB1_6	#N/A		2.21313	2.21313	2.21313	1.66635	0	3	3.32128	0	5	5.53441
insB1_7	#N/A		5.54157	5.54157	-5.54157	-1.17264	33	34	37.6411	29	29	32.0996
insC	#N/A		8.06549	8.06549	-8.06549	-1.38915	50	50	28.7912	36	36	20.7258
insC1_1	#N/A		3.0473	3.0473	3.0473	1.49971	0	4	6.09808	0	6	9.14538
insC1_2	#N/A		3.05078	3.05078	-3.05078	-1.33359	0	8	12.1962	0	6	9.14538
insC1_3	#N/A		4.57153	4.57153	4.57153	1.74967	0	4	6.09808	0	7	10.6696
insC1_4	#N/A		4.57211	4.57211	4.57211	2.49952	0	2	3.04904	0	5	7.62115
insC1_5	#N/A		3.04701	3.04701	3.04701	1.39973	0	5	7.6226	0	7	10.6696
insC1_6	#N/A		10.669	10.669	10.669	4.49914	0	2	3.04904	0	9	13.7181
insD1_1	#N/A		0.615749	0.615749	0.615749	#DIV/0!	0	0	0	0	1	0.615749
insD1_2	#N/A		1.23173	1.23173	-1.23173	#DIV/0!	0	2	1.23173	0	0	0
insD1_3	#N/A		0	0	0	1	0	0	0	0	0	0
insD1_4	#N/A		0.000117158	0.000117158	-0.000117158	-1.00019	0	1	0.615866	0	1	0.615749
insD1_5	#N/A		0.615749	0.615749	0.615749	#DIV/0!	0	0	0	0	1	0.615749
insD1_6	#N/A		0	0	0	1	0	0	0	0	0	0
insD1_7	#N/A		0.615983	0.615983	-0.615983	-2.00038	0	2	1.23173	0	1	0.615749
insE1_1	#N/A		5.57974	5.57974	-5.57974	#DIV/0!	0	3	5.57974	0	0	0
insE1_2	#N/A		0.000353817	0.000353817	-0.000353817	-1.00019	0	1	1.85991	0	1	1.85956
insE1_3	#N/A		1.85956	1.85956	1.85956	#DIV/0!	0	0	0	0	1	1.85956
insE1_4	#N/A		1.85921	1.85921	1.85921	1.99962	0	1	1.85991	0	2	3.71912
insE1_5	#N/A		0	0	0	1	0	0	0	0	0	0
insF1_1	#N/A		0.000122428	0.000122428	-0.000122428	-1.00019	0	1	0.643569	0	1	0.643447
insF1_2	#N/A		0	0	0	1	0	0	0	0	0	0
insF1_3	#N/A		0	0	0	1	0	0	0	0	0	0
insF1_4	#N/A		0.000122428	0.000122428	-0.000122428	-1.00019	0	1	0.643569	0	1	0.643447
insF1_5	#N/A		0.000122428	0.000122428	-0.000122428	-1.00019	0	1	0.643569	0	1	0.643447
insG	IS, phage, Tn; Transposon-related functions; extrachromosomal; transposon related	IS4 transposase	1.67155	1.67155	1.67155	1.04235	94	94	39.4655	98	98	41.137
insH1_1	#N/A		0	0	0	1	0	0	0	0	0	0
insH1_10	#N/A		0	0	0	1	0	0	0	0	0	0
insH1_11	#N/A		0	0	0	1	0	0	0	0	0	0
insH1_2	#N/A		0	0	0	1	0	0	0	0	0	0
insH1_3	#N/A		0	0	0	1	0	0	0	0	0	0
insH1_4	#N/A		3.29063	3.29063	3.29063	1.99962	0	6	3.29188	0	12	6.58252
insH1_5	#N/A		1.13756	1.13756	-1.13756	#DIV/0!	0	2	1.13756	0	0	0
insH1_6	#N/A		0.548856	0.548856	-0.548856	-1.50029	3	3	1.64594	2	2	1.09709
insH1_7	#N/A		0	0	0	1	0	0	0	0	0	0
insH1_8	#N/A		0	0	0	1	0	0	0	0	0	0
insH1_9	#N/A		1.6473	1.6473	-1.6473	-1.231	0	16	8.77836	0	13	7.13106
insI1_1	#N/A		2.42222	2.42222	-2.42222	-2.00038	0	10	4.84353	0	5	2.4213
insI1_2	#N/A		12.8239	12.8239	12.8239	4.99905	0	1	3.20675	0	5	16.0307
insI1_3	#N/A		0.968153	0.968153	0.968153	1.49971	0	4	1.93741	0	6	2.90556
insI1_4	#N/A		0.483892	0.483892	0.483892	1.24976	0	4	1.93741	0	5	2.4213
insJ	IS, phage, Tn; Transposon-related functions; extrachromosomal; transposon related	IS150 transposase A	17.1086	17.1086	-17.1086	-1.55202	45	45	48.1012	29	29	30.9927
insK	IS, phage, Tn; Transposon-related functions; extrachromosomal; transposon related	IS150 transposase B	32.7467	32.7467	-32.7467	-4.5723	64	64	41.9136	14	14	9.16685
insL1_1	#N/A		29.0556	29.0556	29.0556	1.35126	0	165	82.7186	0	223	111.774
insL1_2	#N/A		10.5076	10.5076	10.5076	1.10974	0	191	95.753	0	212	106.261
insL1_3	#N/A		10.5066	10.5066	10.5066	1.10375	0	202	101.268	0	223	111.774
insM	IS, phage, Tn; Transposon-related functions; extrachromosomal; transposon related	Pseudogene, truncated IS600 transposase	6.26937	6.26937	-6.26937	#DIV/0!	0	3	6.26937	0	0	0
insN	IS, phage, Tn; Transposon-related functions; extrachromosomal; transposon related	Pseudogene reconstruction, fused IS911 transposase AB	16.0395	16.0395	16.0395	1.38435	24	143	41.7313	35	198	57.7709
insO	IS, phage, Tn; Transposon-related functions; extrachromosomal; transposon related	Pseudogene reconstruction, fused IS911 transposase AB	14.3975	14.3975	-14.3975	-2.19685	42	123	26.427	16	56	12.0295
insP	IS, phage, Tn; Transposon-related functions; extrachromosomal; transposon related	Pseudogene reconstruction, IS609 transposase A	5.1684	5.1684	-5.1684	-1.50029	12	12	15.4993	8	8	10.3309
insQ	IS, phage, Tn; Transposon-related functions; extrachromosomal; transposon related	IS609 transposase B	0.968648	0.968648	0.968648	1.07672	26	26	12.6261	28	28	13.5947
insX	Null	Pseudogene, IS3 family transposase, ISX' in CP4-6 prophage; N-terminal fragment	8.97879	8.97879	-8.97879	-1.11132	40	40	89.6344	36	36	80.6556
insZ	Null	Pseudogene reconstruction, IS4 transposase family, in ISZ'	11.8152	11.8152	11.8152	2.58284	12	12	7.46454	31	31	19.2797
intA	Phage or Prophage Related	Integrase gene, CP4-57 putative defective prophage	2.25602	2.25602	-2.25602	-1.04406	119	119	53.4613	114	114	51.2053
intB	IS, phage, Tn; Phage-related functions and prophages	Pseudogene reconstruction, P4-like integrase	28.656	28.656	-28.656	-1.6774	161	161	70.9588	96	96	42.3028
intD	IS, phage, Tn; Phage or Prophage Related	Integrase gene within defective prophage DLP12	22.0663	22.0663	-22.0663	-1.26614	204	219	104.98	151	173	82.9134
intE	Phage or Prophage Related	e14 integrase, in defective prophage	0.496917	0.496917	-0.496917	-1.04186	25	25	12.3665	24	24	11.8695
intF	Phage or Prophage Related	Putative integrase gene, CP4-6 putative prophage remnant	26.2928	26.2928	-26.2928	-1.71	159	159	63.3247	93	93	37.0319
intG	Null	Pseudogene, integrase homolog	17.2227	17.2227	-17.2227	-3.50067	7	7	24.11	2	2	6.88726
intK	Phage or Prophage Related	Pseudogene, integrase fragment, Qin prophage	6.09634	6.09634	6.09634	2.99943	0	1	3.04904	0	3	9.14538
intQ	Phage or Prophage Related	Pseudogene, integrase fragment, Qin prophage	0.481751	0.481751	0.481751	#DIV/0!	0	0	0	0	1	0.481751
intR	Phage or Prophage Related	Integrase gene, Rac prophage	0	0	0	1	0	0	0	0	0	0
intS	Phage or Prophage Related	Integrase, CPS-53/KpLE1 prophage	8.66117	8.66117	8.66117	1.15907	113	113	54.4483	131	131	63.1094
intZ	Phage or Prophage Related	Putative integrase gene, Eut/CPZ-55 prophage	12.4358	12.4358	12.4358	1.10364	260	260	119.994	287	287	132.43
iraD	Null	RpoS stabilzer after DNA damage, anti-RssB factor; anti-adapter protein	1.42221	1.42221	-1.42221	-1.11132	10	10	14.1978	9	9	12.7756
iraM	Null	RpoS stabilzer during Mg starvation, anti-RssB factor; anti-adapter protein	10.3342	10.3342	-10.3342	-2.50048	10	10	17.2214	4	4	6.88726
iraP	Null	Anti-RssB factor, RpoS stabilzer during Pi starvation; anti-adapter protein	2.14475	2.14475	-2.14475	-1.05902	18	18	38.481	17	17	36.3362
iroK	Null	3-hydroxypropionic acid resistance peptide	0	0	0	1	0	0	0	0	0	0
iscA	Putative regulator; Not classified	Recruit and deliver Fe for Fe-S cluster assembly in IscU; possibly an alternative scaffold for Fe-S cluster assembly	294.218	294.218	294.218	1.26324	649	649	1117.67	820	820	1411.89
iscR	Regulation of Fe-S cluster assembly genes	isc operon transcriptional repressor; suf operon transcriptional activator; icsR regulon regulator; oxidative stress- and iron starvation-inducible; autorepressor; contains Fe-S cluster	1.16884	1.16884	-1.16884	-1.008	129	129	147.196	128	128	146.027
iscS	Enzyme; tRNA modification	Cysteine desulfurase, PLP-dependent; used in synthesis of Fe-S clusters and 4-thiouridine; ThiI transpersulfidase; TusA transpersulfidase; YnjE transpersulfidase; MoaD transpersulfidase; pyridoxal phosphate cofactor linked to Lys206	148.182	148.182	148.182	1.2282	1414	1414	649.363	1737	1737	797.545
iscU	Null	Iron-sulfur cluster assembly scaffold protein	113.707	113.707	113.707	1.12479	632	632	911.214	711	711	1024.92
iscX	Null	Fe(2+) donor and activity modulator for cysteine desulfurase	66.7421	66.7421	-66.7421	-1.10735	248	248	688.446	224	224	621.704
ispA	Enzyme; Biosynthesis of cofactors, carriers: Menaquinone, ubiquinone	Farnesyl diphosphate synthase, isoprenoid biosynthesis	9.88346	9.88346	9.88346	1.05497	290	290	179.792	306	306	189.675
ispB	Enzyme; Biosynthesis of cofactors, carriers: Menaquinone, ubiquinone	Octaprenyl diphosphate synthase, isoprenoid biosynthesis	17.7718	17.7718	17.7718	1.16644	186	186	106.773	217	217	124.545
ispD	Null	2-C-methyl-D-erythritol 4-phosphate cytidylyltransferase; alternative nonmevalonate (DXP) pathway for terpenoid biosynthesis; essential gene	14.1079	14.1079	14.1079	1.17453	103	103	80.8317	121	121	94.9396
ispE	Null	4-diphosphocytidyl-2-C-methylerythritol kinase; isopentenyl phosphate kinase; alternative nonmevalonate (DXP) pathway for terpenoid biosynthesis; essential gene	9.80904	9.80904	9.80904	1.1483	101	101	66.1448	116	116	75.9539
ispF	Null	2-C-methyl-D-erythritol 2,4-cyclodiphosphate (MECP) synthase; alternative nonmevalonate (DXP) pathway for terpenoid biosynthesis; essential gene; trimeric	65.0641	65.0641	65.0641	1.60185	93	93	108.108	149	149	173.172
ispG	Null	1-hydroxy-2-methyl-2-(E)-butenyl 4-diphosphate synthase; alternative nonmevalonate (DXP) pathway for terpenoid biosynthesis; [4Fe-4S] protein	0.458133	0.458133	0.458133	1.00216	426	426	212.419	427	427	212.877
ispH	Null	4-hydroxy-3-methylbut-2-enyl diphosphate reductase; last, branched, step of isopentenyl diphosphate (IPP) and dimethylallyl diphosphate (DMAPP) synthesis from 1-hydroxy-2-methyl-2-(E)-butenyl 4-diphosphate; alternative nonmevalonate (DXP) pathway for terp	41.0142	41.0142	41.0142	1.16033	436	436	255.812	506	506	296.826
ispU	Null	Undecaprenyl pyrophosphate synthase; dimeric	58.648	58.648	-58.648	-1.16416	568	568	415.918	488	488	357.27
ivbL	Leader; Amino acid biosynthesis: Isoleucine, Valine	ilvB operon leader peptide	39.4431	39.4431	39.4431	4.49914	2	2	11.2722	9	9	50.7153
ivy	Null	Inhibitor of c-type lysozyme, periplasmic	43.5357	43.5357	43.5357	1.75477	49	49	57.6809	86	86	101.217
jayE	Phage or Prophage Related	Pseudogene, C-terminal fragment, baseplate, e14 prophage	1.43084	1.43084	-1.43084	-3.00057	3	3	2.14606	1	1	0.715216
katE	Enzyme; Detoxification	Catalase HPII, heme d-containing; hydroperoxidase II; response to oxidative stress; chromate resistance	8.8822	8.8822	-8.8822	-1.8575	78	78	19.2405	42	42	10.3583
katG	Enzyme; Detoxification	Catalase-peroxidase HPI, heme b-containing; hydroperoxidase I	85.373	85.373	85.373	1.27375	1219	1219	311.862	1553	1553	397.235
kbaY	Enzyme; Central intermediary metabolism: Pool, multipurpose conversions	Ketose 1,6-bisphosphate aldolase, class II; D-tagatose 1,6-bisphosphate aldolase; requires KbaZ subunit for full activity and stability	5.18542	5.18542	-5.18542	-2.00038	16	16	10.3689	8	8	5.18344
kbaZ	Putative enzyme; Not classified	Ketose bisphosphate aldolase KbaYZ subunit; required for full activity and stability of KbaY	6.10023	6.10023	-6.10023	-1.53875	40	40	17.4231	26	26	11.3229
kbl	Enzyme; Central intermediary metabolism: Pool, multipurpose conversions	2-amino-3-ketobutyrate CoA ligase	131.82	131.82	131.82	1.34112	829	829	386.433	1112	1112	518.254
kch	Null	Voltage-gated potassium channel protein; overproduction increases the permeability of the cytoplamsic membrane to K+; not involved in K+ uptake; overproduction alters membrane composition; homotetrameric membrane protein	6.2315	6.2315	-6.2315	-1.5603	39	39	17.3533	25	25	11.1218
kdgK	Enzyme; Degradation of small molecules: Carbon compounds	2-dehydro-3-deoxygluconokinase; 2-keto-3-deoxygluconokinase	13.7806	13.7806	13.7806	1.1629	141	141	84.5961	164	164	98.3768
kdgR	Regulator; Not classified	Transcriptional repressor for the KDG regulon	64.0651	64.0651	64.0651	1.3652	249	249	175.424	340	340	239.489
kdgT	Transport; Transport of small molecules: Carbohydrates, organic acids, alcohols	2-keto-3-deoxygluconate permease	20.4148	20.4148	-20.4148	-4.60088	46	46	26.0842	10	10	5.66939
kdpA	Enzyme; Transport of small molecules: Cations	Potassium-translocating ATPase, A subunit; high-affinity potassium transport	8.00014	8.00014	-8.00014	-4.00076	32	32	10.6662	8	8	2.66604
kdpB	Enzyme; Transport of small molecules: Cations	Potassium-translocating ATPase, B subunit; high-affinity potassium transport	4.90246	4.90246	-4.90246	-2.20042	33	33	8.98641	15	15	4.08395
kdpC	Enzyme; Transport of small molecules: Cations	Potassium-translocating ATPase, C subunit; high-affinity potassium transport	0.973036	0.973036	0.973036	1.33308	3	3	2.92133	4	4	3.89437
kdpD	Enzyme; Global regulatory functions	Sensor kinase for the kdp operon; two-component system; has autokinase activity and KdpE-directed phosphotransferase and phosphatase activities; responds to ionic strength, ATP and potassium; dimeric	1.24889	1.24889	-1.24889	-1.11786	57	57	11.8453	51	51	10.5964
kdpE	Regulator; Global regulatory functions	Response regulator of kdp operon; two-component system phosphorylation state and activity modulated by sensor kinase KdpD; responds to ionic strength, ATP and potassium	7.4033	7.4033	7.4033	1.69199	13	13	10.6986	22	22	18.1019
kdpF	Null	Inner membrane protein for high-affinity potassium transport	6.19854	6.19854	6.19854	#DIV/0!	0	0	0	1	1	6.19854
kdsA	Enzyme; Surface polysaccharides & antigens	3-deoxy-D-manno-octulosonate 8-phosphate (KDO8-P) synthase; LPS biosynthesis	19.5459	19.5459	19.5459	1.13079	229	229	149.446	259	259	168.992
kdsB	Enzyme; Surface polysaccharides & antigens	3-deoxy-manno-octulosonate cytidylyltransferase; CMP-KDO synthase (CKS); LPS biosynthesis	0.702052	0.702052	0.702052	1.00298	315	315	235.29	316	316	235.992
kdsC	Null	3-deoxy-D-manno-octulosonate 8-phosphate phosphatase; KDO 8-P phosphatase; LPS biosynthesis; HAD22	6.92976	6.92976	-6.92976	-1.03201	227	227	223.387	220	220	216.457
kdsD	Putative enzyme; Not classified	D-arabinose 5-phosphate isomerase; LPS biosynthesis	1.71898	1.71898	-1.71898	-1.01421	217	217	122.675	214	214	120.956
kduD	Enzyme; Degradation of small molecules: Carbon compounds	2-dehydro-3-deoxy-D-gluconate 5-dehydrogenase; KDG oxidoreductase; DKII reductase; 20-ketosteroid reductase	0.720131	0.720131	0.720131	1.01144	86	86	62.9735	87	87	63.6936
kduI	Enzyme; Degradation of small molecules: Carbon compounds	4-deoxy-L-threo-5-hexosulose-uronate ketol-isomerase; DKI isomerase; hexuronate isomerase	12.6573	12.6573	12.6573	1.37974	50	50	33.3318	69	69	45.9891
kefB	Transport; Transport of small molecules: Cations	NEM-activatable K+/H+ antiporter	8.33235	8.33235	8.33235	1.20126	134	134	41.4001	161	161	49.7324
kefC	Transport; Transport of small molecules: Cations	NEM-activatable K+/H+ antiporter	0.901928	0.901928	-0.901928	-1.0502	63	63	18.8687	60	60	17.9668
kefF	Putative enzyme; Not classified	Potassium-efflux system ancillary protein for KefC; glutathione-regulated; quinone oxidoreductase, FMN-dependent	8.40679	8.40679	-8.40679	-5.00095	10	10	10.508	2	2	2.1012
kefG	Putative enzyme; Not classified	Potassium-efflux system ancillary protein for KefB; glutathione-regulated	7.05014	7.05014	-7.05014	-1.10627	73	73	73.3912	66	66	66.3411
kgtP	Transport; Transport of small molecules: Carbohydrates, organic acids, alcohols	Alpha-ketoglutarate permease	263.538	263.538	263.538	1.3338	1837	1838	789.497	2452	2452	1053.04
kilR	Phage or Prophage Related	Killing protein, Rac prophage; FtsZ inhibitor protein	0	0	0	1	0	0	0	0	0	0
kptA	Null	RNA 2'-phosphotransferase; ligates tRNA substrate in vitro, physiological role and in vivo substrate unknown	8.04517	8.04517	-8.04517	-1.66698	20	20	20.1072	12	12	12.062
kup	Transport; Transport of small molecules: Cations	Major constitutive K+ uptake permease at acidic pH; also transports Cs+ and Rb+	27.4718	27.4718	-27.4718	-1.87655	197	197	58.8127	105	105	31.3409
lacA	Enzyme; Degradation of small molecules: Carbon compounds	Thiogalactoside acetyltransferase	1.82865	1.82865	-1.82865	-1.06687	32	32	29.1751	30	30	27.3465
lacI	Regulator; Degradation of small molecules: Carbon compounds	Transcriptional repressor of lac operon	30.3871	30.3871	30.3871	2.25489	47	47	24.215	106	106	54.6021
lacY	Transport; Transport of small molecules: Carbohydrates, organic acids, alcohols	Lactose permease; galactoside permease	7.56679	7.56679	-7.56679	-1.56696	47	47	20.9129	30	30	13.3461
lacZ	Enzyme; Degradation of small molecules: Carbon compounds	Beta-D-galactosidase	12.3333	12.3333	12.3333	1.71546	95	95	17.2382	163	163	29.5716
lafU	Null	Pseudogene, lateral flagellar motor protein fragment	4.42921	4.42921	-4.42921	-2.00038	12	12	8.85674	6	6	4.42753
lamB	IS, phage, Tn; Transport of small molecules: Carbohydrates, organic acids, alcohols	Maltoporin, maltose high-affinity uptake system; phage lambda receptor protein	1423.89	1423.89	1423.89	1.51367	6662	6662	2771.98	10085	10086	4195.87
ldcA	Enzyme; Murein sacculus, peptidoglycan	Murein tetrapeptide carboxypeptidase; LD-carboxypeptidase A; cytoplasmic protease that cleaves the terminal D-alanine from cytoplasmic muropeptides	10.9707	10.9707	10.9707	1.5622	32	32	19.5139	50	50	30.4846
ldcC	Enzyme; Energy metabolism, carbon: Pyruvate dehydrogenase	Lysine decarboxylase, constitutive	0.00748269	0.00748269	-0.00748269	-1.00019	151	151	39.3343	151	151	39.3268
ldhA	Enzyme; Energy metabolism, carbon: Fermentation	D-lactate dehydrogenase, NAD-dependent	4.49495	4.49495	4.49495	1.06537	122	122	68.7605	130	130	73.2554
ldrA	Null	Toxic peptide LdrA, in LDR-A repeat; proposed addiction module, with antisense sRNA rdlA	15.4904	15.4904	15.4904	1.49971	0	6	30.9986	0	9	46.489
ldrB	Null	Toxic peptide LdrB, in LDR-B repeat; proposed addiction module, with antisense sRNA rdlB	5.16643	5.16643	-5.16643	#DIV/0!	1	1	5.16643	0	0	0
ldrC	Null	Toxic peptide LdrC, in LDR-C repeat; proposed addiction module, with antisense sRNA rdlC	36.1709	36.1709	-36.1709	-2.16708	0	13	67.1636	0	6	30.9927
ldrD	Null	Toxic peptide LdrD, in LDR-D repeat; proposed addiction module, with antisense sRNA rdlD	0.000982826	0.000982826	-0.000982826	-1.00019	1	1	5.16643	1	1	5.16545
lepA	Factor; Proteins - translation and modification	Back-translocating Elongation Factor EF4, GTPase; required for efficient and accurate protein synthesis	20.2033	20.2033	-20.2033	-1.07086	985	985	305.336	920	920	285.133
lepB	Enzyme; Protein, peptide secretion	Signal peptidase I; SPI; responsible for type I signal cleavages of periplasmic, OM, some IM, and extracellular proteins	20.556	20.556	20.556	1.09258	388	388	222.045	424	424	242.601
leuA	Enzyme; Amino acid biosynthesis: Leucine	Alpha-isopropylmalate synthase	0.70692	0.70692	0.70692	1.04742	42	42	14.9077	44	44	15.6146
leuB	Enzyme; Amino acid biosynthesis: Leucine	3-isopropylmalate dehydrogenase, NAD(+)-dependent	2.5522	2.5522	2.5522	1.22704	22	22	11.2412	27	27	13.7934
leuC	Enzyme; Amino acid biosynthesis: Leucine	3-isopropylmalate dehydratase large subunit; also called alpha-isopropylmalate isomerase	7.56824	7.56824	-7.56824	-2.2671	34	34	13.5411	15	15	5.97289
leuD	Enzyme; Amino acid biosynthesis: Leucine	3-isopropylmalate dehydratase small subunit; also called alpha-Isopropylmalate isomerase	18.4169	18.4169	-18.4169	-2.81872	31	31	28.5432	11	11	10.1263
leuE	Null	Leucine efflux protein; overexpression causes leucine excretion; confers resistance to a number of amino acids and analogs, including glycyl-l-leucine, norleucine, threonine, homoserine lactone, alpha-aminobutyric acid, histidine, and homoserine	22.6935	22.6935	22.6935	1.81216	32	32	27.9424	58	58	50.6359
leuL	Leader; Amino acid biosynthesis: Leucine	leu operon leader peptide	12.827	12.827	-12.827	#DIV/0!	2	2	12.827	0	0	0
leuO	Putative regulator; Amino acid biosynthesis: Leucine	Pleiotropic transcriptional regulator; regulates dsrA; relieves bgl silencing, multi-copy represses cadC	2.95303	2.95303	-2.95303	-1.71461	12	12	7.08539	7	7	4.13236
leuS	Enzyme; Aminoacyl tRNA synthetases, tRNA modification	Leucine--tRNA ligase	24.2767	24.2767	-24.2767	-1.05587	2124	2124	458.822	2012	2012	434.545
lexA	Regulator; Global regulatory functions	Global regulator (repressor) for SOS regulon; dimeric	20.0929	20.0929	20.0929	1.06375	344	344	315.178	366	366	335.271
lfhA	Null	Pseudogene, lateral flagellar assembly protein fragment	5.2121	5.2121	-5.2121	-3.28634	23	23	7.49178	7	7	2.27967
lgt	Enzyme; Macromolecule synthesis, modification: Phospholipids	Phosphatidylglycerol:prolipoprotein diacylglycerol transferase	13.3865	13.3865	-13.3865	-1.24442	107	107	68.1544	86	86	54.7679
lhgO	Null	L-2-hydroxyglutarate oxidase; second gene in csiD-lhgO-gabDTP-csiR operon	2.19714	2.19714	2.19714	1.45427	11	11	4.83666	16	16	7.0338
lhr	Enzyme; DNA - replication, repair, restriction/modification	Probable ATP-dependent helicase, function unknown	4.59404	4.59404	-4.59404	-1.52807	110	110	13.2937	72	72	8.6997
ligA	Enzyme; DNA - replication, repair, restriction/modification	DNA ligase A, NAD(+)-dependent	5.28407	5.28407	-5.28407	-1.03962	501	501	138.663	482	482	133.379
ligB	Putative enzyme; Not classified	DNA ligase B, NAD(+)-dependent	10.6113	10.6113	-10.6113	-1.91465	67	67	22.2129	35	35	11.6015
ligT	Enzyme; tRNA modification	2'-5' RNA ligase	2.0976	2.0976	2.0976	1.1109	18	18	18.9144	20	20	21.012
lipA	Putative enzyme; Biosynthesis of cofactors, carriers: Lipoate	Lipoyl synthase, iron-sulfur protein; SAM-dependent chemistry	26.5446	26.5446	26.5446	1.24575	187	187	108.014	233	233	134.558
lipB	Enzyme; Biosynthesis of cofactors, carriers: Lipoate	Octanoyltransferase; octanoyl-[ACP]:protein N-octanoyltransferase	17.3556	17.3556	17.3556	1.14063	142	142	123.415	162	162	140.77
lit	Membrane; Phage or Prophage Related	T4 phage exclusion protein; cell death peptidase, e14 prophage	21.8478	21.8478	-21.8478	-2.29673	62	62	38.6962	27	27	16.8484
livF	Transport; Transport of small molecules: Amino acids, amines	Branched-chain amino acid ABC transporter ATPase	0.784599	0.784599	-0.784599	-1.04782	22	22	17.1925	21	21	16.4079
livG	Transport; Transport of small molecules: Amino acids, amines	Branched-chain amino acid ABC transporter ATPase	12.3551	12.3551	-12.3551	-1.56696	47	47	34.1469	30	30	21.7917
livH	Transport; Transport of small molecules: Amino acids, amines	Branched-chain amino acid ABC transporter permease	1.80299	1.80299	1.80299	1.14264	20	21	12.6402	24	24	14.4432
livJ	Transport; Transport of small molecules: Amino acids, amines	Branched-chain amino acid ABC transporter periplasmic binding protein; LIV-I system; also involved in phenylalanine accumulation	2.52033	2.52033	2.52033	1.07672	65	65	32.8518	70	70	35.3721
livK	Transport; Transport of small molecules: Amino acids, amines	Leucine-specific binding protein, periplasmic, high-affinity transport for leucine; LS system; also involved in isoleucine, valine, and phenylalanine accumulation	1.00077	1.00077	1.00077	1.04328	46	46	23.1233	48	48	24.124
livM	Transport; Transport of small molecules: Amino acids, amines	Branched-chain amino acid ABC transporter permease	10.9181	10.9181	-10.9181	-1.65821	63	63	27.5058	38	38	16.5876
lldD	Enzyme; Energy metabolism, carbon: Aerobic respiration	L-lactate dehydrogenase, FMN dependent	122.622	122.622	122.622	1.23495	1114	1114	521.9	1376	1376	644.523
lldP	Transport; Transport of small molecules: Carbohydrates, organic acids, alcohols	L-lactate permease; also involved in glycolate uptake	328.039	328.039	328.039	1.79217	1229	1229	414.101	2203	2203	742.14
lldR	Regulator; Energy metabolism, carbon: Aerobic respiration	Dual role activator/repressor for lldPRD operon	457.949	457.949	457.949	1.72467	880	880	631.94	1518	1518	1089.89
lnt	Enzyme; Transport of small molecules: Cations	Apolipoprotein N-acyltransferase; copper sensitivity	7.23816	7.23816	7.23816	1.11883	168	168	60.9095	188	188	68.1476
loiP	Enzyme; Degradation of proteins, peptides, glycopeptides	Phe-Phe periplasmic metalloprotease, OM lipoprotein; low salt-inducible; heat shock protein that binds Era	7.39773	7.39773	-7.39773	-1.03041	341	341	250.684	331	331	243.286
lolA	Transport; Protein, peptide secretion	Periplasmic protein responsible for sorting and transporting lipoproteins to outer membrane	32.7856	32.7856	32.7856	1.20667	174	174	158.64	210	210	191.425
lolB	Enzyme; Biosynthesis of cofactors, carriers: Heme, porphyrin	OM lipoprotein required for localization of lipoproteins	20.5427	20.5427	20.5427	1.19805	116	116	103.726	139	139	124.269
lolC	Null	LolA-dependent release of lipoproteins from inner membrane; essential gene	7.42745	7.42745	7.42745	1.13093	122	122	56.7274	138	138	64.1548
lolD	Putative transport; Not classified	LolA-dependent release of lipoproteins from inner membrane; essential gene	20.6517	20.6517	20.6517	1.3878	67	67	53.254	93	93	73.9056
lolE	Putative enzyme; Not classified	LolA-dependent release of lipoproteins from inner membrane; essential gene	21.9256	21.9256	21.9256	1.13589	360	360	161.342	409	409	183.268
lomR	Phage or Prophage Related	Pseudogene reconstruction, Rac prophage lom homolog; outer membrane protein interrupted by IS5Y, missing N-terminus	0.349408	0.349408	0.349408	1.49971	1	2	0.699216	1	3	1.04862
lon	Enzyme; Global regulatory functions	DNA-binding, ATP-dependent protease LA; lon mutants form long cells	343.86	343.86	343.86	1.65433	2218	2218	525.515	3670	3670	869.374
lpd	Enzyme; Energy metabolism, carbon: Pyruvate dehydrogenase	Dihydrolipoyl dehydrogenase, NADH-dependent; E3 component of pyruvate and 2-oxoglutarate dehydrogenases complexes; glycine cleavage system L protein; dihydrolipoamide dehydrogenase; binds Zn(II)	73.3406	73.3406	73.3406	1.0539	3475	3475	1360.67	3663	3663	1434.01
lplA	Enzyme; Macromolecule synthesis, modification: Lipoprotein	Lipoate-protein ligase A; selenolipoate resistant	8.7698	8.7698	8.7698	1.24219	66	66	36.2107	82	82	44.9805
lplT	Orf; Drug/analog sensitivity	Lysophospholipid transporter	6.07821	6.07821	-6.07821	-1.37169	48	48	22.4311	35	35	16.3529
lpoA	Factor; Not classified	OM lipoprotein stimulator of MrcA transpeptidase	7.13353	7.13353	-7.13353	-1.1168	249	249	68.206	223	223	61.0725
lpoB	Null	OM lipoprotein stimulator of MrcB transpeptidase	82.5184	82.5184	82.5184	1.4869	195	195	169.478	290	290	251.997
lpp	Membrane; Murein sacculus, peptidoglycan	Murein lipoprotein; Braun's lipoprotein	2197.42	2197.42	2197.42	1.38159	2446	2446	5758.67	3380	3380	7956.1
lptA	Lipopolysaccharide biosynthesis	LPS export ABC transporter periplasmic binding protein; Lipid A binding protein; LPS export and assembly protein	18.9133	18.9133	18.9133	1.04378	432	432	431.98	451	451	450.893
lptB	Putative transport; Not classified	LPS export ABC transporter ATPase	14.557	14.557	14.557	1.06464	293	293	225.188	312	312	239.745
lptC	Null	Periplasmic membrane-anchored LPS-binding protein; LPS export	24.2742	24.2742	-24.2742	-1.08164	332	332	321.61	307	307	297.336
lptD	Phenotype; Adaptations, atypical conditions	LPS assembly OM complex LptDE, beta-barrel component	57.0342	57.0342	57.0342	1.19539	1232	1232	291.9	1473	1473	348.934
lptE	Membrane; Macromolecule synthesis, modification: Lipoprotein	LPS assembly OM complex LptDE, LPS-binding lipoprotein component	18.1856	18.1856	18.1856	1.12992	146	146	139.973	165	165	158.159
lptF	Null	LPS export ABC transporter permease	21.765	21.765	21.765	1.18198	236	236	119.602	279	279	141.367
lptG	Null	LPS export ABC transporter permease	22.1319	22.1319	22.1319	1.23346	184	184	94.799	227	227	116.931
lpxA	Enzyme; Surface polysaccharides & antigens	Lipid A synthesis, UDP-N-acetylglucosamine acyltransferase	23.2863	23.2863	23.2863	1.09517	346	346	244.688	379	379	267.975
lpxB	Enzyme; Macromolecule metabolism: Lipopolysaccharide	Lipid A disaccharide synthase	0.0399084	0.0399084	-0.0399084	-1.00019	432	432	209.787	432	432	209.747
lpxC	Enzyme; Surface polysaccharides & antigens	Lipid A synthesis, UDP-3-O-(R-3-hydroxymyristoyl)-N-acetylglucosamine deacetylase; zinc metalloamidase; cell envelope and cell separation	12.1101	12.1101	12.1101	1.05243	380	380	230.97	400	400	243.08
lpxD	Enzyme; Surface polysaccharides & antigens	Lipid A synthesis, UDP-3-O-(R-3-hydroxymyristoyl)-glucosamine N-acyltransferase	96.6292	96.6292	96.6292	1.11861	1498	1498	814.664	1676	1676	911.294
lpxH	Null	Lipid A synthesis, UDP-2,3-diacylglucosamine pyrophosphohydrolase	0.0126258	0.0126258	-0.0126258	-1.00019	86	86	66.3704	86	86	66.3578
lpxK	Putative enzyme; Not classified	Lipid A 4' kinase	0.0167767	0.0167767	-0.0167767	-1.00019	156	156	88.1905	156	156	88.1737
lpxP	Enzyme; Not classified	Lipid A synthesis, KDO2-lipid IVA palmitoleoyl-ACP acyltransferase; cold temperature inducible	25.4598	25.4598	-25.4598	-1.32838	170	170	102.992	128	128	77.5322
lpxT	Null	Lipid A 1-diphosphate synthase; undecaprenyl pyrophosphate:lipid A 1-phosphate phosphotransferase	22.6822	22.6822	-22.6822	-1.22331	159	159	124.255	130	130	101.573
lrhA	Regulator; Energy metabolism, carbon: Aerobic respiration	Transcriptional repressor of motility master regulator flhDC; autoregulator	21.3681	21.3681	21.3681	1.20548	175	175	103.989	211	211	125.357
lrp	Regulator; Central intermediary metabolism: Pool, multipurpose conversions	Global regulatory protein, Leu responsive; regulator of high-affinity branched-chain amino acid transport system; octameric or hexadecameric functional state	46.1869	46.1869	46.1869	1.43131	95	95	107.086	136	136	153.273
lspA	Enzyme; Protein, peptide secretion	Prolipoprotein signal peptidase, signal peptidase II; SPII	15.7577	15.7577	15.7577	1.14715	95	95	107.086	109	109	122.844
lsrA	Transport; Transport of small molecules: Carbohydrates, organic acids, alcohols	Autoinducer 2 (AI-2) import ATP-binding protein; essential for aerobic growth; upregulated in biofilms	3.26834	3.26834	3.26834	2.49952	6	6	2.17959	15	15	5.44793
lsrB	Putative regulator; Not classified	Autoinducer-2 (AI-2)-binding protein	3.81593	3.81593	3.81593	1.53817	13	13	7.09058	20	20	10.9065
lsrC	Transport; Transport of small molecules: Carbohydrates, organic acids, alcohols	Autoinducer 2 (AI-2) import system permease protein	1.08501	1.08501	-1.08501	-1.40027	7	7	3.79574	5	5	2.71073
lsrD	Transport; Transport of small molecules: Carbohydrates, organic acids, alcohols	Autoinducer-2 (AI-2) import system permease protein	2.80847	2.80847	2.80847	1.99962	5	5	2.80954	10	10	5.61801
lsrF	Enzyme; Degradation of small molecules: Carbon compounds	Putative autoinducer-2 (AI-2) aldolase	5.73346	5.73346	-5.73346	-2.28615	16	16	10.1913	7	7	4.45785
lsrG	Enzyme; Degradation of small molecules: Carbon compounds	Autoinducer 2-degrading protein; ygiN paralog	1.91525	1.91525	1.91525	1.19977	5	5	9.58719	6	6	11.5024
lsrK	Enzyme; Not classified	Autoinducer-2 (AI-2) kinase; upregulated in biofilms	0.352532	0.352532	-0.352532	-1.02961	35	35	12.2593	34	34	11.9068
lsrR	Regulator; Transport of small molecules: Carbohydrates, organic acids, alcohols	lsrACDBFGE operon regulator for autoinducer-2 (AI-2) uptake; induced by phospho-AI-2	0.00456179	0.00456179	-0.00456179	-1.00019	41	41	23.98	41	41	23.9755
ltaE	Putative enzyme; Not classified	L-allo-threonine aldolase	29.4984	29.4984	29.4984	1.58212	90	91	50.6743	144	144	80.1727
luxS	Null	S-ribosylhomocysteine lyase, autoinducer 2 (AI-2) synthesis; functions in quorum sensing; acid-inducible	33.4384	33.4384	33.4384	1.08268	374	374	404.423	405	405	437.862
lysA	Enzyme; Amino acid biosynthesis: Lysine	Diaminopimelate decarboxylase	11.4792	11.4792	11.4792	1.43306	60	60	26.5071	86	86	37.9863
lysC	Enzyme; Amino acid biosynthesis: Lysine	Lysine-sensitive aspartokinase 3	1.6487	1.6487	1.6487	1.07387	54	54	22.319	58	58	23.9677
lysP	Transport; Transport of small molecules: Amino acids, amines	Lysine permease; lysine repressed	3.42548	3.42548	-3.42548	-1.06997	138	138	52.3813	129	129	48.9558
lysR	Regulator; Amino acid biosynthesis: Lysine	Transcriptional activator of lysA; autorepressor	16.6944	16.6944	-16.6944	-2.1204	53	53	31.5947	25	25	14.9003
lysS	Enzyme; Aminoacyl tRNA synthetases, tRNA modification	Lysine--tRNA ligase, constitutive	71.4495	71.4495	-71.4495	-1.09677	2203	2203	809.761	2009	2009	738.312
lysU	Enzyme; Aminoacyl tRNA synthetases, tRNA modification	Lysine--tRNA ligase, heat inducible; Ap4A and Ap3A synthase	14.0802	14.0802	-14.0802	-1.02381	1647	1647	605.391	1609	1609	591.311
lyxK	Enzyme; Degradation of small molecules: Carbon compounds	L-xylulose/3-keto-L-gulonate kinase	6.7101	6.7101	-6.7101	-2.28615	32	32	11.9273	14	14	5.2172
maa	Putative enzyme; Not classified	Maltose O-acetyltransferase	33.3764	33.3764	-33.3764	-1.33025	133	133	134.439	100	100	101.063
macA	Putative membrane; Not classified	Membrane fusion protein (MFP) for macrolide efflux; subunit of ABC-type, TolC-dependent transporter MacAB; signal anchor; periplasmic	12.4918	12.4918	12.4918	1.45427	55	55	27.4987	80	80	39.9906
macB	Putative transport; Not classified	ABC-type macrolide efflux transporter, with MacA and TolC	0.568148	0.568148	0.568148	1.02203	90	90	25.7923	92	92	26.3605
maeA	Enzyme; Central intermediary metabolism: Gluconeogenesis	Malic enzyme, NAD-dependent; NAD-ME	27.5221	27.5221	27.5221	1.06922	1210	1210	397.614	1294	1294	425.136
maeB	Putative enzyme; Not classified	Malic enzyme, NADP-dependent; NADP-ME	97.2945	97.2945	97.2945	1.21091	1885	1885	461.308	2283	2283	558.602
mak	Putative regulator; Not classified	Cryptic manno(fructo)kinase	1.23864	1.23864	-1.23864	-1.02147	96	96	58.928	94	94	57.6893
malE	Transport; Transport of small molecules: Carbohydrates, organic acids, alcohols	Maltose-binding protein, periplasmic; MBP; substrate recognition for active transport of and chemotaxis toward maltose and maltodextrin	2490.82	2490.82	2490.82	1.43791	12140	12141	5687.97	17461	17461	8178.79
malF	Transport; Transport of small molecules: Carbohydrates, organic acids, alcohols	Maltose transport complex, inner membrane-spanning subunit	226.717	226.717	226.717	2.04978	598	598	215.967	1226	1226	442.684
malG	Transport; Transport of small molecules: Carbohydrates, organic acids, alcohols	Maltose transport complex, inner membrane-spanning subunit	82.6301	82.6301	82.6301	1.92271	143	143	89.5514	275	275	172.182
malI	Regulator; Degradation of small molecules: Carbon compounds	Maltose regulon regulatory protein	5.42538	5.42538	-5.42538	-1.3574	38	38	20.6055	28	28	15.1801
malK	Transport; Transport of small molecules: Carbohydrates, organic acids, alcohols	Maltose transport complex, ATP-binding subunit	640.25	640.25	640.25	2.22894	1042	1042	520.976	2323	2323	1161.23
malM	Phenotype; Degradation of small molecules: Carbon compounds	Periplasmic protein in malK operon, function unknown	328.834	328.834	328.834	1.86429	628	628	380.465	1171	1171	709.298
malP	Enzyme; Degradation of small molecules: Carbon compounds	Maltodextrin phosphorylase	712.163	712.163	712.163	1.66964	4563	4563	1063.51	7620	7620	1775.67
malQ	Enzyme; Degradation of polysaccharides	Amylomaltase	538.435	538.435	538.435	1.60565	3322	3322	889.012	5335	5335	1427.45
malS	Enzyme; Degradation of polysaccharides	Alpha-amylase, periplasmic	37.8967	37.8967	37.8967	1.83098	166	166	45.605	304	304	83.5017
malT	Regulator; Degradation of small molecules: Carbon compounds	ATP-dependent transcriptional activator for the mal regulon	34.2093	34.2093	34.2093	1.4923	337	337	69.489	503	503	103.698
malX	Transport; Transport of small molecules: Carbohydrates, organic acids, alcohols	PTS enzyme II homolog; malI regulated	5.25586	5.25586	-5.25586	-1.53601	43	43	15.0615	28	28	9.80559
malY	Enzyme; Degradation of small molecules: Carbon compounds	Antagonist of MalT transcriptional activator of maltose regulon, binds MalT in absence of maltotriose; cysteine desulfhydrase	5.70365	5.70365	5.70365	1.31554	38	38	18.0759	50	50	23.7795
malZ	Enzyme; Degradation of small molecules: Carbon compounds	Maltodextrin glucosidase	3.38751	3.38751	-3.38751	-1.11021	111	111	34.1241	100	100	30.7365
manA	Enzyme; Degradation of small molecules: Carbon compounds	Mannose-6-phosphate isomerase	4.24738	4.24738	4.24738	1.03669	244	244	115.77	253	253	120.018
manX	Enzyme; Transport of small molecules: Carbohydrates, organic acids, alcohols	Mannose permease, EIIAB component; phosphotransferase system	385.59	385.59	385.59	1.76157	882	882	506.31	1554	1554	891.9
manY	Transport; Transport of small molecules: Carbohydrates, organic acids, alcohols	Mannose permease, EIIC component; phosphotransferase system	322.397	322.397	322.397	1.9331	496	496	345.512	959	959	667.91
manZ	Transport; Transport of small molecules: Carbohydrates, organic acids, alcohols	Mannose permease, EIID component; phosphotransferase system	195.717	195.717	195.717	1.61115	489	489	320.246	788	788	515.963
map	Enzyme; Proteins - translation and modification	Methionine aminopeptidase	26.6044	26.6044	26.6044	1.08294	457	457	320.748	495	495	347.352
marA	Regulator; Drug/analog sensitivity	Transcriptional activator for multiple antibiotic resistance; AraC family; resistance to tetracycline, chloramphenicol	34.8919	34.8919	-34.8919	-1.35847	91	91	132.228	67	67	97.3364
marB	Putative transport; Drug/analog sensitivity	mar operon regulator, periplasmic	12.7416	12.7416	-12.7416	-2.00038	10	10	25.4783	5	5	12.7367
marC	Null	UPF0056 family inner membrane protein, function unknown; not involved in antibiotic resistance	18.4345	18.4345	-18.4345	-2.22265	40	40	33.512	18	18	15.0775
marR	Regulator; Drug/analog sensitivity	Transcription repressor of multiple antibiotic resistance; copper-sensitive protein; resistance to tetracycline and chloramphenicol; dimeric	16.6609	16.6609	16.6609	1.28864	45	45	57.7215	58	58	74.3824
matP	Factor; DNA - replication, repair, restriction/modification	Ter macrodomain organizer matS-binding protein	24.6524	24.6524	-24.6524	-1.2634	96	96	118.246	76	76	93.5938
mazE	Phenotype; Not classified	MazE antitoxin, toxin is MazF	4.45785	4.45785	4.45785	1.03684	54	54	121.006	56	56	125.464
mazF	Putative factor; Not classified	mRNA interferase toxin, antitoxin is MazE; inhibitor of translation by mRNA cleavage	9.94803	9.94803	9.94803	1.13615	44	44	73.0681	50	50	83.0161
mazG	Null	Nucleoside triphosphate pyrophosphohydrolase, non-specific; binds Era	14.774	14.774	14.774	1.1565	134	134	94.4048	155	155	109.179
mcbA	Null	Stimulates colanic acid mucoidy, YhcN family, periplasmic; suppresses biofilm formation; repressed by McbR	14.9669	14.9669	-14.9669	-2.40046	12	12	25.654	5	5	10.6871
mcbR	Putative regulator; Not classified	MqsR-controlled colanic acid and biofilm regulator; represses mcbA	5.86205	5.86205	5.86205	1.77744	9	9	7.54019	16	16	13.4022
mcrA	Putative enzyme; Phage or Prophage Related	Putative 5-methylcytosine-specific restriction nuclease; 5-methylcytosine DNA binding protein; e14 prophage gene	14.7217	14.7217	-14.7217	-1.95689	45	45	30.1065	23	23	15.3849
mcrB	Enzyme; Degradation of DNA	McrBC restriction endonuclease, catalytic subunit; 5-methylcytosine-specific; requires GTP, inhibited by ATP	59.8573	59.8573	-59.8573	-1.68869	363	363	146.772	215	215	86.9143
mcrC	Enzyme; Degradation of DNA	McrBC restriction endonuclease, specificity subunit; 5-methylcytosine-specific; requires GTP, inhibited by ATP	6.40242	6.40242	-6.40242	-1.16689	84	84	44.7659	72	72	38.3634
mdaB	Phenotype; Not classified	FMN-dependent NADH-quinone reductase; MdaB and YgiN form an enzymatic quinone reduction-oxidation cycle in vitro; possibly mitigates toxicity of quinols and quinones in vivo; dimeric	13.4354	13.4354	-13.4354	-1.19201	87	87	83.4085	73	73	69.9732
mdfA	Transport; Transport of small molecules: Other	Transmembrane multidrug efflux transporter; confers alkaline pH tolerence	13.5818	13.5818	-13.5818	-1.44804	97	97	43.8958	67	67	30.314
mdh	Enzyme; Energy metabolism, carbon: TCA cycle	Malate dehydrogenase, NAD-dependent	267.669	267.669	267.669	1.18545	2429	2429	1443.37	2880	2880	1711.03
mdlA	Null	ABC exporter permease-ATPase, function unknown	0.948849	0.948849	-0.948849	-1.03817	82	82	25.8059	79	79	24.8571
mdlB	Null	ABC exporter permease-ATPase, function unknown	4.07266	4.07266	-4.07266	-1.36137	49	49	15.3427	36	36	11.2701
mdtA	Putative membrane; Not classified	MdtABC-TolC efflux pump, multidrug resistance; membrane fusion protein, signal anchor	3.13196	3.13196	-3.13196	-1.2595	34	34	15.2012	27	27	12.0693
mdtB	Null	MdtABC-TolC efflux pump, multidrug resistance; heterodimeric RND-type transporter	1.96625	1.96625	-1.96625	-1.40768	38	38	6.78931	27	27	4.82307
mdtC	Null	MdtABC-TolC efflux pump, multidrug resistance; heterodimeric RND-type transporter	5.07638	5.07638	-5.07638	-2.64756	45	45	8.15752	17	17	3.08114
mdtD	#N/A		2.75895	2.75895	-2.75895	-1.87536	15	15	5.91075	8	8	3.1518
mdtE	Putative membrane; Not classified	Anaerobic multidrug efflux transporter MdtEF-TolC; toxic nitrosated indole efflux; membrane fusion protein (MFP) component, lipoprotein	9.15603	9.15603	-9.15603	-2.72779	30	30	14.4553	11	11	5.29927
mdtF	Putative transport; Not classified	Anaerobic multidrug efflux transporter MdtEF-TolC; toxic nitrosated indole efflux; RND family permease component	8.60304	8.60304	-8.60304	-1.71674	115	115	20.606	67	67	12.0029
mdtG	Putative transport; Not classified	Multidrug resistance efflux transporter; overexpression resistance to fosfomycin and deoxycholate	10.9144	10.9144	-10.9144	-5.00095	30	30	13.6424	6	6	2.72796
mdtH	Null	Multidrug resistance efflux transporter; overexpression resistance to norfloxacin and enoxacin	5.53891	5.53891	-5.53891	-2.50048	20	20	9.23035	8	8	3.69144
mdtI	Putative factor; Not classified	Multidrug resistance efflux protein, with MdtJ; overexpression resistance to deoxycholate, SDS, nalidixic acid and fosfomycin	3.38456	3.38456	-3.38456	-1.22245	11	11	18.5991	9	9	15.2146
mdtJ	Putative factor; Not classified	Multidrug resistance efflux protein, with MdtI; overexpression resistance to deoxycholate, SDS, nalidixic acid and fosfomycin	32.0158	32.0158	-32.0158	-8.00152	24	24	36.5885	3	3	4.57269
mdtK	Putative transport; Not classified	Multidrug resistance efflux protein; overexpression resistance to norfloxacin, acriflavine, deoxycholate, trimethoprim	1.21419	1.21419	1.21419	1.0598	50	50	20.3047	53	53	21.5189
mdtL	Putative transport; Not classified	Multidrug resistance efflux protein; overexpression confers low-level chloramphenicol resistance	8.54232	8.54232	-8.54232	-1.8575	39	39	18.5043	21	21	9.96193
mdtM	Putative transport; Not classified	Multidrug resistance efflux protein; overexpression resistance to acriflavin, chloramphenicol, TPP, norfloxacin and ethidium	12.6719	12.6719	-12.6719	-3.54613	39	39	17.6488	11	11	4.97693
mdtN	Putative membrane; Not classified	Membrane fusion protein (MFP) of MdtNOP efflux pump, signal anchor; mdtP mutants are sensitive to acriflavin and puromycin	11.3545	11.3545	-11.3545	-6.25119	25	25	13.5168	4	4	2.16228
mdtO	Orf; Not classified	PET family membrane translocase (MDR) of MdtNOP efflux pump; mdtP mutants are sensitive to acriflavin and puromycin	12.7808	12.7808	-12.7808	-4.35797	61	61	16.587	14	14	3.80612
mdtP	Orf; Not classified	Outer membrane factor (OMF) of MdtNOP efflux pump; probable lipoprotein, Cys conserved; tolC homolog; mutants are sensitive to acriflavin and puromycin	9.50906	9.50906	-9.50906	-7.25138	29	29	11.0302	4	4	1.52111
mdtQ	Null	Pseudogene reconstruction, lipoprotein drug pump OMF family; putative outer membrane factor (OMF) component of tripartite efflux system; mutants are sensitive to acriflavin and puromycin; tolC paralog	7.77145	7.77145	-7.77145	-7.66813	23	23	8.93692	3	3	1.16546
melA	Enzyme; Degradation of small molecules: Carbon compounds	Alpha-galactosidase	12.3458	12.3458	-12.3458	-2.87555	46	46	18.9283	16	16	6.58252
melB	Transport; Transport of small molecules: Carbohydrates, organic acids, alcohols	Melibiose permease; thiomethylgalactoside permease II	26.6873	26.6873	-26.6873	-2.01531	135	135	52.9723	67	67	26.2849
melR	Regulator; Degradation of small molecules: Carbon compounds	Transcriptional activator for melAB, AraC family; autoregulatory repressor in absence of co-activator melibiose	6.75567	6.75567	-6.75567	-1.36693	41	41	25.1672	30	30	18.4115
menA	Enzyme; Biosynthesis of cofactors, carriers: Menaquinone, ubiquinone	1, 4-Dihydroxy-2-naphthoic acid (DHNA)-octaprenyltransferase; dimethylmenaquinone synthase; menaquinone biosynthesis	0.00790077	0.00790077	-0.00790077	-1.00019	69	69	41.5321	69	69	41.5242
menB	Enzyme; Biosynthesis of cofactors, carriers: Menaquinone, ubiquinone	1,4-Dihydroxy-2-naphthoyl-CoA (DHNA-CoA) synthase; menaquinone biosynthesis	5.21518	5.21518	-5.21518	-1.07864	110	110	71.5352	102	102	66.32
menC	Enzyme; Biosynthesis of cofactors, carriers: Menaquinone, ubiquinone	o-succinylbenzoate synthase; menaquinone biosynthesis	34.7801	34.7801	-34.7801	-1.43193	199	199	115.303	139	139	80.523
menD	Enzyme; Biosynthesis of cofactors, carriers: Menaquinone, ubiquinone	SEPHCHC synthase, menaquinone biosynthesis; 2-succinyl-5-enolpyruvyl-6-hydroxy-3-cyclohexene-1-carboxylate synthase	8.35376	8.35376	-8.35376	-1.27198	117	117	39.0682	92	92	30.7145
menE	Enzyme; Biosynthesis of cofactors, carriers: Menaquinone, ubiquinone	o-succinylbenzoate-CoA synthase; homotetrameric; menaquinone biosynthesis	2.88674	2.88674	-2.88674	-1.08663	88	88	36.2107	81	81	33.324
menF	Enzyme; Biosynthesis of cofactors, carriers: Menaquinone, ubiquinone	Isochorismate synthase, menaquinone biosynthesis	3.00343	3.00343	3.00343	1.05862	119	119	51.2338	126	126	54.2372
menH	Enzyme; Biosynthesis of cofactors, carriers: Menaquinone, ubiquinone	SHCHC synthase, menaquinone biosynthesis; 2-succinyl-6-hydroxy-2,4-cyclohexadiene-1-carboxylate synthase	0.740179	0.740179	-0.740179	-1.02797	37	37	27.2003	36	36	26.4602
mepA	Enzyme; Murein sacculus, peptidoglycan	Murein DD-endopeptidase, penicillin-insensitive	0.69383	0.69383	-0.69383	-1.00754	137	137	92.6576	136	136	91.9637
metA	Enzyme; Amino acid biosynthesis: Methionine	Homoserine O-transsuccinylase; also called homoserine O-succinyltransferase	21.6008	21.6008	-21.6008	-3.25062	52	52	31.1986	16	16	9.59773
metB	Enzyme; Amino acid biosynthesis: Methionine	Cystathionine gamma-synthase; homotetrameric	3.35422	3.35422	3.35422	1.06842	102	102	49.021	109	109	52.3752
metC	Enzyme; Amino acid biosynthesis: Methionine	Cystathionine beta-lyase; homotetrameric; cysteine desulfhydrase; putative alanine racemase	0.473428	0.473428	-0.473428	-1.024	43	43	20.196	42	42	19.7226
metE	Enzyme; Amino acid biosynthesis: Methionine	Methionine synthase, cobalamin-independent; 5-methyltetrahydropteroyltriglutamate-homocysteine methyltransferase; binds Zn(II)	4.44199	4.44199	-4.44199	-1.45028	58	58	14.307	40	40	9.86504
metF	Enzyme; Central intermediary metabolism: Pool, multipurpose conversions	5,10-Methylenetetrahydrofolate reductase	13.7786	13.7786	-13.7786	-2.83387	34	34	21.292	12	12	7.51338
metG	Enzyme; Aminoacyl tRNA synthetases, tRNA modification	Methionine--tRNA ligase	32.6726	32.6726	-32.6726	-1.22101	658	658	180.505	539	539	147.832
metH	Enzyme; Amino acid biosynthesis: Methionine	Methionine synthase, cobalamin-dependent; 5-methyltetrahydrofolate-homocysteine methyltransferase; binds Zn(II)	24.0661	24.0661	24.0661	1.40431	393	393	59.5233	552	552	83.5894
metI	Transport; Transport of small molecules: Amino acids, amines	ABC transporter permease, L,D-methionine uptake; methionine sulfoximine sensitivity	0.861936	0.861936	-0.861936	-1.01871	55	55	46.9245	54	54	46.0625
metJ	Regulator; Amino acid biosynthesis: Methionine	Methionine regulon repressor, SAM co-repressor; sulfoximine and methylmethionine sensitivity	36.8747	36.8747	-36.8747	-1.25634	103	103	180.728	82	82	143.853
metK	Enzyme; Central intermediary metabolism: Pool, multipurpose conversions	S-adenosylmethionine synthase; methionine adenosyltransferase; ethionine sensitivity; essential gene	17.376	17.376	17.376	1.27249	132	132	63.7685	168	168	81.1445
metL	Enzyme; Amino acid biosynthesis: Methionine	Bifunctional aspartokinase/homoserine dehydrogenase 2	0.679631	0.679631	0.679631	1.01568	189	189	43.3445	192	192	44.0241
metN	Transport; Transport of small molecules: Amino acids, amines	ABC transporter ATPase, L,D-methionine uptake; methionine sulfoximine sensitivity	2.7083	2.7083	-2.7083	-1.10438	53	53	28.6557	48	48	25.9474
metQ	Transport; Transport of small molecules: Amino acids, amines	Periplasmic methionine binding lipoprotein; methionine sulfoximine sensitivity	12.3465	12.3465	-12.3465	-1.06143	312	312	213.343	294	294	200.997
metR	Regulator; Amino acid biosynthesis: Methionine	Positive regulatory gene for metE and metH; autogenous regulation	12.283	12.283	-12.283	-5.20099	25	26	15.2068	4	5	2.92384
mfd	Factor; DNA - replication, repair, restriction/modification	Transcription repair coupling factor	16.174	16.174	16.174	1.30278	330	330	53.4179	430	430	69.5919
mglA	Transport; Transport of small molecules: Carbohydrates, organic acids, alcohols	Methyl-galactoside ABC transporter ATPase	105.235	105.235	105.235	1.67657	424	424	155.543	711	711	260.779
mglB	Transport; Transport of small molecules: Carbohydrates, organic acids, alcohols	D-galactose-, D-glucose-binding protein, periplasmic; substrate recognition for transport and chemotaxis; binds calcium	290.859	290.859	290.859	1.67895	767	767	428.395	1288	1288	719.254
mglC	Transport; Transport of small molecules: Carbohydrates, organic acids, alcohols	Methyl-galactoside transport and galactose taxis	48.543	48.543	48.543	1.60659	145	145	80.026	233	233	128.569
mgrB	Regulator; Not classified	Negative feedback regulator for PhoPQ regulon, membrane-bound	31.0362	31.0362	-31.0362	-1.15708	59	59	228.615	51	51	197.578
mgsA	Enzyme; Central intermediary metabolism: Pool, multipurpose conversions	Methylglyoxal synthase	55.8677	55.8677	55.8677	1.26112	176	176	213.951	222	222	269.819
mgtA	Enzyme; Transport of small molecules: Cations	Magnesium transporter, ATP-dependent; mutant has cobalt resistance; mediates Mg(2+) influx	24.427	24.427	-24.427	-1.32532	481	481	99.5127	363	363	75.0857
mgtL	Null	Regulatory leader peptide for mgtA	20.6657	20.6657	-20.6657	#DIV/0!	2	2	20.6657	0	0	0
mhpA	Enzyme; Degradation of small molecules: Carbon compounds	3-(3-Hydroxyphenyl)propionate 2-hydroxylase; utilizes MHP	6.70278	6.70278	-6.70278	-4.33416	26	26	8.71311	6	6	2.01034
mhpB	Enzyme; Degradation of small molecules: Carbon compounds	3-(2,3-Dihydroxyphenyl)propionate dioxygenase; utilizes MHP	0.000561615	0.000561615	-0.000561615	-1.00019	5	5	2.95225	5	5	2.95168
mhpC	Enzyme; Degradation of small molecules: Carbon compounds	Dihydroxyphenylpropionate-ring-fission-product hydrolase; 2-hydroxy-6-ketonona-2,4-dienedioic acid hydrolase; utilizes MHP	5.79273	5.79273	-5.79273	-2.80053	14	14	9.00997	5	5	3.21723
mhpD	Enzyme; Degradation of small molecules: Carbon compounds	2-keto-4-pentenoate hydratase; utilizes MHP	5.51151	5.51151	-5.51151	-2.60049	13	13	8.95514	5	5	3.44363
mhpE	Enzyme; Degradation of small molecules: Carbon compounds	4-Hydroxy-2-oxovalerate aldolase; utilizes MHP	0.551317	0.551317	-0.551317	-1.10021	11	11	6.05298	10	10	5.50166
mhpF	Enzyme; Degradation of small molecules: Carbon compounds	Acetaldehyde dehydrogenase, acylating; utilizes MHP	2.34757	2.34757	-2.34757	-1.66698	10	10	5.86724	6	6	3.51967
mhpR	Regulator; Not classified	Transcriptional activator, mhp operon; utilizes MHP	13.37	13.37	13.37	1.31225	64	64	42.8182	84	84	56.1882
mhpT	Putative transport; Not classified	3-hydroxyphenylpropionic acid transporter	0.458974	0.458974	0.458974	1.06646	15	15	6.90562	16	16	7.3646
miaA	Enzyme; Aminoacyl tRNA synthetases, tRNA modification	Dimethylallyl diphosphate:tRNA dimethylallyltransferase; 2-methylthio-N6-(dimethylallyl)adenosine tRNA hypermodification	250.945	250.945	250.945	1.38291	1117	1117	655.371	1545	1545	906.316
miaB	Enzyme; tRNA modification	tRNA-i(6)A37 methylthiotransferase; contains an iron-sulfur center, SAM-dependent	27.4251	27.4251	-27.4251	-1.33044	282	282	110.42	212	212	82.9951
minC	Factor; Cell division	Inhibitor of FtsZ ring polymerization	74.5042	74.5042	74.5042	1.36733	253	253	202.827	346	346	277.331
minD	Enzyme; Cell division	Inhibitor of FtsZ ring polymerization; chromosome-membrane tethering protein; membrane ATPase that activates MinC	111.772	111.772	111.772	1.27887	582	584	400.808	747	747	512.58
minE	Factor; Cell division	Blocks MinCD inhibition of FtsZ polymerization at cell center; forms membrane-associated coiled arrays in a ring at the cell center	66.824	66.824	66.824	1.34757	92	92	192.261	124	124	259.085
mioC	Factor; DNA - replication, repair, restriction/modification	Required for biotin synthase activity in vitro; flavodoxin-like FMN-binding protein; transcription of mioC through oriC may have physiological significance in suboptimal conditions	34.1267	34.1267	-34.1267	-1.03316	846	846	1063.17	819	819	1029.04
mipA	Null	MltA-interacting protein; outer membrane; binds MrcB and MltA in a heterotrimer	45.6216	45.6216	-45.6216	-1.15121	465	465	347.333	404	404	301.712
mlaA	Transport; Transport of small molecules: phospholipids; Macromolecule synthesis, modification: Lipoprotein	Phospholipid import lipoprotein, outer membrane; maintains OM lipid asymmetry; required for intercellular spreading in Shigella	28.7612	28.7612	28.7612	1.30927	126	126	92.9957	165	165	121.757
mlaB	Transport; Transport of small molecules: phospholipids	Probable phospholipid ABC transporter, quinolone resistance; peripheral membrane protein, cytoplasmic; maintains OM lipid asymmetry; STAS subunit	20.8325	20.8325	20.8325	1.09889	111	111	210.664	122	122	231.496
mlaC	Transport; Transport of small molecules: phospholipids	Putative phospholipid-binding protein, periplasmic; may deliver phospholipids to MlaFEDB ABC transporter for import; maintains OM lipid asymmetry by retrograde import of lipids from the OM outer leaflet	7.0566	7.0566	-7.0566	-1.03528	236	236	207.047	228	228	199.99
mlaD	Transport; Transport of small molecules: phospholipids	Putative phospholipid-binding protein, signal-anchored; periplasmic; MlaFEDB phospholipid ABC transporter; maintains OM lipid asymmetry	20.2476	20.2476	-20.2476	-1.12367	182	182	183.97	162	162	163.722
mlaE	Transport; Transport of small molecules: phospholipids	Probable phospholipid ABC transporter permease; MlaFEDB phospholipid ABC transporter; maintains OM lipid asymmetry	7.15471	7.15471	-7.15471	-1.04759	221	221	157.487	211	211	150.332
mlaF	Transport; Transport of small molecules: phospholipids	Probable ABC phospholipid transporter ATP-binding protein; MlaFEDB phospholipid ABC transporter; maintains OM lipid asymmetry	39.232	39.232	39.232	1.29357	194	194	133.638	251	251	172.87
mlc	Regulator; Not classified	Global transcriptional repressor; regulates pts operon expression at P0; required for anaerobic growth on glucosamine, binds nagC promoters; regulates manX and malT; makes large colonies; autorepressor	18.2685	18.2685	18.2685	1.47591	84	84	38.3864	124	124	56.6549
mliC	Null	Inhibitor of c-type lysozyme, membrane-bound; predicted lipoprotein, lipobox conserved	8.45158	8.45158	8.45158	2.66616	3	3	5.07249	8	8	13.5241
mlrA	Regulator; Not classified	Transcriptional regulator of csgD	0.0020301	0.0020301	-0.0020301	-1.00019	14	14	10.6716	14	14	10.6696
mltA	Enzyme; Murein sacculus, peptidoglycan	Membrane-bound lytic transglycosylase A, murein hydrolase; periplasmic OM-attached lipoprotein	43.2202	43.2202	-43.2202	-1.32345	348	348	176.844	263	263	133.624
mltB	Enzyme; Murein sacculus, peptidoglycan	Membrane-bound lytic transglycosylase B, murein hydrolase; periplasmic OM-attached lipoprotein; Slt35, soluble lytic transglycosylase	2.04782	2.04782	2.04782	1.05614	71	71	36.479	75	75	38.5268
mltC	Putative enzyme; Murein sacculus, peptidoglycan	Membrane-bound lytic transglycosylase C, murein hydrolase; periplasmic OM-attached lipoprotein	13.4388	13.4388	-13.4388	-1.41962	88	88	45.4646	62	62	32.0258
mltD	Regulator; Energy metabolism, carbon: Anaerobic respiration	Membrane-bound lytic transglycosylase D, murein hydrolase; periplasmic OM-attached lipoprotein	2.43167	2.43167	2.43167	1.01477	401	401	164.641	407	407	167.073
mltF	Enzyme; Transporter; Not classified	Membrane-bound lytic transglycosylase F, murein hydrolase	11.1129	11.1129	-11.1129	-1.59646	83	83	29.7443	52	52	18.6314
mmuM	Phage or Prophage Related	S-methylmethionine:(seleno)homocysteine methyltransferase; CP4-6 putative prophage remnant	2.39559	2.39559	-2.39559	-1.13355	34	34	20.3335	30	30	17.9379
mmuP	Phage or Prophage Related	S-methylmethionine permease, CP4-6 putative prophage remnant	7.15405	7.15405	-7.15405	-3.57211	25	25	9.93544	7	7	2.78139
mnaT	Enzyme; Proteins - translation and modification	Methionine N-acyltransferase; L-amino acid N-acyltransferase	10.737	10.737	10.737	1.17219	58	58	62.3555	68	68	73.0926
mngA	Enzyme; Proteins - translation and modification	2-O-alpha-mannosyl-D-glycerate transport, EIIABC component; PTS system; overproduction suppresses the defective ompC thermoresponse of a micF mutant	4.51621	4.51621	-4.51621	-2.77831	25	25	7.05582	9	9	2.53961
mngB	Enzyme; Not classified	Alpha-mannosidase, 2-O-alpha-mannosyl-D-glycerate catabolism	5.2981	5.2981	-5.2981	-1.45482	80	80	16.9468	55	55	11.6487
mngR	Regulator; Energy metabolism, carbon: TCA cycle	mngAB operon repressor, mannosyl-D-glycerate utilization	25.473	25.473	-25.473	-1.91703	69	69	53.2507	36	36	27.7777
mnmA	Enzyme; tRNA modification	tRNA(Gln,Lys,Glu) U34 2-thiouridylase; first step in mnm(5)-s(2)U34-tRNA synthesis; TusE binding partner; antisuppressor	21.7151	21.7151	-21.7151	-1.09998	474	474	238.916	431	431	217.201
mnmC	Enzyme; tRNA modification	Bifunctional 5-methylaminomethyl-2-thiouridine forming enzyme; tRNA (mnm(5)s(2)U34 methyltranferase (N-terminal); FAD-dependent cmnm(5)s(2)U34 oxidoreductase demodification enzyme (C-terminal)	6.66319	6.66319	6.66319	1.16085	149	149	41.4241	173	173	48.0873
mnmE	Enzyme; tRNA modification	GTPase required for 5-methylaminomethyl-2-thiouridine modification at tRNA U34	36.3935	36.3935	-36.3935	-1.54298	253	253	103.419	164	164	67.0259
mnmG	Enzyme; tRNA modification	5-methylaminomethyl-2-thiouridine modification at tRNA U34	52.9097	52.9097	-52.9097	-1.15601	1328	1328	392.058	1149	1149	339.148
mntH	Putative transport; Not classified	Mn(2+) transporter, role in bacterial response to reactive oxygen species; also transports Fe(2+), Cd(2+) and other divalent metals	4.51396	4.51396	-4.51396	-1.08151	133	133	59.8956	123	123	55.3816
mntP	Putative transport; Not classified	Probable Mn(2+) efflux pump, mntR-regulated	6.8897	6.8897	-6.8897	-2.16708	13	13	12.7931	6	6	5.90337
mntR	Regulator; Not classified	Mn(2+)-responsive manganese regulon transcriptional regulator	4.73817	4.73817	4.73817	1.03011	132	132	157.377	136	136	162.116
mntS	Null	MntR-repressed Mn(2)-response protein; MntS overexpression causes Mn(2)-sensitivity	4.32785	4.32785	-4.32785	-1.33359	4	4	17.3015	3	3	12.9737
moaA	Enzyme; Biosynthesis of cofactors, carriers: Molybdopterin	MPT synthesis; chlorate resistance protein A	7.34216	7.34216	-7.34216	-1.09176	155	155	87.3596	142	142	80.0175
moaB	Enzyme; Biosynthesis of cofactors, carriers: Molybdopterin	Inactive molybdopterin adenylyltransferase	34.7814	34.7814	34.7814	1.38069	84	84	91.3642	116	116	126.146
moaC	Enzyme; Biosynthesis of cofactors, carriers: Molybdopterin	MPT (molybdopterin ) biosynthesis; chlorate resistance protein C	56.1872	56.1872	56.1872	1.18193	269	269	308.838	318	318	365.025
moaD	Enzyme; Biosynthesis of cofactors, carriers: Molybdopterin	Molybdopterin (MPT) synthase, small subunit; chlorate resistance; dimer of dimers with MoaE	6.79896	6.79896	6.79896	1.29975	10	10	22.6819	13	13	29.4808
moaE	Enzyme; Biosynthesis of cofactors, carriers: Molybdopterin	Molybdopterin (MPT) synthase, large subunit; chlorate resistance; dimer of dimers with MoaD	38.1584	38.1584	38.1584	1.40233	77	77	94.8433	108	108	133.002
mobA	Enzyme; Biosynthesis of cofactors, carriers: Molybdopterin	Molybdopterin guanine dinucleotide synthesis; chlorate resistance	10.4942	10.4942	-10.4942	-1.84651	24	24	22.8913	13	13	12.3971
mobB	Enzyme; Central intermediary metabolism: Nucleotide interconversions	Molybdenum cofactor biosynthesis adaptor protein; dimeric	16.9214	16.9214	-16.9214	-1.24639	81	81	85.5983	65	65	68.677
mocA	Null	CTP:molybdopterin cytidylyltransferase; converts Mo-molybdopterin (Mo-MPT) cofactor (Moco) to the molybdopterin cytosine dinucleotide (MCD) cofactor (a Moco form)	4.82118	4.82118	-4.82118	-1.33359	20	20	19.2737	15	15	14.4525
modA	Transport; Transport of small molecules: Anions	Molybdate ABC transporter periplasmic binding protein; chlorate resistance	13.7064	13.7064	-13.7064	-1.27966	87	87	62.718	68	68	49.0117
modB	Transport; Transport of small molecules: Anions	Molybdate ABC transporter permease; chlorate resistance	10.5156	10.5156	-10.5156	-1.65031	33	33	26.6857	20	20	16.1701
modC	Transport; Transport of small molecules: Anions	Molybdate ABC transporter ATPase; chlorate resistance	6.32767	6.32767	-6.32767	-1.24024	62	62	32.6671	50	50	26.3394
modE	Regulator; Transport of small molecules: Anions	Repressor of the modABC operon for molybdenum transport; secondary activator of hyc and nar operons; dimeric	17.667	17.667	17.667	1.35688	70	70	49.5034	95	95	67.1704
modF	Transport; Transport of small molecules: Anions	Molybdate ABC transporter ATPase	12.1123	12.1123	12.1123	1.32628	98	98	37.1225	130	130	49.2348
moeA	Enzyme; Biosynthesis of cofactors, carriers: Molybdopterin	Molybdopterin molybdenumtransferase; molybdopterin (MPT) synthesis; incorporation of molybdenum into MPT; chlorate resistance	16.2618	16.2618	-16.2618	-1.30533	154	154	69.5211	118	118	53.2593
moeB	Enzyme; Biosynthesis of cofactors, carriers: Molybdopterin	Molybdopterin-synthase sulfurylase; adenylation of MoaD C-terminus; chlorate resistance; zinc-containing enyzyme	2.23657	2.23657	-2.23657	-1.09112	36	36	26.7828	33	33	24.5462
mog	Transport; Biosynthesis of cofactors, carriers: Molybdopterin	Molybdochelatase incorporating molybdenum into molybdopterin; chlorate resistance	4.71977	4.71977	4.71977	1.0374	133	133	126.208	138	138	130.928
mokA	Null	Pseudogene, overlapping regulatory peptide, enables hokB; first 11 aa deleted by IS150 insertion	18.0982	18.0982	-18.0982	-3.00057	4	9	27.1447	2	3	9.04651
mokB	Null	Overlapping regulatory peptide, enables hokB expression	9.96383	9.96383	-9.96383	#DIV/0!	2	3	9.96383	0	0	0
mokC	Null	Overlapping regulatory peptide, enables hokC expression	18.6017	18.6017	-18.6017	-2.40046	8	12	31.8842	1	5	13.2826
motA	Phenotype; Chemotaxis and mobility	H+-driven stator protein of flagellar rotation	5.65515	5.65515	-5.65515	#DIV/0!	9	9	5.65515	0	0	0
motB	Structural component; Chemotaxis and mobility	H+-driven stator protein of flagellar rotation	9.02883	9.02883	-9.02883	-16.003	16	16	9.63063	1	1	0.6018
mpaA	Enzyme; Not classified	Murein peptide amidase A; murein tripeptide hydrolysis, cleaves glutamyl-DAP bond	9.18855	9.18855	-9.18855	-1.46182	38	38	29.0851	26	26	19.8965
mpl	Putative enzyme; Not classified	UDP-N-acetylmuramate:L-alanyl-gamma-D-glutamyl-meso-diaminopimelate ligase; recycles cell wall peptidoglycan	8.08095	8.08095	8.08095	1.03902	510	510	207.108	530	530	215.189
mppA	Transport; Not classified	Murein tripeptide-, heme-binding protein, periplasmic; L-ala-gamma-D-glutamyl-meso-DAP binding protein; feeds into the Dpp (heme) and Opp (murein peptide) transport systems	9.65552	9.65552	9.65552	1.08167	342	342	118.232	370	370	127.888
mprA	Regulator; Plasmid-related functions	emrAB repressor, also regulates microcin synthesis; binds uncouplers DNP, CCCP, FCCP	13.691	13.691	-13.691	-1.08517	166	166	174.433	153	153	160.742
mqo	Null	Malate oxidoreductase; possibly previously described FAD-dependent phospholipid-activated malate oxidase	60.251	60.251	60.251	1.2814	632	632	214.11	810	810	274.361
mqsA	Null	Antitoxin for MqsR toxin; transcriptional repressor	2.8202	2.8202	-2.8202	-1.25024	10	10	14.0903	8	8	11.2701
mqsR	Null	GCU-specific mRNA interferase, toxin-antitoxin pair MqsRA; motility, quorum-sensing biofilm regulator; works through QseBC and AI-2; anti-repressor	39.4567	39.4567	-39.4567	-2.90964	32	32	60.1185	11	11	20.6618
mraY	Enzyme; Murein sacculus, peptidoglycan	UDP-N-acetylmuramoyl-pentapeptide:undecaprenyl-PO4 phosphatase	16.4602	16.4602	16.4602	1.13368	239	239	123.136	271	271	139.596
mraZ	Null	DNA-binding transcriptional repressor	25.4598	25.4598	25.4598	1.07616	275	275	334.298	296	296	359.758
mrcA	Enzyme; Murein sacculus, peptidoglycan	Murein polymerase, PBP1A; bifunctional murein transglycosylase and transpeptidase; penicillin-binding protein 1A; dimeric	6.78061	6.78061	-6.78061	-1.24055	160	160	34.969	129	129	28.1884
mrcB	Enzyme; Murein sacculus, peptidoglycan	Murein polymerase, PBP1B; bifunctional murein transglycosylase and transpeptidase; penicillin-binding protein 1B; dimeric	11.6778	11.6778	-11.6778	-1.18489	340	340	74.8368	287	287	63.159
mrdA	Enzyme; Cell division	Penicillin-binding protein PBP2; transpeptidase recruited by cognate SEDS protein MrdB; mecillinam resistance	5.85306	5.85306	5.85306	1.08526	234	234	68.6467	254	254	74.4998
mrdB	Phenotype; Cell division	Affects cell shape, mecillinam sensitivity; recruits cognate transpetidase MrdA; SEDS protein	41.6334	41.6334	-41.6334	-1.33765	329	329	164.936	246	246	123.302
mreB	Phenotype; Cell division	Cell wall structural actin-like protein in MreBCD complex; mecillinam resistance protein	15.9865	15.9865	15.9865	1.06876	435	435	232.489	465	465	248.476
mreC	Structural component; Murein sacculus, peptidoglycan	Cell division and growth; mecillinam resistance; rod shape-determining protein	4.57101	4.57101	-4.57101	-1.03899	241	241	121.804	232	232	117.233
mreD	Structural component; Murein sacculus, peptidoglycan	Mecillinam resistance; rod shape-determining protein	19.4365	19.4365	-19.4365	-1.09571	195	195	222.505	178	178	203.069
mrkA	#N/A		110.166	110.166	-110.166	-1.09515	1384	1384	1268.04	1264	1264	1157.87
mrkB	#N/A		17.6536	17.6536	17.6536	1.1689	136	136	104.524	159	159	122.178
mrkC	#N/A		6.69271	6.69271	6.69271	1.03469	860	860	192.947	890	890	199.639
mrkD	#N/A		22.4281	22.4281	-22.4281	-1.21881	223	223	124.928	183	183	102.5
mrkF	#N/A		8.76217	8.76217	8.76217	1.17835	56	56	49.1298	66	66	57.892
mrp	Putative enzyme; Not classified	Putative Fe-S scaffold protein, P-loop ATPase	16.5488	16.5488	16.5488	1.08641	381	381	191.521	414	414	208.07
mrr	Enzyme; DNA - replication, repair, restriction/modification	Restriction of DNA with certain methylated adenine or cytosine residues	15.8419	15.8419	15.8419	1.2986	87	87	53.0533	113	113	68.8952
msbA	Transport; Transport of small molecules: Other	Lipid exporter, fused permease and ATPase components; exports LPS, phospholipids, and lipid A to the outer membrane outer leaflet; drug export and resistance; ABC family transporter; flippase; biogenesis of outer membrane; lipid-activated ATPase	27.1359	27.1359	-27.1359	-1.27444	395	395	126.015	310	310	98.8789
mscK	Null	Mechanosensitive channel protein, intermediate (smaller, MscS-like) conductance, K+ regulated; regulation of ion balance and turgor pressure at high osmolarity; also may affect activity of mechanosensitive channel MscS	8.632	8.632	-8.632	-1.37436	191	191	31.6899	139	139	23.0579
mscL	Transport; Transport of small molecules: Other	Mechanosensitive channel protein, high conductance; homopentameric	36.5723	36.5723	36.5723	1.09163	294	294	399.135	321	321	435.707
mscM	Transport; ions	Mechanosensitive channel protein, miniconductance	0.845794	0.845794	-0.845794	-1.02483	208	208	34.9154	203	203	34.0696
mscS	Transport; Transport of small molecules: Other	Mechanosensitive channel protein, intermediate conductance; heptameric	16.2149	16.2149	-16.2149	-1.22751	135	135	87.4873	110	110	71.2724
msrA	Enzyme; Proteins - translation and modification	Methionine sulfoxide reductase A; specific for S diastereoisomers	18.3224	18.3224	18.3224	1.30857	68	68	59.3776	89	89	77.7
msrB	Null	Methionine sulfoxide reductase B; specific for met-R-(o) diastereoisomers within proteins; mutant is cadmium sensitive; free met-R-(o) is inefficiently reduced by MsrB	29.6231	29.6231	29.6231	1.25558	86	86	115.908	108	108	145.531
msrC	Null	Free methionine-(R)-sulfoxide reductase	33.5692	33.5692	33.5692	1.17121	175	175	196.075	205	205	229.645
msyB	Phenotype; Protein, peptide secretion	In multicopy restores growth and protein export functions of secY and secA mutants	28.2305	28.2305	28.2305	1.15425	123	123	183.016	142	142	211.246
mtfA	Null	Mlc anti-repressor; binds Mlc and blocks its repression of ptsG; cytoplasmic	16.0645	16.0645	16.0645	1.21273	108	108	75.5153	131	131	91.5799
mtgA	Putative enzyme; Not classified	Monofunctional peptidoglycan glycosyltransferase; monofunctional biosynthetic peptidoglycan transglycosylase; GTase; TGase	19.9107	19.9107	-19.9107	-1.36646	97	97	74.2435	71	71	54.3328
mtlA	Transport; Transport of small molecules: Carbohydrates, organic acids, alcohols	Mannitol-specific Enzyme IIABC of PTS transport system	9.91831	9.91831	-9.91831	-1.28838	152	152	44.3114	118	118	34.3931
mtlD	Enzyme; Degradation of small molecules: Carbon compounds	Mannitol-1-phosphate dehydrogenase, NAD-dependent	4.84278	4.84278	4.84278	1.07387	135	135	65.5583	145	145	70.4011
mtlR	Regulator; Degradation of small molecules: Carbon compounds	Mannitol operon repressor	1.87838	1.87838	1.87838	1.01867	106	106	100.587	108	108	102.466
mtn	Null	5'-Methylthioadenosine nucleosidase; S-adenosylhomocysteine and 5'-deoxyadenosine are also substrates	11.1518	11.1518	11.1518	1.09838	142	142	113.351	156	156	124.503
mtr	Transport; Transport of small molecules: Amino acids, amines	Tryptophan/indole:H+ symport permease, high affinity for Trp	14.7936	14.7936	-14.7936	-1.71772	79	79	35.4056	46	46	20.612
mug	Null	Uracil DNA glycosylase, G:U mismatch-specific, dsDNA-specific; xanthine DNA glycosylase; excises uracil and xanthine from DNA by base flipping mechanism; required for mutation avoidance in stationary phase; up-regulated in stationary phase	7.69709	7.69709	7.69709	1.27976	25	25	27.5135	32	32	35.2106
mukB	Structural component; Cell division	Chromosome condensin MukBEF, ATPase and DNA-binding subunit; SMC-related protein	24.8518	24.8518	24.8518	1.13885	1431	1431	178.987	1630	1630	203.839
mukE	Null	Chromosome condensin MukBEF, MukE localization factor	7.88547	7.88547	7.88547	1.05444	183	183	144.836	193	193	152.721
mukF	Factor; Cell killing	Chromosome condensin MukBEF, kleisin-like subunit, binds calcium	16.0082	16.0082	16.0082	1.19977	190	190	80.1324	228	228	96.1406
murA	Enzyme; Murein sacculus, peptidoglycan	UDP-N-acetylglucosamine enoylpyruvyl transferase; fosfomycin resistance	29.1703	29.1703	29.1703	1.10799	610	610	270.13	676	676	299.301
murB	Enzyme; Murein sacculus, peptidoglycan	UDP-N-acetylenolpyruvoylglucosamine reductase, FAD-binding	33.6473	33.6473	-33.6473	-1.22986	332	332	180.027	270	270	146.379
murC	Enzyme; Murein sacculus, peptidoglycan	UDP-N-acetylmuramate:L-alanine ligase; L-alanine adding enzyme	22.6404	22.6404	22.6404	1.11584	517	517	195.442	577	577	218.083
murD	Enzyme; Murein sacculus, peptidoglycan	D-glutamic acid adding enzyme; UDP-N-acetylmuramoyl-L-alanine:D-glutamate ligase	1.23974	1.23974	1.23974	1.0076	385	385	163.113	388	388	164.353
murE	Enzyme; Murein sacculus, peptidoglycan	meso-diaminopimelate adding enzyme; UDP-N-acetylmuramoyl-L-alanyl-D-glutamate:meso-diaminopimelate ligase	39.3307	39.3307	39.3307	1.21405	490	490	183.742	595	595	223.072
murF	Enzyme; Murein sacculus, peptidoglycan	D-alanyl:D-alanine adding enzyme; UDP-N-acetylmuramoyl-tripeptide:D-alanyl-D-alanine ligase	34.05	34.05	34.05	1.30267	274	274	112.498	357	357	146.548
murG	Enzyme; Murein sacculus, peptidoglycan	N-acetylglucosaminyl transferase; UDP-N-acetylglucosamine:N-acetylmuramyl-(pentapeptide) pyrophosphoryl-undecaprenol N-acetylglucosamine transferase; murein synthesis peripheral membrane protein interacting with cardiolipin	15.6472	15.6472	15.6472	1.12799	234	234	122.253	264	264	137.9
murI	Enzyme; Murein sacculus, peptidoglycan	Glutamate racemase, D-glutamate synthesis	3.88126	3.88126	3.88126	1.03707	161	161	104.701	167	167	108.583
murJ	Putative factor; Not classified	Putative lipid II flippase; required for murein synthesis	7.63339	7.63339	-7.63339	-1.30025	91	91	33.0571	70	70	25.4237
murP	Transport; Murein sacculus, peptidoglycan	N-acetylmuramic acid permease, EIIBC component, PTS system	4.69553	4.69553	4.69553	1.38683	31	31	12.1384	43	43	16.8339
murQ	Putative regulator; Not classified	N-acetylmuramic acid 6-phosphate (MurNAc-6-P) etherase; GlcNAc 6-phosphate and D-lactate are primary products	36.0623	36.0623	36.0623	1.72467	80	80	49.7636	138	138	85.8259
murR	Null	Repressor for murPQ, MurNAc 6-P inducible	7.15092	7.15092	7.15092	2.0996	10	10	6.5032	21	21	13.6541
mutH	Enzyme; DNA - replication, repair, restriction/modification	Methyl-directed mismatch repair	2.42967	2.42967	-2.42967	-1.12521	27	27	21.8338	24	24	19.4041
mutL	Enzyme; DNA - replication, repair, restriction/modification	Methyl-directed mismatch repair; matchmaker protein; weak DNA-stimulated ATPase	19.007	19.007	19.007	1.32283	195	195	58.8772	258	258	77.8842
mutM	Enzyme; DNA - replication, repair, restriction/modification	Formamidopyrimidine-DNA glycosylase/AP lyase; 5'-terminal deoxyribophosphodiesterase; DNA repair; GC to TA; binds Zn(II)	6.87534	6.87534	6.87534	1.10968	91	91	62.686	101	101	69.5613
mutS	Enzyme; DNA - replication, repair, restriction/modification	Methyl-directed mismatch repair protein, weak ATPase; dimeric/tetrameric	6.95453	6.95453	6.95453	1.09886	323	323	70.3457	355	355	77.3002
mutT	Enzyme; 2'-Deoxyribonucleotide metabolism	8-oxo-dGTPase, antimutator; prevents AT-to-GC transversions; dGTP pyrophosphohydrolase	24.3043	24.3043	24.3043	1.35391	48	48	68.6738	65	65	92.978
mutY	Enzyme; DNA - replication, repair, restriction/modification	Adenine DNA glycosylase, G-A mismatched DNA repair; 2-hydroxyadenine glycosylase	2.10222	2.10222	2.10222	1.02361	168	168	89.0216	172	172	91.1238
mzrA	Null	Modulator of EnvZ/OmpR regulon; links EnvZ/OmpR to the CpxAR two-component system regulon; inner membrane protein; binds EnvZ	30.5303	30.5303	-30.5303	-1.36233	79	79	114.792	58	58	84.2613
nac	Regulator; Central intermediary metabolism	Repressor of gdhA transcription; RpoN, GlnG(NtrC) regulons; pleiotropic effects	3.64816	3.64816	-3.64816	-1.54575	17	17	10.3329	11	11	6.6847
nadA	Enzyme; Biosynthesis of cofactors, carriers: Pyridine nucleotide	Quinolinate synthase, [4Fe-4S] cluster subunit, A protein	16.5699	16.5699	-16.5699	-2.82407	48	48	25.654	17	17	9.08406
nadB	Enzyme; Biosynthesis of cofactors, carriers: Pyridine nucleotide	L-aspartate oxidase, FAD-dependent; quinolinate synthase flavoprotein subunit, B protein; LASPO	2.06445	2.06445	-2.06445	-1.231	32	32	11.0013	26	26	8.93689
nadC	Enzyme; Biosynthesis of cofactors, carriers: Pyridine nucleotide	Quinolinate phosphoribosyl transferase	14.367	14.367	-14.367	-1.22796	124	124	77.3924	101	101	63.0254
nadD	Null	Nicotinate mononucleotide adenylyltransferase, NAD(P) biosynthesis	33.0485	33.0485	-33.0485	-1.28596	171	171	148.619	133	133	115.571
nadE	Enzyme; Biosynthesis of cofactors, carriers: Pyridine nucleotide	NAD synthase, ammonia dependent	35.6702	35.6702	35.6702	1.17527	302	302	203.512	355	355	239.183
nadK	Null	ATP-NAD kinase	17.1501	17.1501	-17.1501	-1.29695	118	118	74.9044	91	91	57.7543
nadR	Regulator; Biosynthesis of cofactors, carriers: Pyridine nucleotide	NMN adenylyltransferase/ribosylnicotinamide kinase/repressor; nicotinamide mononucleotide adenyltransferase; involved in transport of nicotinamide riboside (NR) by PnuC	5.85832	5.85832	5.85832	1.04742	273	273	123.542	286	286	129.4
nagA	Enzyme; Central intermediary metabolism: Amino sugars	N-acetylglucosamine-6-phosphate deacetylase	0.986478	0.986478	-0.986478	-1.01231	167	167	81.0981	165	165	80.1116
nagB	Enzyme; Central intermediary metabolism: Amino sugars	Glucosamine-6-phosphate deaminase; hexameric trimer of dimers	13.9122	13.9122	13.9122	1.15482	129	129	89.861	149	149	103.773
nagC	Regulator; Central intermediary metabolism: Amino sugars	N-acetylglucosamine-inducible nag divergent operon transcriptional repressor	9.12642	9.12642	9.12642	1.1513	132	132	60.3216	152	152	69.448
nagD	#N/A		14.102	14.102	-14.102	-1.11678	182	182	134.862	163	163	120.76
nagE	Enzyme; Transport of small molecules: Amino acids, amines	PTS system EIIABC(Nag) component; N-acetylglucosamine transport	30.334	30.334	30.334	1.1523	695	695	199.174	801	801	229.508
nagK	Null	N-acetyl-D-glucosamine kinase; phosphorylates GlcNAc in the cytoplasm	19.5614	19.5614	19.5614	1.28804	111	111	67.9114	143	143	87.4728
nagZ	Null	Beta-N-acetylglucosaminidase	28.3035	28.3035	-28.3035	-1.22341	285	285	154.993	233	233	126.689
nanA	Enzyme; Surface polysaccharides & antigens	N-Acetylneuraminate lyase (aldolase)	118.439	118.439	118.439	1.18159	1045	1045	652.218	1235	1235	770.657
nanC	Null	N-acetylneuraminic acid outer membrane channel protein	12.4562	12.4562	-12.4562	-1.48513	49	49	38.1321	33	33	25.6759
nanE	Putative enzyme; Not classified	Probable N-acetylmannosamine-6-phosphate 2-epimerase	1.60316	1.60316	1.60316	1.02203	90	90	72.7793	92	92	74.3824
nanK	Putative regulator; Not classified	N-acetyl-D-mannosamine (ManNAc) kinase	11.4468	11.4468	11.4468	1.13411	134	134	85.3522	152	152	96.7991
nanM	Null	N-acetylneuraminic acid mutarotase	22.6861	22.6861	-22.6861	-2.02311	89	89	44.8597	44	44	22.1736
nanR	Regulator; Not classified	Repressor of the nan operon, induced by sialic acid; homodimeric	11.9892	11.9892	-11.9892	-1.18302	110	110	77.4964	93	93	65.5073
nanS	Null	9-O-acetyl N-acetylneuraminic acid deacetylase; sialyl esterase	7.39719	7.39719	-7.39719	-1.46456	41	41	23.32	28	28	15.9228
nanT	Transport; Murein sacculus, peptidoglycan	Sialic acid transporter	20.5586	20.5586	20.5586	1.19481	282	282	105.532	337	337	126.091
napA	Putative enzyme; Energy metabolism, carbon: Anaerobic respiration	Nitrate reductase, periplasmic	2.69441	2.69441	-2.69441	-1.24024	62	62	13.9101	50	50	11.2157
napB	Carrier; Energy metabolism, carbon: Electron transport	Nitrate reductase, periplasmic	6.20207	6.20207	-6.20207	-1.50029	15	15	18.5991	10	10	12.3971
napC	Putative enzyme; Energy metabolism, carbon: Electron transport	Quinol dehydrogenase, electron source for NapAB; membrane-bound; bound hemes	3.70484	3.70484	-3.70484	-1.20023	24	24	22.2079	20	20	18.5031
napD	Null	Twin-arginine signal-peptide-binding chaperone for NapA	2.11233	2.11233	2.11233	1.49971	2	2	4.22708	3	3	6.33941
napF	Carrier; Energy metabolism, carbon: Electron transport	Required for NapAB nitrate-dependent growth with ubiquinone; not essential for electron transfer from ubiquinol or menaquinol to NapAB (Brondijk, 2002); may have energy-conservng role in ubiquinol oxidation; non-haem, iron-sulfur protein	2.25294	2.25294	2.25294	1.39973	5	5	5.6361	7	7	7.88905
napG	Carrier; Energy metabolism, carbon: Electron transport	Quinol dehydrogenase, periplasmic protein; mediates electron transfer from ubiquinol/naphthoquinone to NapAB, via NapC; non-haem, iron-sulfur protein	0.80184	0.80184	-0.80184	-2.00038	2	2	1.60337	1	1	0.801535
napH	Carrier; Energy metabolism, carbon: Electron transport	Quinol dehydrogenase, membrane protein; polyferredoxin; mediates electron transfer from ubiquinol/naphthoquinone to NapAB, via NapC; non-haem, iron-sulfur protein	3.87593	3.87593	-3.87593	-1.66698	15	15	9.68706	9	9	5.81113
narG	Enzyme; Energy metabolism, carbon: Anaerobic respiration	Nitrate reductase I (NRA), alpha subunit	4.62052	4.62052	-4.62052	-2.63208	50	50	7.45158	19	19	2.83106
narH	Enzyme; Energy metabolism, carbon: Anaerobic respiration	Nitrate reductase I (NRA), beta subunit	3.98902	3.98902	-3.98902	-1.84651	24	24	8.70135	13	13	4.71234
narI	Enzyme; Energy metabolism, carbon: Anaerobic respiration	Nitrate reductase I (NRA), gamma subunit	0.823441	0.823441	-0.823441	-1.33359	4	4	3.29188	3	3	2.46844
narJ	Enzyme; Energy metabolism, carbon: Anaerobic respiration	Redox enzyme maturation protein (REMP) for NarG; facilitates molybdenum insertion; binds NarG	2.35507	2.35507	-2.35507	-1.6003	8	8	6.27819	5	5	3.92312
narK	Transport; Transport of small molecules: Anions	Nitrate/nitrite antiporter; promotes nitrite extrusion and uptake	5.2115	5.2115	-5.2115	-2.85769	20	20	8.01687	7	7	2.80537
narL	Regulator; Energy metabolism, carbon: Anaerobic respiration	Two-component regulator protein for nitrate/nitrite response; cognate sensor is NarX	24.0141	24.0141	-24.0141	-1.30132	121	121	103.71	93	93	79.6955
narP	Regulator; Energy metabolism, carbon: Anaerobic respiration	Two-component regulator protein for nitrate/nitrite response; NarQ is cognate sensor protein	35.3093	35.3093	-35.3093	-2.24285	74	74	63.7193	33	33	28.41
narQ	Enzyme; Energy metabolism, carbon: Anaerobic respiration	Nitrate/nitrite sensor-transmitter protein; anaerobic respiratory path; cognate regulator is NarP; function redundant with narX	9.51429	9.51429	-9.51429	-2.20875	53	53	17.3854	24	24	7.87116
narU	Transport; Transport of small molecules: Anions	Nitrate/nitrite transporter; nitrite extrusion protein 2	9.23955	9.23955	-9.23955	-8.66832	26	26	10.4444	3	3	1.2049
narV	Enzyme; Energy metabolism, carbon: Anaerobic respiration	Nitrate reductase II (NRZ), gamma-subunit	1.63869	1.63869	-1.63869	#DIV/0!	2	2	1.63869	0	0	0
narW	Enzyme; Energy metabolism, carbon: Anaerobic respiration	Redox enzyme maturation protein (REMP) for for NarZYV, molybdenum insertion; binds NarZ	1.60429	1.60429	-1.60429	-1.33359	8	8	6.4135	6	6	4.80921
narX	Enzyme; Energy metabolism, carbon: Anaerobic respiration	Two-component nitrate/nitrite sensor-transmitter protein; NarL is cognate regulator; functional redundance with narQ	9.00696	9.00696	-9.00696	-1.72533	69	69	21.4247	40	40	12.4178
narY	Enzyme; Energy metabolism, carbon: Anaerobic respiration	Nitrate reductase II (NRZ), beta subunit	7.94547	7.94547	-7.94547	-8.33492	25	25	9.02871	3	3	1.08324
narZ	Enzyme; Energy metabolism, carbon: Anaerobic respiration	Nitrate reductase II (NRZ), alpha subunit	2.08863	2.08863	-2.08863	-1.77812	32	32	4.77284	18	18	2.68421
ndh	Enzyme; Energy metabolism, carbon: Aerobic respiration	Respiratory NADH dehydrogenase II; NADH:ubiquinone oxidoreductase II; membrane-bound flavoprotein; cupric reductase	18.4036	18.4036	-18.4036	-1.19219	267	267	114.16	224	224	95.7567
ndk	Enzyme; Purine ribonucleotide biosynthesis	Nucleoside diphosphate kinase; NDP kinase	10.3604	10.3604	-10.3604	-1.07163	120	120	154.993	112	112	144.633
nei	Enzyme; DNA - replication, repair, restriction/modification	DNA glycosylase/apurinic lyase, deoxyinosine-specific; endonuclease VIII	1.43382	1.43382	-1.43382	-1.011	187	187	131.744	185	185	130.31
nemA	Enzyme; Central intermediary metabolism: Pool, multipurpose conversions	Chromate reductase, quinone reductase, FMN-linked; N-Ethylmaleimide reductase; old yellow enzyme	6.59398	6.59398	6.59398	1.11382	114	114	57.9318	127	127	64.5257
nemR	Null	nemRA-gloA operon repressor; quinone-, glyoxal-, and HOCl-activated	0.931549	0.931549	-0.931549	-1.11132	10	10	9.29957	9	9	8.36802
nepI	Putative transport; Not classified	Purine ribonucleoside exporter; 6-mercaptopurine resistance	5.15591	5.15591	-5.15591	-1.39312	39	39	18.2712	28	28	13.1153
nfi	Enzyme; Degradation of DNA	Endonuclease V, specific for single-stranded DNA or duplex DNA with damaged U; deoxyinosine 3' endonuclease; inosine 3' endoribonuclease	1.65464	1.65464	1.65464	1.05535	36	36	29.8915	38	38	31.5461
nfo	Enzyme; Degradation of DNA	AP endodeoxyribonuclease IV; member of soxRS regulon; endonuclease IV	11.7007	11.7007	11.7007	1.78227	23	23	14.9574	41	41	26.658
nfrA	Membrane; Phage-related functions and prophages	Bacteriophage N4 adsorption protein A, outer membrane protein; TPR repeat protein	6.75811	6.75811	-6.75811	-1.80034	81	81	15.2021	45	45	8.44402
nfrB	Membrane; Phage-related functions and prophages	Phage N4 susceptibility; membrane protein	5.98426	5.98426	-5.98426	-2.8467	37	37	9.22478	13	13	3.24052
nfsA	Phenotype; Not classified	Nitroreductase A; oxygen-insensitive, NADPH, FMN-dependent, major; reduces a variety of nitroaromatics, e.g. dihydropteridine, nitrofurantoin, nitrofurazone, quinones; SoxS regulon; homodimeric	10.0517	10.0517	-10.0517	-1.10098	142	142	109.588	129	129	99.5367
nfsB	Enzyme; Drug/analog sensitivity	Nitroreductase B, oxygen-insensitive, NAD(P)H, FMN-dependent; minor; reduces a variety of nitroaromatics, e.g. dihydropteridine, nitrofurantoin, nitrofurazone, quinones; monomeric or homodimeric	49.4362	49.4362	49.4362	1.24553	236	236	201.349	294	294	250.785
nfuA	Null	Fe/S biogenesis protein; possible scaffold/chaperone for damaged Fe/S proteins	235.188	235.188	235.188	1.27464	884	884	856.336	1127	1127	1091.52
nhaA	Transport; Transport of small molecules: Cations	Na+/H+ antiporter 1, strongly pH-dependent; helps regulate intracellular pH and extrude lithium; nhaA_P1 activated by NhaR, repressed by H-NS and stimulated by Na(+)	3.36435	3.36435	-3.36435	-1.03666	199	199	95.1473	192	192	91.7829
nhaB	Transport; Transport of small molecules: Cations	Na+/H+ antiporter 2, weakly pH-dependent; helps regulate intracellular pH and extrude lithium	6.86787	6.86787	6.86787	1.21816	87	87	31.481	106	106	38.3489
nhaR	Regulator; Transport of small molecules: Cations	Positive regulator of nhaA, Na(+)-dependent	13.5612	13.5612	-13.5612	-1.21177	126	126	77.5991	104	104	64.0379
nhoA	Null	N-hydroxyarylamine O-acetyltransferase	14.5127	14.5127	-14.5127	-2.00038	44	44	29.0199	22	22	14.5072
nikA	Transport; Transport of small molecules: Cations	Nickel/heme ABC transporter periplasmic binding protein	13.4629	13.4629	-13.4629	-4.80091	48	48	17.0049	10	10	3.54202
nikB	Transport; Transport of small molecules: Cations	Nickel ABC transporter permease	0.591235	0.591235	-0.591235	-1.14307	8	8	4.72359	7	7	4.13236
nikC	Transport; Transport of small molecules: Cations	Nickel ABC transporter permease	2.00748	2.00748	-2.00748	-2.00038	6	6	4.0142	3	3	2.00672
nikD	Transport; Transport of small molecules: Cations	Nickel ABC transporter ATPase	4.37682	4.37682	-4.37682	-2.50048	10	10	7.29378	4	4	2.91696
nikE	Transport; Transport of small molecules: Cations	Nickel ABC transporter ATPase	0.000526122	0.000526122	-0.000526122	-1.00019	4	4	2.76567	4	4	2.76515
nikR	Null	Nickel-responsive regulator of the nik operon; homodimer	2.77942	2.77942	-2.77942	-1.15407	15	15	20.8199	13	13	18.0405
ninE	Phage or Prophage Related	Homolog of phage lamdba nin, DLP12 prophage	3.26301	3.26301	-3.26301	#DIV/0!	1	1	3.26301	0	0	0
nirB	Enzyme; Energy metabolism, carbon: Anaerobic respiration	Nitrite reductase [NAD(P)H] subunit	8.33532	8.33532	-8.33532	-3.00057	57	57	12.5018	19	19	4.16647
nirC	Enzyme; Energy metabolism, carbon: Anaerobic respiration	Nitrite uptake transporter; membrane protein	8.99001	8.99001	-8.99001	-2.08373	25	25	17.2855	12	12	8.29544
nirD	Enzyme; Energy metabolism, carbon: Anaerobic respiration	Nitrite reductase, small subunit, NADH-binding	0	0	0	1	0	0	0	0	0	0
nlpA	Membrane; Macromolecule synthesis, modification: Lipoprotein	Lipoprotein-28, inner membrane protein, function unknown	16.3558	16.3558	-16.3558	-1.63189	62	62	42.2398	38	38	25.884
nlpC	Membrane; Macromolecule synthesis, modification: Lipoprotein	Predicted peptidase, C40 clan, lipoprotein; putative PG hydrolase	7.19373	7.19373	7.19373	1.29975	20	20	23.9989	26	26	31.1926
nlpD	Enzyme; Murein sacculus, peptidoglycan; membrane; Macromolecule synthesis, modification: Lipoprotein	Activator of AmiC murein hydrolase activity, lipoprotein	119.324	119.324	119.324	1.2858	853	853	417.502	1097	1097	536.826
nlpE	Putative transport; Detoxification	Lipoprotein activating Cpx in response to adhesion; copper resistance; outer membrane protein	4.69745	4.69745	4.69745	1.08675	69	69	54.1494	75	75	58.8469
nlpI	Putative regulator; Not classified	Lipoprotein involved in osmotic sensitivity and filamentation	309.702	309.702	-309.702	-1.43022	1633	1633	1029.57	1142	1142	719.871
nmpC	IS, phage, Tn; Phage or Prophage Related	Pseudogene reconstruction, OM porin, DLP12 prophage; interrupted by IS5B	5.45248	5.45248	-5.45248	-1.00957	1879	2367	574.978	1832	2345	569.526
nnr	Enzyme; Not classified	Bifunctional NAD(P)H-hydrate repair enzyme; C-terminal domain ADP-dependent (S)-NAD(P)H-hydrate dehydratase and N-terminal domain NAD(P)H-hydrate epimerase	15.1301	15.1301	15.1301	1.48809	86	86	30.9986	128	128	46.1286
nohD	Phage or Prophage Related	Phage lambda Nu1 homolog, DLP12 prophage, terminase family; small subunit, putative DNA packaging protein	5.11024	5.11024	-5.11024	-2.66717	6	8	8.17545	3	3	3.06521
nohQ	Phage or Prophage Related	Pseudogene, phage lambda Nu1 homolog, Qin prophage; terminase small subunit family, putative DNA packaging protein	1.05677	1.05677	-1.05677	#DIV/0!	0	1	1.05677	0	0	0
norR	Regulator; Not classified	Transcription regulator for norVW, NO-responsive; Sigma54-dependent activator with a GAF domain	10.3153	10.3153	-10.3153	-1.68325	69	69	25.4127	41	41	15.0974
norV	Putative enzyme; Not classified	Anaerobic nitric oxide reductase flavorubredoxin	0.388809	0.388809	-0.388809	-1.05576	19	19	7.36216	18	18	6.97335
norW	Putative enzyme; Not classified	NADH:flavoruberedoxin reductase	6.88885	6.88885	-6.88885	-5.66774	17	17	8.3647	3	3	1.47584
npr	Transport; Transport of small molecules: Other	NPr, N-regulated HPr-like protein	8.19411	8.19411	-8.19411	-1.08354	52	52	106.281	48	48	98.0867
nrdA	Enzyme; 2'-Deoxyribonucleotide metabolism	Ribonucleoside-diphosphate reductase 1, alpha subunit; class Ia aerobic ribonucleotide reductase; B1 protein, R1 subunit	29.9454	29.9454	29.9454	1.08013	1531	1531	373.691	1654	1654	403.637
nrdB	Enzyme; 2'-Deoxyribonucleotide metabolism	Ribonucleoside-diphosphate reductase 1, beta subunit; class Ia aerobic ribonucleotide reductase; B2 protein, R2 subunit	40.4944	40.4944	-40.4944	-1.19272	508	508	250.62	426	426	210.125
nrdD	Enzyme; 2'-Deoxyribonucleotide metabolism	Ribonucleoside-triphosphate reductase; class III anaerobic ribonucleotide reductase	46.3982	46.3982	46.3982	1.34404	517	517	134.863	695	695	181.262
nrdE	Enzyme; Central intermediary metabolism: Nucleotide interconversions	Ribonucleoside-diphosphate reductase 2, alpha subunit; class Ib aerobic ribonucleotide reductase	27.0379	27.0379	27.0379	1.50213	207	207	53.8465	311	311	80.8844
nrdF	Enzyme; Central intermediary metabolism: Nucleotide interconversions	Ribonucleoside-diphosphate reductase 2, beta subunit; class Ib aerobic ribonucleotide reductase	4.66106	4.66106	-4.66106	-1.07864	110	110	63.9346	102	102	59.2735
nrdG	Enzyme; Central intermediary metabolism: Nucleotide interconversions	Ribonucleotide reductase activase, generating glycyl radical; contains iron; binds NrdD tightly	2.39327	2.39327	2.39327	1.07387	27	27	32.3985	29	29	34.7918
nrdH	Enzyme; Biosynthesis of cofactors, carriers: Thioredoxin, glutaredoxin, glutathione	NrdH-redoxin reducing oxidized NrdEF	45.3534	45.3534	45.3534	5.99886	4	4	9.07275	24	24	54.4262
nrdI	Enzyme; Biosynthesis of cofactors, carriers: Thioredoxin, glutaredoxin, glutathione	Flavodoxin required for NrdEF cluster assembly	35.2858	35.2858	35.2858	2.29956	20	20	27.152	46	46	62.4378
nrdR	Null	Nrd regulon repressor	38.4871	38.4871	-38.4871	-1.14998	238	238	295.106	207	207	256.619
nrfA	Carrier; Energy metabolism, carbon: Electron transport	Cytochrome c nitrite reductase, cytochrome c552, periplasmic; formate-dependent; required for NO synthesis	13.2032	13.2032	-13.2032	-2.88944	50	52	20.1911	18	18	6.98791
nrfB	Enzyme; Energy metabolism, carbon: Anaerobic respiration	Cytochrome c nitrite reductase, pentaheme cytochrome, periplasmic; formate-dependent; required for NO synthesis	3.93708	3.93708	-3.93708	-2.00038	8	8	7.87265	4	4	3.93558
nrfC	Enzyme; Energy metabolism, carbon: Anaerobic respiration	Formate-dependent nitrite reduction; nonheme FE-S protein, ferredoxin-like	2.49206	2.49206	-2.49206	-1.42884	10	10	8.30319	7	7	5.81113
nrfD	Enzyme; Energy metabolism, carbon: Anaerobic respiration	Formate-dependent nitrite reduction; transmembrane protein similar to QOR	9.32939	9.32939	-9.32939	-3.66736	22	22	12.827	6	6	3.49761
nrfE	Enzyme; Energy metabolism, carbon: Anaerobic respiration	Required for NrfA maturation; NrfEFG heme lyase complex; formate-dependent nitrite reduction	11.4357	11.4357	-11.4357	-5.85826	41	41	13.7896	7	7	2.35387
nrfF	Enzyme; Energy metabolism, carbon: Anaerobic respiration	Required for NrfA maturation; NrfEFG heme lyase complex; formate-dependent nitrite reduction	10.1714	10.1714	-10.1714	#DIV/0!	7	7	10.1714	0	0	0
nrfG	Enzyme; Energy metabolism, carbon: Anaerobic respiration	Required for NrfA maturation; binds NrfA; NrfEFG heme lyase complex; formate-dependent nitrite reduction	17.7585	17.7585	-17.7585	-7.33473	22	22	20.5619	3	3	2.80336
nsrR	Null	Nitric oxide-sensitive repressor; regulates hmp, ygbA, ytfE, tehA and hcp-hcr	7.83363	7.83363	7.83363	1.06296	95	95	124.431	101	101	132.265
nth	Enzyme; Degradation of DNA	Endonuclease III: DNA N-glycosylase/AP lyase	28.956	28.956	-28.956	-2.22265	60	60	52.6391	27	27	23.6831
nudB	Enzyme; folate metabolism	Dihydroneopterin triphosphate pyrophosphohydrolase; early step in folate synthesis	49.3145	49.3145	-49.3145	-1.20748	233	233	286.993	193	193	237.679
nudC	Null	NADH pyrophosphatase	7.22433	7.22433	-7.22433	-1.08949	122	122	87.9494	112	112	80.7251
nudE	Null	Adenosine nucleotide hydrolase; substrates include Ap3A, Ap2A, ADP-ribose, NADH	25.8257	25.8257	25.8257	1.16861	154	154	153.169	180	180	178.995
nudF	Null	ADP-sugar pyrophosphatase; sole ADP-glucose hydrolase, activity limits glycogen production; one of several ADP-ribose hydrolases; creBC regulon; non-essential	11.5424	11.5424	-11.5424	-1.07668	183	183	162.078	170	170	150.536
nudG	Null	CTP pyrophosphohydrolase; also hydrolyzes 2-hydroxy-dATP, 8-hydroxy-dGTP, 5-hydroxy-CTP, dCTP and 5-methyl-dCTP	2.73231	2.73231	2.73231	1.22199	9	9	12.3083	11	11	15.0406
nudI	Null	Nucleoside triphosphatase, pyrimidine dNTPs preferred	19.657	19.657	-19.657	-1.37526	55	55	72.0389	40	40	52.382
nudJ	Putative enzyme; Not classified	Thiamine pyrophosphate (TPP) phosphatase; non-specific nucleoside tri-and diphosphatase; bacimethrin resistance	9.66994	9.66994	-9.66994	-1.22881	43	43	51.9327	35	35	42.2627
nudK	Null	GDP-mannose pyrophosphatase	27.1532	27.1532	-27.1532	-1.17522	188	188	182.117	160	160	154.963
nudL	Null	Weak 3-phosphohydroxypyruvate phosphatase activity; predicted CoA pyrophosphohydrolase;	4.8166	4.8166	4.8166	1.99962	5	5	4.81843	10	10	9.63503
nuoA	Enzyme; Energy metabolism, carbon: Aerobic respiration	NADH:ubiquinone oxidoreductase subunit A, complex I; NADH dehydrogenase I	377.997	377.997	377.997	1.36327	828	828	1040.55	1129	1129	1418.54
nuoB	Enzyme; Energy metabolism, carbon: Aerobic respiration	NADH:ubiquinone oxidoreductase subunit B, complex I; NADH dehydrogenase I	241.323	241.323	241.323	1.27361	1048	1048	881.987	1335	1335	1123.31
nuoC	Enzyme; Energy metabolism, carbon: Aerobic respiration	NADH:ubiquinone oxidoreductase, fused CD subunit, complex I; NADH dehydrogenase I	217.277	217.277	217.277	1.29817	2339	2339	728.7	3037	3037	945.978
nuoE	Enzyme; Energy metabolism, carbon: Aerobic respiration	NADH:ubiquinone oxidoreductase subunit E, complex I; NADH dehydrogenase I	436.208	436.208	436.208	1.2882	1359	1359	1513.55	1751	1751	1949.76
nuoF	Enzyme; Energy metabolism, carbon: Aerobic respiration	NADH:ubiquinone oxidoreductase subunit F, complex I; NADH dehydrogenase I	187.495	187.495	187.495	1.27736	1621	1621	675.991	2071	2071	863.487
nuoG	Enzyme; Energy metabolism, carbon: Aerobic respiration	NADH:ubiquinone oxidoreductase subunit G, complex I; NADH dehydrogenase I	63.7131	63.7131	63.7131	1.1069	2913	2913	596.032	3225	3225	659.745
nuoH	Enzyme; Energy metabolism, carbon: Aerobic respiration	NADH:ubiquinone oxidoreductase subunit H, complex I; NADH dehydrogenase I	19.9225	19.9225	19.9225	1.09	388	388	221.364	423	423	241.287
nuoI	Enzyme; Energy metabolism, carbon: Aerobic respiration	NADH:ubiquinone oxidoreductase subunit I, complex I; NADH dehydrogenase I	163.983	163.983	163.983	1.07838	2036	2036	2092.15	2196	2196	2256.13
nuoJ	Enzyme; Energy metabolism, carbon: Aerobic respiration	NADH:ubiquinone oxidoreductase subunit J, complex I; NADH dehydrogenase I	137.516	137.516	137.516	1.13597	1006	1006	1011.39	1143	1143	1148.91
nuoK	Enzyme; Energy metabolism, carbon: Aerobic respiration	NADH:ubiquinone oxidoreductase subunit K, complex I; NADH dehydrogenase I	7.38702	7.38702	-7.38702	-1.06687	64	64	117.856	60	60	110.469
nuoL	Enzyme; Energy metabolism, carbon: Aerobic respiration	NADH:ubiquinone oxidoreductase subunit L, complex I; NADH dehydrogenase I; NuoL facilitates the uptake of Na(+), is homologus to antiporters, and is implicated in proton pumping	58.0871	58.0871	58.0871	1.17805	1077	1077	326.242	1269	1269	384.329
nuoM	Enzyme; Energy metabolism, carbon: Aerobic respiration	NADH:ubiquinone oxidoreductase subunit M, complex I; contains the ubiquinone-binding site, is homologus to antiporters, and is implicated in proton pumping	95.4607	95.4607	95.4607	1.26072	1004	1004	366.148	1266	1266	461.609
nuoN	Enzyme; Energy metabolism, carbon: Aerobic respiration	NADH:ubiquinone oxidoreductase subunit N, complex I; NADH dehydrogenase I	55.0617	55.0617	55.0617	1.28775	500	500	191.349	644	644	246.411
nupC	Transport; Transport of small molecules: Nucleosides, purines, pyrimidines	Nucleoside transporter, except guanosine	24.9897	24.9897	24.9897	1.09179	587	587	272.262	641	641	297.251
nupG	Transport; Transport of small molecules: Nucleosides, purines, pyrimidines	Nucleoside transporter	23.9435	23.9435	23.9435	1.20509	263	263	116.744	317	317	140.688
nupX	Putative transport; Not classified	Nucleoside permease; in operon with rihB; silent (uninduced) gene	4.90684	4.90684	-4.90684	-2.57192	18	18	8.02841	7	7	3.12156
nusA	Factor; RNA synthesis, modification, DNA transcription	Transcription termination/antitermination L factor; mutant survives lambda induction	308.417	308.417	-308.417	-1.32336	3366	3366	1262.19	2544	2544	953.775
nusB	Factor; RNA synthesis, modification, DNA transcription	Transcription termination/antitermination factor; mutant survives lambda induction	37.1316	37.1316	37.1316	1.11843	236	236	313.528	264	264	350.66
nusG	Putative factor; RNA synthesis, modification, DNA transcription	Stabilizes phage lambda protein N-NusA-RNAP antitermination complex	34.8349	34.8349	-34.8349	-1.07428	493	493	503.812	459	459	468.977
obgE	Putative factor; Not classified	DNA-binding GTPase involved in cell partioning and DNA repair; involved in ribosome assembly; GTP-bound form associates with 50S ribosomal subunits; ribosome-associated SpoT ppGpp-degradation stimulator	137.56	137.56	-137.56	-1.29849	1258	1258	598.407	969	969	460.848
ogrK	Phage or Prophage Related	Positive regulator of P2 growth (insertion of P2 ogr gene)	7.63912	7.63912	7.63912	1.49971	6	6	15.287	9	9	22.9261
ogt	Enzyme; DNA - replication, repair, restriction/modification	O6-methylguanine-DNA methyltransferase, constitutive	0	0	0	1	0	0	0	0	0	0
ompA	Membrane; Outer membrane constituents	Outer membrane protein A; Outer membrane porin A; T-even phage receptor; weak porin; homodimer, abundant cell surface protein	409.934	409.934	-409.934	-1.08061	10253	10253	5495.59	9490	9490	5085.66
ompC	Membrane; Outer membrane constituents	Outer membrane porin C	58.1904	58.1904	58.1904	1.01188	9688	9688	4896.43	9804	9805	4954.62
ompF	Membrane; Outer membrane constituents	Outer membrane porin F	8.27085	8.27085	8.27085	1.00359	4491	4492	2301.58	4507	4509	2309.85
ompG	Membrane; Outer membrane constituents	Outer membrane porin G; induced by AI-2 pheromone	4.92728	4.92728	-4.92728	-3.66736	11	11	6.77452	3	3	1.84725
ompL	Null	Outer membrane porin L; putative sulpholipid porin	18.5205	18.5205	-18.5205	-2.91722	35	35	28.1805	12	12	9.66006
ompN	Putative membrane; Not classified	Outer membrane porin N	13.7779	13.7779	-13.7779	-4.50086	36	36	17.7135	8	8	3.93558
ompR	Regulator; Global regulatory functions	Response regulator for osmoregulation; regulates production of outer membrane proteins	11.5976	11.5976	11.5976	1.08961	167	167	129.419	182	182	141.017
ompT	Enzyme; Outer membrane constituents; Phage or Prophage Related	Outer membrane protease VII, DLP12 prophage; OM protein a (3b); omptin	324.916	324.916	-324.916	-1.06922	8581	8581	5018.84	8027	8027	4693.93
ompW	Putative membrane; Not classified	Outer membrane protein W; colicin S4 receptor	2.62226	2.62226	-2.62226	-1.18773	19	19	16.5908	16	16	13.9685
ompX	Membrane; Outer membrane constituents	Outer membrane protein X; role in inducing RNAP-sigma E production	9.58626	9.58626	9.58626	1.01266	700	700	756.942	709	709	766.528
opgB	Enzyme; Osmoregulated periplasmic glucan (OPG) biosynthesis biolsynthesis	OPG biosynthetic phosphoglycerol transferases I and II; periplasmic	14.3808	14.3808	-14.3808	-1.15589	438	438	106.629	379	379	92.2478
opgC	Null	OPG biosynthetic transmembrane succinyltransferase	12.5301	12.5301	-12.5301	-2.08373	50	50	24.0922	24	24	11.562
opgD	Putative structure; Not classified	OPG biosynthetic periplasmic protein	4.37254	4.37254	4.37254	1.12128	107	107	36.0527	120	120	40.4252
opgG	Enzyme; Osmoregulated periplasmic glucan (OPG) biosynthesis	OPG biosynthetic beta-1,6 branching glycosyltransferase; periplasmic	9.032	9.032	9.032	1.03588	693	693	251.742	718	718	260.774
opgH	Enzyme; Osmoregulated periplasmic glucan (OPG) biosynthesis biosynthesis	OPG biosynthetic UDP-glucose beta-1,2 glycosyltransferase; transmembrane, ACP-dependent; nutrient-dependent cell size regulator; FtsZ assembly antagonist	10.2909	10.2909	10.2909	1.12512	375	375	82.2486	422	422	92.5395
oppA	Transport; Not classified	Oligopeptide ABC transporter periplasmic binding protein	92.843	92.843	92.843	1.13074	2077	2077	710.118	2349	2349	802.961
oppB	Transport; Not classified	Oligopeptide ABC transporter permease	10.9568	10.9568	-10.9568	-1.04029	466	467	282.925	449	449	271.968
oppC	Transport; Not classified	Oligopeptide ABC transporter permease	77.8896	77.8896	77.8896	1.28261	449	449	275.611	576	576	353.501
oppD	Transport; Not classified	Oligopeptide ABC transporter ATPase	69.7876	69.7876	69.7876	1.15913	797	797	438.566	924	924	508.353
oppF	Putative transport; Not classified	Oligopeptide ABC transporter ATPase	117.026	117.026	117.026	1.22519	936	936	519.666	1147	1147	636.691
orn	Null	3' to 5' oligoribonuclease; mutants accumulate oligoribonucleotides that are 2-5 residues long	65.3772	65.3772	65.3772	1.88853	72	72	73.579	136	136	138.956
osmB	Putative membrane; Osmotic adaptation	Osmotically and stress inducible lipoprotein; function unknown; mutation confers partial resistance to osmotic stress	22.9338	22.9338	-22.9338	-2.28615	16	16	40.7653	7	7	17.8314
osmC	Phenotype; Osmotic adaptation	Lipoyl-dependent Cys-based peroxidase, hydroperoxide resistance; stress-induced peroxiredoxin; salt-shock inducible membrane protein; required for long-term survival in stationary phase	11.6353	11.6353	-11.6353	-1.20477	53	53	68.4552	44	44	56.8199
osmE	Regulator; Global regulatory functions	Osmotically inducible lipoprotein, function unknown	4.92749	4.92749	4.92749	1.09979	30	30	49.3783	33	33	54.3058
osmF	Putative transport; Not classified	Predicted periplasmic binding protein, function unknown; osmotically and stationary phase inducible; part of putative ABC transporter	0.606081	0.606081	0.606081	1.07122	14	14	8.50941	15	15	9.11549
osmY	Phenotype; Osmotic adaptation	Putative ABC transporter periplasmic binding protein; osmotically and stationary phase inducible; mutant is slightly salt sensitive	11.9465	11.9465	11.9465	1.10812	120	120	110.49	133	133	122.436
otsA	Enzyme; Osmotic adaptation	Trehalose phosphate synthase; cold- and heat- induced; required for viability at 4C; rpoS regulon	1.56304	1.56304	1.56304	1.10235	39	39	15.2709	43	43	16.8339
otsB	Enzyme; Osmotic adaptation	Trehalose phosphate phosphatase; cold- and heat- induced; required for viability at 4C; rpoS regulon; HAD17	4.86889	4.86889	4.86889	1.14562	48	48	33.4367	55	55	38.3056
oweE	Phage or Prophage Related	Pseudogene, lambda replication protein O homolog; e14 prophage	7.15442	7.15442	-7.15442	-2.50048	5	5	11.9225	2	2	4.7681
oweS	Phage or Prophage Related	Pseudogene, lambda replication protein O homolog; CPS-53/KpLE1 prophage	6.3051	6.3051	-6.3051	-5.00095	10	10	7.88099	2	2	1.5759
oxc	Enzyme; Oxalate catabolism	Oxalyl CoA decarboxylase, oxalate catabolism; thiamine diphosphate cofactor; activated by ADP; tetrameric	10.2055	10.2055	-10.2055	-3.81891	42	42	13.8259	11	11	3.62038
oxyR	Regulator; Global regulatory functions	Oxidative and nitrosative stress transcriptional regulator	24.2687	24.2687	24.2687	1.11743	340	340	206.657	380	380	230.926
paaA	Enzyme; Phenylacetic acid degradation	Ring 1,2-phenylacetyl-CoA epoxidase subunit; phenylacetyl-CoA oxygenase, alpha subunit; heteromultimeric diiron oxygenase component; phenylacetic acid degradation	3.5963	3.5963	3.5963	1.23976	25	25	14.9993	31	31	18.5956
paaB	Enzyme; Phenylacetic acid degradation	Ring 1,2-phenylacetyl-CoA epoxidase subunit; phenylacetyl-CoA oxygenase, effector protein; phenylacetic acid degradation	7.74964	7.74964	-7.74964	#DIV/0!	4	4	7.74964	0	0	0
paaC	Enzyme; Phenylacetic acid degradation	Ring 1,2-phenylacetyl-CoA epoxidase subunit; phenylacetyl-CoA oxygenase, beta subunit; heteromultimeric diiron oxygenase component; phenylacetic acid degradation	14.9332	14.9332	14.9332	1.95201	21	21	15.686	41	41	30.6193
paaD	Enzyme; Phenylacetic acid degradation	Ring 1,2-phenylacetyl-CoA epoxidase possible subunit; phenylacetyl-CoA oxygenase, gamma subunit; heteromultimeric diiron oxygenase component; phenylacetic acid degradation	11.2015	11.2015	11.2015	4.33251	3	3	3.36129	13	13	14.5628
paaE	Enzyme; Phenylacetic acid degradation	Ring 1,2-phenylacetyl-CoA epoxidase subunit; phenylacetyl-CoA oxygenase, NAD(P)H oxidoreductase component; phenylacetic acid degradation	7.28962	7.28962	7.28962	1.49971	28	28	14.5876	42	42	21.8772
paaF	Enzyme; Phenylacetic acid degradation	2,3-dehydroadipyl-CoA hydratase; enoyl-CoA hydratase; phenylacetic acid degradation	6.54056	6.54056	-6.54056	-1.69263	22	22	15.9836	13	13	9.44308
paaG	Enzyme; Phenylacetic acid degradation	1,2-epoxyphenylacetyl-CoA isomerase, oxepin-CoA-forming; phenylacetic acid degradation	6.36109	6.36109	6.36109	1.49971	18	18	12.7295	27	27	19.0905
paaH	Enzyme; Phenylacetic acid degradation	3-hydroxyadipyl-CoA dehydrogenase, NAD+-dependent; phenylacetic acid degradation	1.55887	1.55887	1.55887	1.07823	51	51	19.9277	55	55	21.4865
paaI	Enzyme; Phenylacetic acid degradation	Hydroxyphenylacetyl-CoA thioesterase; phenylacetate degradation	3.95727	3.95727	-3.95727	#DIV/0!	3	3	3.95727	0	0	0
paaJ	Enzyme; Phenylacetic acid degradation	3-oxoadipyl-CoA/3-oxo-5,6-dehydrosuberyl-CoA thiolase; phenylacetic acid degradation	2.77309	2.77309	2.77309	1.22199	27	27	12.492	33	33	15.2651
paaK	Enzyme; Phenylacetic acid degradation	Phenylacetate-coenzyme A ligase, phenylacetic acid degradation	20.3769	20.3769	20.3769	3.08637	23	23	9.76667	71	71	30.1436
paaX	Regualtor: Phenylacetic acid degradation	Repressor for the paa operon, phenylacetyl-CoA induced	12.8989	12.8989	12.8989	1.37262	59	59	34.6167	81	81	47.5156
paaY	Enzyme; Phenylacetic acid degradation	Thioesterase required for phenylacetic acid degradation; trimeric; phenylacetate regulatory and detoxification protein; hexapeptide repeat protein	14.1508	14.1508	14.1508	1.32583	46	46	43.4295	61	61	57.5803
paaZ	Enzyme; Phenylacetic acid degradation	Oxepin-CoA hydrolase/3-oxo-5,6-dehydrosuberyl-CoA semialdehyde dehydrogenase; enoyl-CoA hydratase; mutants are unable to use phenylacetate as a carbon source	5.45455	5.45455	-5.45455	-5.00095	25	25	6.81787	5	5	1.36331
pabA	Enzyme; Biosynthesis of cofactors, carriers: Folic acid	Sulfonamide resistance; p-aminobenzoate biosynthesis	0.98687	0.98687	0.98687	1.08313	12	12	11.8718	13	13	12.8587
pabB	Enzyme; Biosynthesis of cofactors, carriers: Folic acid	Sulfonamide resistance; p-aminobenzoate biosynthesis	0.825658	0.825658	-0.825658	-1.02489	83	83	34.0028	81	81	33.1772
pabC	Enzyme; Biosynthesis of cofactors, carriers: Folic acid	Sulfonamide resistance; aminodeoxychorismate lyase	8.94781	8.94781	8.94781	1.30208	43	43	29.6209	56	56	38.5687
pagP	Enzyme; Surface polysaccharides & antigens	Phospholipid:lipid A palmitoyltransferase; confers resistance to cationic antimicrobial peptides; multicopy suppressor of camphor-induced or mukB mutant chromosome condensation	9.94739	9.94739	-9.94739	-2.42903	17	17	16.9083	7	7	6.96092
pal	Membrane; Macromolecule synthesis, modification: Lipoprotein	Lipoprotein associated with peptidoglycan; involved in maintaining cell membrane integrity	193.608	193.608	-193.608	-1.27532	839	839	896.821	658	658	703.213
panB	Enzyme; Biosynthesis of cofactors, carriers: Pantothenate	Ketopantoate hydroxymethyltransferase	28.7513	28.7513	28.7513	1.28448	144	144	101.067	185	185	129.818
panC	Enzyme; Biosynthesis of cofactors, carriers: Pantothenate	Pantothenate synthase, dimeric	37.9397	37.9397	37.9397	1.19375	299	299	195.815	357	357	233.755
panD	Enzyme; Biosynthesis of cofactors, carriers: Pantothenate	Aspartate 1-decarboxylase; pantothenate biosynthesis; residues 1-24 constitute the beta chain; C-terminal 102 residues constitute the alpha chain	86.3278	86.3278	86.3278	1.26794	220	220	322.19	279	279	408.518
panE	Phenotype; Not classified	2-dehydropantoate 2-reductase, NADPH-dependent; also known as ketopantoate reductase (KPR)	5.52646	5.52646	-5.52646	-1.05222	182	182	111.35	173	173	105.824
panF	Transport; Transport of small molecules: Cations	Pantothenate permease	8.0747	8.0747	-8.0747	-1.31843	87	87	33.4323	66	66	25.3576
panM	Factor; Biosynthesis of cofactors, carriers: Pantothenate	PanD autocleavage accelerator, panothenate auxotrophy	4.32683	4.32683	4.32683	1.02612	114	114	165.649	117	117	169.975
paoA	Enzyme; Not classified	PaoABC aldehyde oxidoreductase, 2Fe-2S subunit; periplasmic	4.04391	4.04391	-4.04391	-2.25043	9	9	7.27793	4	4	3.23402
paoB	Enzyme; Not classified	PaoABC aldehyde oxidoreductase, FAD-containing subunit; periplasmic	4.08143	4.08143	-4.08143	-8.00152	8	8	4.66436	1	1	0.582934
paoC	Enzyme; Not classified	PaoABC aldehyde oxidoreductase, Moco-containing subunit; periplasmic	5.83641	5.83641	-5.83641	-3.87574	31	31	7.86594	8	8	2.02953
paoD	Null	Moco insertion factor for PaoABC aldehyde oxidoreductase	3.49883	3.49883	-3.49883	-2.20042	11	11	6.4135	5	5	2.91467
parC	Enzyme; DNA - replication, repair, restriction/modification	Topoisomerase IV, subunit A, ATP-dependent, type II; chromosome decatenase; relaxes both positive and negative supercoils; DNA unknotting activity; heterotetrameric	11.3872	11.3872	-11.3872	-1.08619	581	581	143.507	535	535	132.12
parE	Enzyme; DNA - replication, repair, restriction/modification	Topoisomerase IV, subunit B, ATP-dependent, type II; chromosome decatenase; relaxes positive supercoils much faster than negative supercoils; DNA unknotting activity; heterotetrameric	8.50056	8.50056	8.50056	1.03534	816	816	240.521	845	845	249.022
parF	#N/A		71.902	71.902	-71.902	-1.64547	204	204	183.296	124	124	111.394
parG	#N/A		14.5071	14.5071	-14.5071	-1.19378	37	37	89.3725	31	31	74.8654
patA	Putative enzyme; Amino acid biosynthesis: Arginine	Putrescine:2-oxoglutaric acid aminotransferase; putrescine aminotransferase	1.61847	1.61847	-1.61847	-1.26691	19	19	7.68226	15	15	6.06379
patD	Putative enzyme; Not classified	Gamma-aminobutyraldehyde dehydrogenase, NAD-dependent; ABALDH; ABDH; pyrroline dehydrogenase; also active on medium chain aldehydes	2.74316	2.74316	-2.74316	-1.23357	37	37	14.4878	30	30	11.7446
pbl	Null	Pseudogene reconstruction, pilT homolog; part of T3SS PAI ETT2 remnant; putative murein hydrolase; putative periplasmic protein	3.32915	3.32915	-3.32915	-1.50029	9	9	9.98364	6	6	6.65449
pbpC	Enzyme; Murein sacculus, peptidoglycan	Penicillin-insensitive murein repair transglycosylase; inactive transpeptidase domain	5.79173	5.79173	-5.79173	-1.52203	70	70	16.8864	46	46	11.0947
pbpG	Putative enzyme; Murein sacculus, peptidoglycan	Murein D-alanyl-D-alanine endopeptidase, periplasmic PBP7 and PBP8; uniquely binds beta-lactam penems, lysing non-growing cells; mutant has biofilm defect	0.607372	0.607372	-0.607372	-1.01239	83	83	49.6376	82	82	49.0302
pck	Enzyme; Central intermediary metabolism: Gluconeogenesis	Phosphoenolpyruvate carboxykinase [ATP]	160.102	160.102	160.102	1.40886	1139	1139	391.579	1605	1605	551.681
pcm	Enzyme; Proteins - translation and modification	Protein-L-isoaspartate O-methyltransferase, SAM-dependent; repair of isoaspartyl residues; mutant is suseptible to secondary stresses and has a competitive disadvantage in stationary phase; monomeric; overexpression confers tolerance to thermal str	28.4474	28.4474	28.4474	1.22199	144	144	128.147	176	176	156.595
pcnB	Enzyme; RNA synthesis, modification, DNA transcription	Poly(A) polymerase; controls plasmid copy number; rare AUU start codon, growth-rate regulated; monomeric; degradosome component in stationary phase	2.82507	2.82507	-2.82507	-1.01723	418	418	166.834	411	411	164.008
pdhR	Regulator; Energy metabolism, carbon: Pyruvate dehydrogenase	Pyruvate dehydrogenase operon (pdhR-aceEF-lpd) repressor; autoregulatory; pyruvate relieves repression; monomeric	78.8124	78.8124	-78.8124	-1.37921	393	393	286.646	285	285	207.833
pdxA	Enzyme; Biosynthesis of cofactors, carriers: Pyridoxine	4-hydroxythreonine-4-phosphate dehydrogenase; fourth step in pyridoxal 5-phosphate biosynthesis; isoniazid resistance; requires divalent cations and NAD(P)+	34.3466	34.3466	34.3466	1.24087	253	253	142.593	314	314	176.94
pdxB	Enzyme; Biosynthesis of cofactors, carriers: Pyridoxine	2-hydroxyacid dehydrogenase involved in pyridoxine biosynthesis upstream of 4-phospho-hydroxy-threonine; isoniazid resistance	8.85082	8.85082	-8.85082	-1.09647	205	205	100.602	187	187	91.7514
pdxH	Enzyme; Biosynthesis of cofactors, carriers: Pyridoxine	Pyridoxine/pyridoxamine phosphate (PNP/PMP) oxidase; isoniazid resistance	5.93168	5.93168	5.93168	1.09313	75	75	63.6957	82	82	69.6274
pdxJ	Enzyme; Biosynthesis of cofactors, carriers: Pyridoxine	Pyridoxine 5'-phosphate (PNP) synthase; homo-octamer	13.6914	13.6914	13.6914	1.09762	184	184	140.256	202	202	153.947
pdxK	Enzyme; Biosynthesis of cofactors, carriers: Pyridoxine	B6-vitamer kinase; pyridoxine (PN)/pyridoxal (PL)/pyridoxamine (PM) kinase	4.57483	4.57483	4.57483	1.10124	69	69	45.1881	76	76	49.7629
pdxY	Enzyme; Biosynthesis of cofactors, carriers: Pyridoxine	Pyridoxamine kinase	25.1684	25.1684	25.1684	1.36423	107	107	69.101	146	146	94.2694
peaD	Phage or Prophage Related	Pseudogene, phage lambda replication protein P family; C-terminal fragment, DLP12 prophage	7.15522	7.15522	-7.15522	-1.80034	9	9	16.0954	5	5	8.9402
pepA	Enzyme; Degradation of proteins, peptides, glyco	Multifunctional Aminopeptidase A; transcriptional regulator of carAB; DNA-binding role in site-specific recombination mediating ColE1 plasmid multimer resolution; homohexameric	43.478	43.478	43.478	1.13943	845	845	311.831	963	963	355.309
pepB	Putative enzyme; Not classified	Peptidase B; broad specificity aminopeptidase	10.3946	10.3946	10.3946	1.06025	397	397	172.52	421	421	182.915
pepD	Enzyme; Degradation of proteins, peptides, glyco	Peptidase D, Xaa-His dipeptidase	59.191	59.191	59.191	1.09709	1593	1593	609.639	1748	1748	668.83
pepE	Enzyme; Degradation of proteins, peptides, glyco	Peptidase E, alpha-aspartyl dipeptidase	8.09274	8.09274	-8.09274	-1.25024	50	50	40.4329	40	40	32.3402
pepN	Enzyme; Degradation of proteins, peptides, glyco	Aminopeptidase N	56.7582	56.7582	56.7582	1.33688	789	789	168.481	1055	1055	225.24
pepP	Enzyme; Degradation of proteins, peptides, glyco	Proline aminopeptidase, homotetrameric; aminopeptidase P	22.6939	22.6939	22.6939	1.17453	309	309	130.026	363	363	152.72
pepQ	Enzyme; Degradation of proteins, peptides, glyco	Proline dipeptidase; prolidase; Xaa-Pro dipeptidase	123.894	123.894	123.894	1.30873	958	958	401.306	1254	1254	525.2
pepT	Enzyme; Degradation of proteins, peptides, glyco	Peptidase T, aminotripeptidase; anaerobically induced, biofilm-induced, cell-density induced	14.5632	14.5632	-14.5632	-1.24451	163	163	74.1237	131	131	59.5605
perR	Phage or Prophage Related	Predicted DNA-binding transcriptional regulator; CP4-6 putative defective prophage	18.7261	18.7261	-18.7261	-2.66717	48	48	29.9584	18	18	11.2322
pfkA	Enzyme; Energy metabolism, carbon: Glycolysis	6-phosphofructokinase-1; allosteric: activated by MgNDPs, inhibited by PEP; homoterameric	28.9384	28.9384	28.9384	1.20638	242	242	140.218	292	292	169.156
pfkB	Enzyme; Energy metabolism, carbon: Glycolysis	6-phosphofructokinase-2; homotetrameric; allosteric: inhibited by MgATP	23.9845	23.9845	23.9845	1.46484	86	86	51.5976	126	126	75.5821
pflA	Enzyme; Energy metabolism, carbon: Anaerobic respiration	Pyruvate formate-lyase 1-activating enzyme; [formate-C-acetyltransferase 1]-activating enzyme; PFL activase	27.8751	27.8751	-27.8751	-1.37781	135	135	101.655	98	98	73.7801
pflB	Enzyme; Energy metabolism, carbon: Anaerobic respiration	Formate C-acetyltransferase 1; pyruvate formate-lyase 1; induced anaerobically; radical activated by PflA; deactivated by AdhE	7.39531	7.39531	-7.39531	-1.02227	1389	1389	339.477	1359	1359	332.082
pflC	Putative enzyme; Energy metabolism, carbon: Anaerobic respiration	Predicted [formate-C-acetyltransferase 2]-activating enzyme; pyruvate formate-lyase 1-activating enzyme	8.88829	8.88829	-8.88829	-2.27316	25	25	15.8696	11	11	6.98129
pflD	Enzyme; Energy metabolism, carbon: Anaerobic respiration	Putative pyruvate formate-lyase; glycine radical domain	2.91541	2.91541	-2.91541	-1.32458	49	49	11.8976	37	37	8.98221
pgaA	Transport; Surface polysaccharides & antigens	Biofilm adhesin polysaccharide PGA secretin; OM porin	8.28903	8.28903	-8.28903	-1.69263	88	88	20.2565	52	52	11.9675
pgaB	Transport; Surface polysaccharides & antigens	Poly-beta-1,6-N-acetyl-D-glucosamine (PGA) N-deacetylase; deacetylase required for biofilm adhesin polysaccharide PGA export; outer membrane lipoprotein	9.39761	9.39761	-9.39761	-2.36045	59	59	16.3053	25	25	6.90773
pgaC	Enzyme; Surface polysaccharides and antigens	Biofilm PGA synthase PgaCD, catalytic subunit; poly-beta-1,6-N-acetyl-D-glucosamine synthase; c-di-GMP-stimulated activity and dimerization	5.05074	5.05074	-5.05074	-1.80034	27	27	11.3615	15	15	6.31073
pgaD	Enzyme; Surface polysaccharides and antigens	Biofilm PGA synthase PgaCD, regulatory subunit; c-di-GMP-stimulated activity and dimerization	10.7854	10.7854	-10.7854	-1.61569	21	21	28.303	13	13	17.5176
pgi	Enzyme; Energy metabolism, carbon: Glycolysis	Glucose-6-phosphate isomerase	19.5343	19.5343	19.5343	1.04916	1175	1175	397.345	1233	1233	416.88
pgk	Enzyme; Energy metabolism, carbon: Glycolysis	Phosphoglycerate kinase	212.082	212.082	212.082	1.17289	2559	2559	1226.68	3002	3002	1438.76
pgl	Orf; Not classified	6-phosphogluconolactonase, pentose phosphate shunt	43.104	43.104	43.104	1.33599	229	229	128.289	306	306	171.393
pgm	Enzyme; Degradation of small molecules: Carbon compounds	Phosphoglucomutase	34.9538	34.9538	34.9538	1.10776	954	954	324.38	1057	1057	359.334
pgpA	Enzyme; Macromolecule synthesis, modification: Phospholipids	Phosphatidylglycerophosphatase A, membrane bound	24.7037	24.7037	24.7037	1.24976	92	92	98.9088	115	115	123.612
pgpB	Enzyme; Macromolecule synthesis, modification: Phospholipids	Phosphatidylglycerophosphatase B, membrane bound; minor undecaprenyl pyrophosphate phosphatase (UppP) activity	5.09802	5.09802	5.09802	1.14562	48	48	35.0102	55	55	40.1082
pgpC	Enzyme; Macromolecule synthesis, modification: Phospholipids	Phosphatidylglycerophosphatase C, membrane bound	11.4098	11.4098	-11.4098	-1.46456	41	41	35.97	28	28	24.5602
pgsA	Enzyme; Macromolecule synthesis, modification: Phospholipids	Phosphatidylglycerophosphate synthase	56.8951	56.8951	56.8951	2.14245	49	49	49.801	105	105	106.696
pheA	Enzyme; Amino acid biosynthesis: Phenylalanine	Chorismate mutase and prephenate dehydratase, P-protein; phenylalanine synthesis; FPA resistance	9.62878	9.62878	-9.62878	-1.10891	204	204	98.042	184	184	88.4132
pheL	Leader; Amino acid biosynthesis: Phenylalanine	pheA gene regulatory leader peptide	0	0	0	1	0	0	0	0	0	0
pheM	Leader; Aminoacyl tRNA synthetases, tRNA modification	pheST operon regulatory leader peptide	12.3971	12.3971	12.3971	#DIV/0!	0	0	0	1	1	12.3971
pheP	Transport; Transport of small molecules: Amino acids, amines	Phenylalanine-specific permease	11.7599	11.7599	-11.7599	-1.25462	143	143	57.9451	114	114	46.1852
pheS	Enzyme; Aminoacyl tRNA synthetases, tRNA modification	Phenylalanine--tRNA ligase, alpha-subunit	63.0401	63.0401	-63.0401	-1.1226	1018	1018	577.254	907	907	514.214
pheT	Enzyme; Aminoacyl tRNA synthetases, tRNA modification	Phenylalanine--tRNA ligase, beta-subunit	45.165	45.165	-45.165	-1.12441	1747	1747	408.2	1554	1554	363.035
phnC	Transport; Central intermediary metabolism: Phosphorus compounds	Phosphonate ABC transporter ATPase; phosphonate catabolism	4.24369	4.24369	-4.24369	-2.50048	10	10	7.07192	4	4	2.82823
phnD	Transport; Transport of small molecules: Anions	Phosphonate ABC transporter periplasmic binding protein; phosphonate catabolism	6.5845	6.5845	-6.5845	-2.7148	19	19	10.4243	7	7	3.8398
phnE	Transport; Transport of small molecules: Anions	Pseudogene reconstruction, phosphonate ABC transporter permease; phosphonate catabolism	3.54045	3.54045	-3.54045	#DIV/0!	5	5	3.54045	0	0	0
phnF	Putative regulator; Not classified	Phosphonate utilization, probable regulatory gene	2.30597	2.30597	-2.30597	-2.50048	5	5	3.8428	2	2	1.53683
phnG	Enzyme; Central intermediary metabolism: Phosphorus compounds	Ribophosphonate triphosphate synthase subunit; phosphonate catabolism	3.69519	3.69519	-3.69519	#DIV/0!	3	3	3.69519	0	0	0
phnH	Enzyme; Central intermediary metabolism: Phosphorus compounds	Ribophosphonate triphosphate synthase subunit; phosphonate catabolism	0.954165	0.954165	-0.954165	-1.50029	3	3	2.86141	2	2	1.90724
phnI	Enzyme; Central intermediary metabolism: Phosphorus compounds	Ribophosphonate triphosphate synthase complex, probable catalytic subunit; phosphonate catabolism	2.09588	2.09588	-2.09588	-3.00057	6	6	3.14352	2	2	1.04764
phnJ	Enzyme; Central intermediary metabolism: Phosphorus compounds	Phosphoribosyl phosphonate carbon-phosphorus lyase; SAM-dependent; phosphonate catabolism	4.61693	4.61693	-4.61693	-8.00152	8	8	5.27635	1	1	0.659419
phnK	Enzyme; Central intermediary metabolism: Phosphorus compounds	Putative phosphonate ABC transporter ATP-binding subunit; phosphonate catabolism	0.000419546	0.000419546	-0.000419546	-1.00019	3	3	2.20543	3	3	2.20501
phnL	Enzyme; Central intermediary metabolism: Phosphorus compounds	Ribophosphonate triphosphate synthase subunit; phosphonate catabolism	3.27629	3.27629	3.27629	2.33289	3	3	2.45804	7	7	5.73433
phnM	Enzyme; Central intermediary metabolism: Phosphorus compounds	Ribophosphonate triphosphate hydrolase	1.96297	1.96297	-1.96297	#DIV/0!	4	4	1.96297	0	0	0
phnN	Transport; Central intermediary metabolism: Phosphorus compounds	Carbon-phosphorus lyase complex, ribose 1,5-bisphosphokinase subunit; also functions in an alternative pathway for PRPP formation	2.99986	2.99986	-2.99986	#DIV/0!	3	3	2.99986	0	0	0
phnO	Enzyme; Central intermediary metabolism: Phosphorus compounds	Aminoalkylphosphonate N-acetyltransferase	2.56491	2.56491	2.56491	#DIV/0!	0	0	0	2	2	2.56491
phnP	Enzyme; Central intermediary metabolism: Phosphorus compounds	5-phospho-alpha-D-ribosyl 1,2-cyclic phosphate phosphodiesterase; phosphonate catabolism	3.67614	3.67614	-3.67614	-2.66717	8	8	5.88115	3	3	2.20501
phoA	Enzyme; Central intermediary metabolism: Phosphorus compounds	Alkaline phosphatase, periplasmic; binds Zn(II); dimeric	2.36595	2.36595	-2.36595	-1.27297	28	28	11.0334	22	22	8.66744
phoB	Regulator; Global regulatory functions	Positive response regulator for pho regulon, two-component system	1.62162	1.62162	-1.62162	-1.07163	30	30	24.2598	28	28	22.6381
phoE	Membrane; Outer membrane constituents	Outer membrane phosphoporin protein E; trimeric	20.0794	20.0794	-20.0794	-5.75109	46	46	24.3057	8	8	4.22627
phoH	Regulator; Central intermediary metabolism: Phosphorus compounds	Phosphate starvation-inducible ATP-binding protein; predicted PhoH family P-loop ATPase; function unknown	6.28783	6.28783	-6.28783	-2.50048	20	20	10.4784	8	8	4.19056
phoP	Regulator; Global regulatory functions	Response regulator, two-component system; cognate to phoQ; response to extracellular divalent cations, pH, and acetate; DNA-binding protein	2.46932	2.46932	2.46932	1.02219	134	134	111.263	137	137	113.732
phoQ	Enzyme; Global regulatory functions	Histidine protein kinase sensor protein, two-component system; cognate to phoP; response to extracellular divalent cations, pH, and acetate	8.80659	8.80659	-8.80659	-1.07416	334	334	127.559	311	311	118.752
phoR	Enzyme; Global regulatory functions	Sensor histidine kinase/phosphatase for pho regulon; cognate to phoB	1.29415	1.29415	-1.29415	-1.09698	34	34	14.6382	31	31	13.3441
phoU	Regulator; Global regulatory functions	Negative regulator of pho regulon; may have additional role in phosphate metabolism	13.0777	13.0777	-13.0777	-1.20505	100	100	76.856	83	83	63.7783
php	Putative enzyme; Not classified	Phosphotriesterase homology protein; substrate unknown	4.44155	4.44155	4.44155	1.77744	9	9	5.71305	16	16	10.1546
phr	Enzyme; DNA - replication, repair, restriction/modification	Deoxyribodipyrimidine photolyase; DNA photolyase; monomeric	1.97102	1.97102	-1.97102	-1.07596	71	71	27.9184	66	66	25.9474
pilx1	#N/A		11.1952	11.1952	-11.1952	-2.6255	21	21	18.0825	8	8	6.88726
pilx10	#N/A		14.808	14.808	-14.808	-2.03264	63	63	29.1479	31	31	14.3399
pilx11	#N/A		18.924	18.924	-18.924	-9.75186	39	39	21.0862	4	4	2.16228
pilx2	#N/A		24.4238	24.4238	-24.4238	-7.50143	15	15	28.1805	2	2	3.75669
pilx3-4	#N/A		27.7589	27.7589	-27.7589	-3.58559	190	190	38.495	53	53	10.736
pilx5	#N/A		23.8089	23.8089	-23.8089	-3.28634	46	46	34.2224	14	14	10.4135
pilx6	#N/A		22.07	22.07	-22.07	-2.31294	74	74	38.8796	32	32	16.8096
[truncated: 2,379 more rows]
